# Supplementary material for: Identification of key genes associated with progression and prognosis for lung squamous cell carcinoma
Source: PeerJ. 2020 May 6;8:e9086. doi: 10.7717/peerj.9086 (PMC7210810; doi:10.7717/peerj.9086)
Supplement: Supplemental Information 2 [file peerj-08-9086-s002.xlsx]

## Sheet: GSE33479
Gene name	Normal	Normal	Normal	Normal	Normal	Normal	Normal	Normal	Normal	Normal	Normal	Normal	Normal	Normal	Normal	Normal	Normal	Normal	Normal	Normal	Normal	Normal	Normal	Normal	Normal	Normal	Normal	LUSC	LUSC	LUSC	LUSC	LUSC	LUSC	LUSC	LUSC	LUSC	LUSC	LUSC	LUSC	LUSC	LUSC
DATA	GSM828229	GSM828230	GSM828231	GSM828232	GSM828233	GSM828234	GSM828235	GSM828236	GSM828237	GSM828238	GSM828239	GSM828240	GSM828241	GSM828242	GSM828243	GSM828244	GSM828245	GSM828246	GSM828247	GSM828248	GSM828249	GSM828250	GSM828251	GSM828252	GSM828253	GSM828254	GSM828255	GSM828337	GSM828338	GSM828339	GSM828340	GSM828341	GSM828342	GSM828343	GSM828344	GSM828345	GSM828346	GSM828347	GSM828348	GSM828349	GSM828350
T	1.42664	0.694563	1.23318	1.1497	0.703604	1.26672	1.09683	0.680384	0.714249	0.369094	0.728709	1.062	1.69909	0.974999	1.20098	0.825232	1.35784	0.862537	1.61806	0.984921	0.616689	1.23855	1.12951	0.714289	0.902269	0.739808	1.0423	1.26216	1.39949	1.19272	1.20522	1.20913	1.30817	1.06303	1.20077	1.17635	1.42145	1.57785	1.22284	1.4752	1.27936
OSCP1	2.46321	0.724545	2.31006	0.706834	0.870053	2.34486	1.43988	0.665834	1.8136	0.812225	1.78834	1.96434	1.27447	0.858741	2.68392	0.999236	2.12799	3.15821	1.8035	2.49937	1.98616	1.89224	1.8677	1.00076	1.02192	5.72511	1.41762	1.31184	2.06212	0.288462	0.182148	0.404895	0.240097	0.152912	0.147773	2.46443	0.10963	0.141193	0.155431	0.412254	1.65398
AR	1.75034	2.97204	1.52896	2.77336	3.47711	0.905739	2.5199	1.12454	0.677279	2.79397	1.08394	2.54699	2.37712	3.3139	1.06766	1.53959	1.5633	1.72138	1.86203	1.68528	1.64927	1.75387	1.89544	0.13823	2.11875	1.40155	1.65472	0.808203	0.248773	0.19878	0.043989	0.33631	0.053997	0.431131	0.227526	1.04457	0.104796	0.169769	0.13776	0.140353	0.65624
C2	0.805753	1.72325	0.734411	1.12161	1.46608	0.957023	1.21755	0.742611	1.38587	0.954232	1.05749	0.666587	1.24064	1.97833	0.942298	0.636638	0.669792	1.06746	1.05649	0.877841	0.83794	0.700772	1.12551	0.491267	1.13896	0.791941	1.27868	0.89246	1.01979	0.9537	0.624709	1.13169	0.446329	3.01337	1.14702	1.24772	0.813203	1.70344	4.18228	1.28635	2.14448
C3	1.95635	0.649504	1.42152	1.29654	1.39569	2.13398	1.72643	0.868324	2.0003	0.858811	2.41021	1.29008	4.08724	0.832359	1.32311	0.64354	0.517511	1.36478	2.00822	2.09711	1.90635	1.36784	0.991938	0.460136	0.556472	1.73705	1.46999	1.01	0.253293	1.01619	0.312144	1.00289	0.177081	1.41691	0.304665	3.01076	0.139323	2.3155	9.08617	0.828803	1.95821
C5	1.6021	1.10495	1.61687	0.921982	0.998694	1.45634	1.55129	1.46331	1.00113	0.888298	1.27044	1.841	1.61244	0.720675	1.26102	1.01984	1.21093	1.07655	2.18622	1.53851	1.58211	1.23143	0.952824	0.770446	0.513168	0.998867	1.46683	0.874618	1.01764	0.718958	0.400839	1.10297	0.7964	0.758303	0.246972	1.2894	0.897579	0.559361	0.806833	1.1892	0.968888
C6	3.56283	0.28233	2.00842	0.72091	0.52586	0.605323	0.483013	1.10718	0.46676	1.07207	2.22227	0.986245	0.922025	0.406127	12.0608	0.105418	9.61102	3.18881	1.90043	9.03406	3.56531	5.80307	0.990542	0.514455	1.28539	19.0717	4.27457	3.02912	0.918843	0.0579368	0.146286	0.689945	1.0179	0.0631117	0.0413126	4.76935	0.11187	0.113569	0.852317	1.95971	2.22427
C7	1.73967	5.22351	1.59914	0.915959	3.91854	1.49219	1.39628	2.06658	0.837407	0.814668	2.68808	1.49152	3.98574	4.7211	0.736282	0.35087	0.286318	0.782463	2.5128	1.90027	3.01327	0.628476	1.39086	0.371248	1.34824	0.554849	7.78635	0.830625	0.864874	0.343027	0.273294	0.278394	0.282181	0.19189	0.245571	1.77771	0.418413	0.555456	0.25768	0.221304	0.970224
C9	0.754646	1.17181	0.965866	1.0138	0.9704	2.0934	1.07859	0.809317	1.22426	1.46519	0.613517	0.703043	0.479233	0.994622	0.717443	1.22616	0.846792	3.33876	0.485469	0.861486	1.02232	0.509085	1.13929	0.99701	1.17142	0.987555	0.965901	2.06382	1.25488	0.765358	0.789042	1.64125	0.863626	0.865003	3.08367	0.535167	0.940888	1.03421	0.722796	1.69487	0.940252
CP	1.20701	0.909973	0.666457	0.762142	0.753466	1.21419	0.78839	1.49579	3.38713	1.0962	1.33272	0.710291	1.11922	1.06885	1.39153	0.661413	1.19267	0.898993	1.22349	0.592269	0.750944	0.794033	0.652655	1.08856	0.768354	1.36166	0.995134	1.59392	0.713604	0.406379	3.17159	1.70598	0.165801	0.142322	0.0830124	2.22207	0.0204125	1.02964	3.39608	0.435817	0.930549
CS	0.614807	0.404078	0.579986	0.73261	0.496409	0.771679	0.498448	1.77121	0.893122	0.350335	0.741542	0.759256	1.57681	0.836788	0.935205	1.05954	0.982062	0.427254	0.564696	0.408244	0.522465	1.76488	0.136562	0.732079	1.30284	0.395186	0.922354	0.574818	0.713903	6.54392	2.9409	3.53562	1.36983	2.34847	1.2962	1.35395	2.48611	2.17997	4.5937	1.16016	1.17332
F2	1.61652	1.1612	1.08009	1.00633	3.18087	0.950984	0.901669	1.74648	2.1448	0.841434	1.12725	0.927856	1.70796	1.61852	1.25662	2.06897	1.60706	1.49598	1.16242	0.845778	1.00122	0.929504	2.65263	1.49999	2.16092	1.25354	2.93273	1.24125	0.874901	1.56109	0.548972	0.514709	1.58586	0.668403	0.806496	1.33613	0.995628	0.914043	0.992764	0.507434	0.62736
F3	0.993333	0.767412	1.41465	1.8709	0.557778	3.50721	1.12789	1.73328	1.46635	0.792682	1.38213	1.02971	1.53339	0.412244	1.24163	1.36209	1.26347	0.903001	1.73041	0.872824	1.99535	0.844271	0.564876	2.91735	0.622533	0.528341	0.673639	1.56068	0.353404	0.469589	0.0587035	0.367065	0.299033	0.1813	0.290045	0.815597	0.275766	0.102606	0.0512948	0.121336	0.361401
F5	1.97123	6.8508	0.382921	0.618748	13.6592	0.351693	1.25928	0.591257	4.22553	0.761049	2.37502	0.332199	3.13807	0.413719	0.719046	0.365377	0.284213	1.62607	0.52559	1.69711	2.82134	1.42792	6.49371	0.463147	3.09761	7.08617	7.20877	2.50511	1.34981	1.00997	0.621905	0.692278	0.437664	0.754966	0.315895	1.31297	0.938698	1.08289	0.669896	0.966936	2.47482
F7	0.810558	1.24188	1.01629	1.06649	0.727536	0.906115	1.76582	0.732508	1.11578	0.945859	2.62773	0.906448	1.3396	1.37354	1.14191	0.866746	0.729469	1.70217	1.2094	2.1907	2.3441	1.20234	1.79219	1.28832	0.367903	0.538641	0.948289	1.61726	0.972126	0.668547	1.24278	0.957477	0.891934	0.85709	1.32222	1.42119	1.27274	0.794833	1.75648	0.725277	1.20732
F8	1.79936	1.33318	1.55516	1.14599	1.09457	1.12583	1.80303	0.907924	0.729452	1.73678	1.80531	1.27363	1.40502	0.799237	0.911628	0.784795	1.12479	1.82051	1.43502	2.54804	1.76947	0.885083	2.12858	0.953379	0.669315	1.81655	1.28342	0.997347	1.3041	0.510232	1.35829	1.01998	0.974969	0.75447	0.617028	1.54623	0.64904	0.589499	0.938527	1.2492	1.17387
F9	0.824569	1.26385	0.826431	1.15613	1.06935	0.709397	1.12423	0.8601	1.26047	1.54854	0.660523	0.732734	0.802839	1.38797	0.77533	1.10554	1.44355	1.26337	0.490363	0.905951	1.23643	0.534297	1.21437	1.12606	1.29048	1.12555	0.994541	1.00546	1.42021	0.820052	0.831677	0.846946	0.902921	0.920332	1.06491	0.551649	0.992557	1.02756	0.767173	0.969132	1.25824
FH	1.10344	0.951345	0.907312	0.780936	0.890727	1.55249	0.674226	0.960739	1.06297	0.343157	0.771005	0.957701	0.814261	1.23329	0.960897	1.46583	1.19319	0.549606	1.62851	0.725266	0.75898	1.06164	0.518631	0.942871	0.280386	0.502348	0.687317	0.628726	0.573953	1.66547	1.54087	1.04564	1.0069	0.965858	0.729475	0.915644	1.50083	0.673073	1.93167	1.17982	0.987763
GC	0.874331	1.33903	0.841693	1.32329	1.25406	0.794775	1.08828	0.958591	1.34156	1.477	1.05545	0.763753	0.57074	0.959896	0.86257	1.20239	0.595098	1.15527	0.572532	0.96505	1.2677	0.5908	0.988485	1.18623	0.940392	1.07789	1.18525	0.994562	1.34995	0.591906	0.937899	0.948278	1.00359	1.01331	0.849698	0.294642	0.876362	0.966678	0.851789	1.10675	1.16994
GK	1.18833	0.748187	1.14216	0.992659	0.795042	1.22408	1.19841	0.747534	1.48176	1.08826	1.08145	0.955631	1.00629	0.519079	1.19505	1.29216	1.27606	1.42949	0.921758	0.986294	1.06299	0.965554	1.32285	1.52295	0.862354	1.71245	1.40913	1.517	2.71008	0.896888	0.81376	0.638997	0.570122	0.793557	0.579363	1.03863	0.55279	1.04846	0.57292	0.779528	1.49202
HP	0.954909	1.01124	0.391983	0.707214	7.86616	0.827426	0.673957	0.494089	0.865177	1.02153	11.4299	1.08269	2.58917	0.95728	0.554829	0.542988	1.63507	10.6781	3.00537	3.92597	1.07097	0.384772	16.3863	0.397086	0.875922	0.659832	5.24357	4.74162	0.686773	4.89624	0.46854	1.11602	1.78495	0.451351	0.175273	1.06478	0.226287	13.0752	28.204	1.51988	5.68722
HR	0.648262	0.992032	0.717646	1.21492	0.861232	1.10788	0.852691	1.36144	0.437782	1.24987	0.517706	0.871601	0.868814	1.40395	0.892264	1.18961	0.951155	0.679854	0.906709	0.54461	0.74025	1.37202	0.870754	0.869413	1.00797	0.503481	0.619433	0.892349	1.26938	2.0788	0.638533	1.20601	2.03508	1.75747	1.72728	0.658428	0.87031	1.14374	0.621429	1.73439	0.858265
IK	2.74981	0.711107	2.30053	0.646111	0.672324	3.14101	1.07919	1.16565	1.40494	0.63327	2.09294	2.34769	1.47618	0.6627	2.21558	1.34289	1.90563	1.77503	3.3037	2.22776	2.0797	2.42873	0.780509	0.702125	0.212525	2.47533	1.35744	0.936183	0.929065	0.800718	0.44526	0.653506	0.529153	0.60798	0.567557	1.96031	0.392267	0.557503	0.653918	0.568985	1.29628
KL	1.00152	2.06683	1.09518	1.28739	2.35334	1.29964	2.08684	1.68979	0.677133	1.1484	1.63379	1.68271	2.34641	1.71299	1.01867	1.42715	0.545894	2.31521	4.11624	2.65566	1.8586	1.2613	1.94824	0.236417	0.807085	0.620588	1.51982	0.975443	0.209981	0.602433	0.13554	1.18364	0.292913	0.770342	0.992256	1.10216	1.40622	0.879871	0.657545	0.19196	0.65618
KY	1.24338	1.42145	1.78807	1.19648	3.76381	0.888992	0.520939	0.98479	1.49615	1.29812	0.628406	3.25848	1.3615	0.54017	3.95676	1.29332	6.30597	2.11329	3.3378	3.0092	1.27823	1.37281	1.07319	0.342031	0.663758	1.79172	3.05349	0.342731	1.21035	1.01706	0.958446	0.631251	0.987969	0.423491	1.43268	0.504072	1.68179	1.26911	0.883691	0.774799	0.288688
MB	2.00108	1.42191	1.19836	0.814808	1.18297	1.45752	0.813594	1.2867	2.38055	0.981991	0.887727	1.24305	1.04077	1.32499	1.84358	1.05036	0.954065	2.32935	1.4345	1.68476	1.32077	1.46974	1.56617	0.883239	1.29891	1.92229	1.65377	0.652456	0.972896	1.81317	1.42825	0.582543	1.0165	0.515197	0.396535	2.24837	0.519636	0.635651	0.830612	0.641495	0.925458
PC	1.12082	2.77718	0.67483	0.570242	1.71296	0.986699	0.756513	0.770585	0.563509	0.675735	0.688897	0.467278	0.899252	2.70822	0.724818	0.873948	0.962586	0.705624	0.697432	0.834207	0.893166	1.05044	0.998235	0.612819	0.92248	1.12641	1.43734	0.953982	3.76276	1.02038	0.875585	1.70661	1.85209	1.29135	0.394219	0.513937	0.515909	1.10158	0.776535	0.635493	0.915726
OSGEP	1.00392	1.28221	0.831203	0.882993	0.869153	1.07606	0.786894	0.740023	1.33576	1.43833	1.41308	0.957521	1.43375	1.06148	0.72738	0.878312	0.817466	1.0122	1.06575	1.13724	1.38085	0.940086	1.3324	1.0296	1.13929	1.70978	1.04833	1.09453	1.36327	1.44992	0.840498	0.815307	0.95863	0.998294	0.822905	1.00462	1.09286	1.07501	1.11283	1.06506	1.45159
SI	0.822552	1.30076	0.778478	1.07587	1.07292	0.759321	1.15568	0.888355	1.31205	1.52979	0.674041	0.764956	0.533696	1.35535	0.777228	1.38388	0.92254	1.26735	0.540119	0.937662	1.12243	0.561387	1.22209	1.10459	1.2508	1.06235	0.980376	1.00881	1.35616	0.842074	0.869078	0.893355	0.950462	0.946093	0.811822	0.539976	1.03906	1.1035	0.787094	1.00625	1.01917
TF	0.916314	4.37071	0.654918	1.28811	3.0191	0.896675	1.53257	0.928987	2.09562	1.32351	3.3089	0.708997	1.29409	1.72901	0.79876	0.759811	0.992775	0.925142	0.678848	0.430246	0.58037	0.400303	1.31929	0.637177	1.33126	0.654851	2.99694	4.11812	0.838853	0.697491	0.466735	1.16481	0.916851	0.353634	0.491897	1.79701	0.526752	1.04264	0.617868	0.710334	0.727664
TG	0.934134	1.20256	1.13105	1.35151	0.991459	1.15684	1.1781	1.44063	0.717654	1.46703	1.39438	1.17949	1.75819	0.794267	1.04803	0.877698	1.52441	0.875351	0.921571	0.819325	1.78623	0.78028	0.733578	0.76424	1.10158	0.483107	0.616149	0.933675	1.03983	2.35644	3.7578	1.19939	0.963353	1.45262	1.22194	0.939752	0.392003	0.580745	1.19481	3.4312	0.963758
TH	0.882168	0.732796	0.715118	1.35228	1.43362	0.843617	0.996604	1.08233	0.792401	0.894292	0.522782	0.724159	0.716594	1.59405	1.15466	2.03237	0.941524	0.91935	0.62746	0.936137	0.660972	1.03818	1.21925	1.30836	1.30045	1.20028	1.01155	1.06709	1.80838	0.94726	0.875815	2.0724	1.01362	0.851945	0.723767	0.784241	1.41931	1.93631	1.08433	0.693209	0.545092
ALS2CL	1.12463	0.937625	0.979737	0.558212	0.592785	1.00253	0.60872	1.41812	0.861554	0.439321	0.547143	0.743535	1.31995	1.44064	1.53279	0.932233	1.00692	0.84375	1.10641	0.899658	0.938531	1.32711	0.547027	1.4087	0.687362	0.653548	0.719175	1.04255	0.487	1.72437	1.066	0.733415	3.37639	1.18386	0.520765	0.553645	0.245144	1.01519	2.22013	1.07341	0.576264
XG	0.329891	0.607175	0.802252	3.54148	0.798762	1.69421	3.09249	1.62617	0.266205	3.83973	0.29829	1.85179	1.086	0.257295	1.21354	0.894645	0.343695	1.13239	2.02671	0.579533	1.23999	1.26008	2.13921	0.387051	0.796482	1.14683	0.345951	0.366976	0.332244	2.45115	7.78766	0.58051	4.46223	2.28325	2.26052	0.855536	1.00644	5.61996	1.47285	12.0435	0.674865
XK	0.850069	0.987431	1.21947	1.09577	3.84356	0.636608	1.01489	0.402234	1.63749	0.434386	1.18746	2.09091	0.63661	0.951751	1.30756	0.765033	0.987687	5.71052	0.859103	1.70006	0.627394	0.890945	1.47257	0.58846	3.34158	2.64265	2.20519	1.39419	1.90428	7.87902	3.11508	1.35788	0.419932	1.67391	0.723989	1.10648	7.8252	1.24496	2.51487	0.572953	0.666369
HIATL1	0.923472	0.712722	1.05085	0.710483	0.718246	1.07443	0.896146	1.09913	1.30717	0.592419	0.955642	0.978619	0.851343	0.818595	1.00538	1.11656	1.05676	0.904618	1.27515	1.04923	0.928967	1.05969	0.745109	1.26096	0.799352	0.735205	0.871278	0.923372	1.52673	1.57835	0.977648	0.84877	2.17646	1.01073	0.740605	0.935944	0.841983	0.9771	1.20533	1.55303	1.0669
GNPNAT1	0.544543	1.69919	0.528075	0.79255	1.11668	0.508306	0.606551	1.12633	1.85805	0.656829	0.731462	0.481831	0.677053	1.62729	0.509116	1.20172	0.709435	0.492952	0.391266	0.317073	0.505208	0.616371	1.24841	1.47005	1.35052	0.726742	1.41643	0.769955	0.723761	0.765597	1.07372	1.20219	1.06069	0.814118	1.25616	0.52216	1.08546	0.72306	1.65616	0.719156	0.966169
P4HTM	2.38243	0.698268	1.75511	0.753634	0.69257	1.21178	1.25987	0.801898	1.49397	0.884544	1.05821	1.24064	1.39851	0.86487	1.81731	1.00886	1.59703	1.59911	1.16947	2.14897	1.65464	1.63627	1.31255	1.12695	0.995006	2.74142	1.45303	1.22612	1.27435	0.452487	0.519318	0.590978	0.31942	0.50178	0.351587	1.53645	0.482342	0.452723	0.858812	0.58524	1.13951
TEAD1	1.65057	0.666195	2.16217	1.74932	1.58777	1.29875	1.86093	0.854733	0.586839	1.75121	1.78156	1.71109	0.878809	0.936563	0.965245	0.897222	1.06162	1.27335	2.12677	3.48806	1.4073	1.7774	1.8631	1.4414	1.60538	2.96764	1.37664	1.46443	1.23728	0.864788	0.520691	0.784663	0.600865	0.700816	1.9162	1.2525	1.15877	0.435209	0.592422	1.26166	0.841202
TEAD2	0.7659	1.91373	0.921433	0.500645	0.481466	0.797965	0.712452	1.82682	0.626336	1.00298	0.815686	1.4339	4.58047	0.871265	0.381565	0.667166	0.524033	0.362339	3.58531	0.956954	0.997021	1.81761	0.459622	0.448324	0.938768	0.270806	1.66235	1.2062	0.922322	6.60106	5.11654	5.36703	3.48683	6.43721	5.05897	0.8267	1.51992	2.40473	5.72389	7.17744	1.43584
TEAD3	0.935842	0.795487	0.889276	0.847839	0.961183	1.11184	0.778975	1.05269	0.781662	0.82651	0.826462	1.14859	0.994134	1.05078	1.00564	0.935536	0.948033	0.88401	1.08717	0.865621	0.864754	1.04491	0.682805	1.1047	1.2934	0.89024	0.826586	1.02665	0.654392	1.14736	0.777873	0.895816	1.22401	1.00264	1.34	0.781719	0.854009	1.21523	0.893854	1.24448	0.850552
TEAD4	0.51874	0.66839	0.894971	0.789026	0.594554	0.978349	0.939414	1.10934	0.41308	0.699987	0.508779	0.481671	1.23284	0.80838	0.690939	1.04359	0.59503	0.869336	1.46984	0.921975	0.686749	1.12558	0.480934	0.492778	0.821913	0.414533	0.406692	1.39578	0.881185	2.24319	2.86376	1.47753	3.00882	1.93678	2.58206	0.882317	2.04082	1.49138	2.63838	3.99203	1.27587
P4HA1	0.883556	1.41404	0.901988	1.10915	1.34414	1.3521	0.864831	0.610029	1.53595	0.885206	1.00241	0.774623	0.964608	0.993847	1.13769	0.656963	0.884481	1.08524	1.35601	1.33884	1.32505	0.858555	1.1482	1.04215	0.845792	1.84956	2.0486	0.997592	4.38856	1.16125	1.0273	1.04168	1.15862	2.04752	3.81317	1.62258	1.42979	0.991994	2.00798	3.60891	0.821105
P4HA2	1.27978	1.34013	1.05483	1.14914	1.39484	1.01629	0.422967	1.12551	1.47347	0.854899	0.828337	1.05249	1.10508	1.42915	1.42811	1.01444	1.27965	0.580223	1.10869	1.21328	0.982371	1.13142	0.941511	0.911003	0.925752	1.50806	1.49401	0.425883	1.01039	1.14712	0.936578	1.13885	1.05309	1.21613	1.16964	1.25168	0.672043	0.466282	0.982245	1.54009	0.892416
P4HA3	0.932651	1.27686	1.00265	0.87236	0.538784	1.27628	1.14037	0.276662	0.208147	0.6777	3.06883	1.96704	3.41403	0.840814	1.1319	1.22038	1.34169	0.743562	2.8872	1.82482	0.482852	1.87598	1.10528	0.664707	1.42259	1.31916	1.79778	0.919338	1.87968	1.07948	0.642149	1.02928	1.79383	4.12934	3.97177	2.92573	1.55336	0.495131	3.1403	1.2591	1.29156
GSTM2P1	2.35976	1.55849	2.03602	0.367021	0.69671	0.37211	1.03518	1.57971	0.956055	1.95061	1.08175	0.888567	1.80519	2.11818	1.0608	0.850978	3.82153	0.556928	1.63419	0.835905	1.56099	1.59058	0.462275	1.30637	0.452324	1.31378	0.479069	0.665195	3.9427	10.1569	2.38507	0.980703	0.70639	1.11174	1.82961	0.835945	2.77496	0.631859	1.79232	3.13339	1.36351
TECTA	0.469339	1.40101	0.900857	1.13648	1.45986	0.847624	1.14784	0.858171	0.802969	1.46838	1.31106	1.70508	0.715365	1.00257	0.909718	1.51449	1.18437	0.535799	0.567159	0.938475	1.32589	0.593644	1.26481	1.21856	1.12574	1.5338	0.797183	0.82155	1.4595	1.03272	0.939167	0.794018	1.31002	1.39977	0.814117	0.632698	1.09624	1.37792	0.681838	3.01026	1.74159
TECTB	0.796752	1.29175	0.61025	1.45402	1.58228	0.682483	1.12054	0.884051	1.27586	1.60783	0.831671	0.709835	0.485462	1.27093	0.753688	1.01119	0.859691	1.24944	0.48929	0.896364	1.60492	0.519755	1.15725	1.24739	1.20151	1.888	1.16059	1.00936	1.33143	0.77534	0.825961	1.03472	0.882903	0.852845	0.72888	0.650418	0.976428	1.46142	0.736241	0.990644	1.22257
TECRL	0.834346	1.28177	0.926025	1.29567	1.28116	0.752675	1.0839	0.903093	1.28053	1.45101	0.66034	0.796054	0.266152	1.28672	1.11445	1.18049	0.897678	1.2715	0.531195	0.922588	1.31808	0.554822	1.14788	0.654941	1.18789	0.850756	1.12315	1.00616	1.33359	0.998486	0.874701	0.895915	0.949737	0.956216	0.789568	0.541729	1.01578	0.64041	0.781142	1.04367	0.782434
CLPTM1L	0.951269	1.43987	0.758239	0.94235	1.27632	1.47049	0.827498	0.811319	1.04523	0.541863	0.943757	0.725022	1.01516	1.79525	1.02616	1.14528	0.882615	0.60366	1.20774	0.668355	0.790467	1.03065	0.911935	0.944473	0.684854	0.519232	1.62888	0.749968	0.720014	1.31994	1.4773	1.54921	1.8328	0.98414	1.36043	0.906151	1.33677	1.31754	1.97763	1.26117	0.999368
ACOT11	1.80425	0.934055	1.06238	0.563594	0.884835	0.942052	1.41052	1.32603	1.26008	0.983942	0.904944	1.56077	1.12168	1.26846	1.40913	0.900561	1.01417	0.596333	0.679515	1.16998	0.862962	1.28641	1.0114	1.03264	1.41682	0.777315	1.18503	1.27273	1.29741	1.81207	1.0174	0.953076	3.8657	0.6318	0.37182	0.636522	0.80093	1.09233	0.436916	1.1097	0.644339
ACOT12	1.33649	1.11393	0.790483	1.06923	1.71743	0.990331	1.01401	1.52404	1.15099	1.3283	0.602164	1.19986	0.628154	1.0938	1.24173	0.981115	1.46495	1.99508	1.70895	0.819743	2.1084	0.477992	1.09136	1.00992	1.15382	0.999299	2.35663	0.918012	1.27207	0.722462	0.762265	0.769443	0.427354	1.14709	4.14211	0.613333	0.894922	1.00682	0.697248	0.823074	1.96584
ACOT13	0.697228	0.929563	0.965091	0.857398	0.903641	0.755029	0.851246	1.12624	1.6088	0.833089	1.03641	0.895842	0.645558	0.947438	0.887235	0.994072	1.17309	0.767707	0.557556	0.749113	0.925312	0.804369	1.19094	1.11376	1.1501	0.972445	0.992021	0.796817	4.01761	1.01186	1.33059	1.71885	1.8426	1.38953	1.01649	1.10823	0.882788	0.574874	1.07271	0.504029	1.18388
SUGT1P3	1.95037	2.57568	1.78683	1.65863	2.21626	0.803859	1.03904	2.35054	0.903546	2.01841	1.52685	1.32641	4.41483	1.47013	1.09306	0.520648	1.04179	1.3313	0.804534	1.20385	1.82893	0.580896	1.4484	1.21861	1.33286	1.80929	1.82821	0.584783	0.510807	0.432429	1.01571	0.651652	0.487824	0.772742	0.370894	1.04584	0.756297	0.578313	0.236736	0.478684	0.641353
PCDHGA12	0.806384	0.548627	1.02495	1.29853	1.30818	0.89277	1.25892	0.985631	0.892693	1.00408	0.737269	1.5269	1.1349	1.65777	1.05642	0.713427	0.884763	0.994298	0.916391	1.08723	1.13863	0.791046	1.42056	1.57943	0.593698	0.84687	1.27141	2.23138	0.767199	0.835809	0.583266	0.972884	1.09847	1.45666	2.6272	0.688624	0.687666	0.892871	0.879343	1.98302	0.884409
POLRMT	0.900845	0.773569	0.926964	0.748984	0.745331	0.922808	1.03908	0.952208	0.839159	0.948676	0.670665	0.755929	1.41565	1.02256	0.897513	0.903932	0.900242	1.15277	0.931946	1.10127	0.932832	1.06424	0.817338	0.861865	1.09226	1.22448	0.809214	0.817268	0.775063	1.95828	1.45104	1.10927	1.5208	1.01116	1.19837	0.782825	1.39926	1.06809	1.1248	1.05618	1.04017
TEKT1	3.84858	0.147828	4.36773	0.398593	0.343951	4.30621	1.12546	0.808644	4.49874	0.352515	2.5281	2.34707	1.92686	0.289859	4.97689	1.45635	3.30921	1.71457	3.14751	3.46396	3.2116	2.51541	1.12542	0.81861	0.372206	3.00701	2.70447	0.839441	0.824577	0.546815	0.118398	0.442597	0.390859	0.139275	0.0580993	4.28554	0.059653	0.0846503	0.250696	0.739104	2.94024
TEKT2	3.9232	0.275128	3.30207	0.688031	0.521893	2.20897	1.66122	0.714002	2.12699	0.840317	1.11262	1.7733	2.06288	0.300208	3.58309	1.14325	2.02768	3.39218	1.74362	4.14645	2.74211	2.09283	2.09084	1.15855	1.13312	6.5477	1.68362	1.72918	1.49643	0.379096	0.131881	0.197062	0.216409	0.122301	0.101208	3.40538	0.114855	0.0890099	0.185815	0.597512	1.97966
TEKT3	5.93842	0.251535	3.78138	0.47109	0.562391	1.45492	1.48822	0.746066	1.57018	0.652793	2.20089	3.07317	1.70705	0.332391	6.3345	1.02923	5.01991	3.50147	2.06322	5.38663	4.30241	4.43045	1.83906	1.99452	0.2853	5.34982	1.9092	1.62865	2.03474	0.392488	0.29442	0.487312	0.376026	0.176442	0.141687	3.46878	0.16945	0.0900978	0.279138	0.756557	2.29908
TEKT4	1.96533	0.27371	1.87571	0.685603	0.519836	1.79655	1.41058	0.9553	1.96318	0.721706	1.04211	1.05697	1.68342	0.47815	3.74119	0.939408	2.01779	1.95808	1.24453	2.03319	1.37049	1.89147	1.94812	1.11889	1.19325	3.47796	1.71532	1.21795	1.58682	0.549617	0.863932	0.630558	0.939412	0.384704	0.473256	2.27977	1.00043	0.362533	0.368146	0.734106	1.21941
TEKT5	1.07139	1.76801	1.13592	0.950503	0.712993	1.00517	1.55635	0.63652	1.73841	0.577563	1.0978	0.809945	0.650246	1.49843	1.46928	0.362817	1.59113	1.14572	0.600993	0.868721	0.813861	1.17263	0.828735	1.52322	1.06383	2.14119	0.840149	1.064	1.202	0.750015	1.022	0.998003	0.710529	0.508039	2.00153	1.03011	0.768107	0.680131	0.775416	0.633489	0.972821
PCDHGB8P	0.807117	1.25568	0.862151	1.19178	1.11955	0.72658	1.11085	0.87139	1.28566	1.60375	0.303714	0.769769	0.499698	1.3429	0.808391	1.16484	0.915658	1.26091	0.507647	0.919139	1.11418	0.53751	1.19707	1.10388	0.78835	1.06241	0.352382	1.02879	1.35692	0.809177	0.839294	0.863521	0.928323	0.933859	0.759549	0.563183	0.992806	1.25962	0.796805	0.950115	1.07139
POLR1A	0.93979	0.378272	0.834316	0.325689	0.542597	0.945551	1.08833	0.927956	1.05494	0.395352	0.597357	1.07389	0.75516	1.33316	1.02488	0.169797	0.694851	0.771715	0.926507	0.474671	0.851033	0.767697	0.774589	1.14316	0.878736	0.766217	0.72994	1.00378	0.870166	1.47234	3.39033	1.45354	2.51574	1.27586	2.28525	0.838828	1.89876	1.63888	3.33249	1.87229	1.65266
POLR1B	1.35004	1.04059	0.797502	1.07655	0.604264	0.713807	1.16412	1.4755	0.688071	0.91395	1.01462	1.02038	1.2141	0.548022	0.765977	0.730829	1.31614	1.02163	0.740626	0.864474	1.35767	1.57593	0.867764	0.852765	0.926663	0.682602	0.747874	0.933702	0.644737	0.935912	2.57	0.989462	1.22261	0.67619	1.59171	0.67912	1.15061	0.647612	1.58181	1.76106	0.805188
POLR1C	1.02048	0.61562	1.17401	0.81473	0.65843	1.63582	0.785023	0.923101	1.14797	0.339446	0.737854	0.840598	0.989483	0.786494	1.21449	1.0855	1.12573	0.81904	1.75493	0.978808	1.01452	1.14416	0.67476	0.84646	0.456742	0.65213	0.88626	0.58461	0.591716	0.880607	2.60851	1.22133	1.28236	1.12116	1.08341	1.08898	1.13398	1.12042	1.03604	1.27335	1.36929
POLR1D	0.88763	0.838689	1.04478	1.18292	0.921265	1.10689	0.782251	1.12543	1.21528	0.842476	0.928155	1.26901	0.90025	0.934336	1.10686	1.15106	1.22081	0.767354	1.10244	0.87003	0.957257	1.17666	0.854834	0.87935	0.928697	0.695216	0.973976	1.03111	0.798862	0.933758	1.01207	0.688921	1.346	0.798782	1.07923	0.972375	2.32653	1.17902	0.86568	1.07049	0.826757
POLR1E	0.871716	0.840938	1.09281	0.811608	0.923003	1.54375	0.519086	1.32792	1.0801	0.396263	0.901735	1.28706	0.810083	1.11493	0.817611	1.56637	0.995658	0.349019	1.50121	0.691743	1.25965	0.818947	0.416325	0.618808	0.316092	0.226476	1.05401	0.407085	0.220893	0.818263	3.39075	2.8947	2.22355	1.13816	0.938059	0.756416	3.91423	1.4744	4.64629	0.964956	1.12282
POLR2A	1.14386	1.32671	1.09518	0.75532	0.629947	0.996266	0.907493	0.918952	0.784146	0.561705	0.57092	0.760725	1.3764	1.51219	0.774846	1.46547	1.86763	1.36996	0.677261	0.996212	0.908057	0.922458	1.00705	0.862226	1.0134	1.66396	0.860532	1.2298	1.24381	1.35365	1.83404	1.35424	1.61601	0.925377	0.615425	0.635063	0.68354	0.882526	1.237	0.752913	0.743784
POLR2B	1.01107	0.806947	1.13488	0.604525	0.736002	1.61229	0.652526	1.07844	1.09222	0.469592	1.1269	1.23549	0.952279	0.946676	1.26888	1.27352	1.06891	0.583986	1.86023	0.751001	1.03211	1.20375	0.431283	0.904665	0.213755	0.50224	0.876312	0.745891	0.547602	1.39529	1.41404	1.22978	1.29227	0.769225	1.02305	0.968295	1.01461	1.36026	2.62931	1.04978	1.0198
POLR2C	1.0671	0.955863	1.05764	1.06693	1.14377	1.11481	0.953334	1.37583	1.00469	0.790655	0.568164	1.10791	0.911525	0.701781	1.15424	1.47138	1.14668	0.875946	0.945414	1.02241	1.08994	1.14694	0.815927	0.888179	1.27611	0.926247	0.966251	0.78095	0.752388	1.05054	0.686473	1.07183	1.08365	0.949228	0.954601	1.00651	1.298	0.970524	0.472614	1.26717	1.05073
POLR2D	0.776408	0.73615	0.720816	0.912158	0.762938	0.969329	0.74558	0.989092	0.876792	0.507818	0.866298	0.794881	0.688192	0.697042	0.843321	1.05027	0.665875	0.533953	1.14717	1.08934	0.951167	1.27385	0.518313	0.828032	0.540546	0.50445	0.738567	0.97009	1.52269	1.71278	1.78682	2.4338	2.66289	1.14232	1.84214	0.938251	1.58813	1.57279	2.27139	1.87535	1.16071
POLR2E	0.996287	0.699177	0.856312	0.664478	0.905819	1.26593	0.75914	0.928697	1.00371	0.50438	0.687558	0.795245	0.818064	1.43533	1.17779	1.21713	0.929644	0.719111	0.994895	0.945087	0.739076	1.43621	0.871297	0.903846	1.15729	1.02644	1.04534	0.573802	0.900005	1.88026	1.07429	1.39987	1.66966	1.33394	0.913999	1.00446	1.09918	0.846225	1.2351	1.1308	0.69291
POLR2F	0.863492	0.916051	0.931971	1.05873	1.11156	1.16866	1.04628	1.04459	0.970552	1.20118	0.82932	1.02116	0.905553	0.826515	0.854332	0.993394	0.856689	0.908845	1.07365	1.0885	1.19177	1.01855	1.12993	0.935787	1.93358	0.946216	1.04193	0.986646	0.931723	0.994456	1.09195	1.28788	1.22986	0.961984	1.48666	0.993797	0.937899	1.38248	0.717418	1.58591	1.00205
POLR2G	0.717936	0.804118	0.900611	1.02521	0.926238	1.06515	1.08919	1.07555	1.01805	1.03934	1.09406	0.940222	0.867385	0.73336	0.869293	1.18581	0.968347	0.796241	0.984863	0.701104	0.866858	0.997565	0.98435	0.841862	1.20593	0.679562	0.836578	1.09075	0.965438	1.11089	0.944789	1.62556	1.14746	1.15247	1.45292	1.02402	1.36924	1.41752	1.2908	0.989918	1.37504
POLR2H	0.898694	1.00512	0.921182	0.918884	0.778121	0.754371	0.926342	0.886978	1.00154	0.930841	0.84938	0.828782	0.859265	0.932614	0.941228	0.780095	0.921601	1.0409	0.730969	0.81279	0.913351	0.88197	1.10272	1.11709	1.30595	1.16859	0.937926	1.17124	1.72654	1.53469	2.2244	1.43543	0.960908	1.12186	1.26509	1.00741	1.35617	1.06358	1.42237	4.77153	1.58076
POLR2I	1.43379	0.846452	1.10514	0.863729	0.804627	1.49592	1.16486	0.889082	1.02777	0.880971	1.08702	0.972373	0.888261	0.827498	1.51677	0.843613	1.21121	1.72384	1.23387	1.91351	1.24759	1.22489	1.52467	0.953241	1.74196	2.76314	1.28861	1.04107	1.07448	1.1934	0.691643	0.685743	0.580955	0.569586	0.751316	1.61229	0.820174	0.588637	0.62632	0.839674	1.05295
POLR2J	0.953446	0.410249	0.76422	0.741921	1.08221	1.19908	0.421048	1.1585	1.20093	0.822411	0.663073	0.873863	0.72856	0.651703	0.828437	1.14431	1.13598	0.901133	0.957969	1.06772	0.637799	1.03132	1.24487	0.46328	1.58737	1.19471	1.23913	0.833375	1.16649	0.797607	1.78317	0.655443	1.26921	1.1799	0.876245	0.870434	1.12672	0.907476	1.44488	1.44408	0.889252
POLR2K	0.708031	0.847672	0.779234	0.778418	1.00072	0.777024	0.781058	0.967148	1.78904	0.860598	0.855707	1.04515	0.701671	0.886306	0.892758	0.905767	0.87059	0.745297	0.760743	0.827795	0.907187	0.849872	1.27991	1.07136	1.25897	0.678987	1.37672	0.818056	1.14027	0.977669	1.43061	1.79857	1.34552	0.582212	1.36245	1.13142	0.721485	1.32319	0.581632	1.85522	1.21575
POLR2L	1.00062	1.08503	0.805244	0.914756	1.07121	1.19188	0.980695	0.913737	0.888026	0.953827	1.09943	0.718305	0.811147	1.35269	0.851865	0.999375	0.857616	1.08621	1.13789	1.03551	0.864114	1.02559	1.18203	0.882889	1.36699	1.13525	1.06573	1.10577	0.897859	0.866944	0.585203	0.837754	1.03314	0.785415	0.80563	1.05622	0.798849	0.860319	0.630768	0.530358	0.999309
POLR2M	1.02591	1.69648	1.00017	0.816019	1.18128	1.6468	1.42388	0.578715	0.540628	0.612336	1.5595	0.92467	2.65557	1.54888	0.853957	0.828996	2.01251	2.62906	2.08092	0.457982	3.16967	1.09921	1.55827	1.52986	0.295402	1.18858	0.501814	1.19553	0.47785	0.784978	1.18649	0.350389	0.487823	1.1593	1.18622	0.275678	0.736616	1.43538	0.298299	1.15355	1.51798
POLR3A	1.13365	1.00342	0.918608	0.7362	0.731379	0.965463	0.81986	0.84041	1.01798	1.076	0.867432	0.796085	1.16216	1.56053	0.936754	1.07942	1.31556	0.680369	0.690494	0.876216	0.572415	1.11577	1.13436	0.832273	0.971674	0.640424	0.821986	0.955429	0.979568	1.49916	1.52806	1.1794	1.01694	1.41901	1.11004	0.960921	1.16211	0.992354	2.82526	1.22195	1.40196
POLR3B	1.18351	1.02643	0.81225	0.950495	0.869929	1.27497	0.850227	1.01384	0.827386	0.801054	0.732934	0.997513	0.95746	1.23932	0.826925	1.55319	1.1727	0.717758	1.08618	0.693706	1.03936	1.00281	0.656348	0.826505	0.532621	0.836687	0.915363	0.85427	0.546146	1.84713	1.83726	0.951027	1.19911	0.888645	0.999319	0.852677	1.77548	1.23977	1.61888	1.13723	0.80021
POLR3C	0.999748	1.04385	0.968025	0.931138	0.995353	1.10032	0.833087	1.40526	1.51317	0.882967	0.926508	1.01169	1.11517	0.650288	1.0261	1.41598	1.15905	0.704647	1.05389	0.718233	1.35842	0.83862	0.745375	0.902662	0.986572	0.94246	0.858654	0.588561	0.517605	0.953029	2.55128	0.979212	1.53766	1.00909	1.00422	1.09438	1.00025	0.893592	0.97958	1.1804	0.947588
POLR3D	0.789486	0.741305	0.643947	0.922101	0.708401	1.14146	0.722964	0.98051	1.08799	0.544945	0.672852	0.609362	0.989904	1.01176	0.882545	1.25358	1.1923	0.646556	0.967202	0.671499	0.850921	0.89107	0.646887	0.988033	0.727193	0.603419	0.895232	0.761382	0.585348	1.29525	1.14294	1.53508	1.47886	1.42326	0.975106	0.869708	0.846365	1.17396	1.54609	0.780461	1.1641
POLR3E	1.19592	1.10337	1.06413	0.693077	0.572661	1.05148	0.796388	1.043	2.11554	0.492191	1.0375	1.17892	0.971069	1.29325	1.21194	0.748567	1.02215	0.67898	1.323	0.722985	0.671455	1.08881	0.491441	1.32936	0.597977	0.677462	0.921384	0.847349	0.769031	0.942373	1.96197	1.15203	1.27383	1.1323	1.05457	0.604639	1.89515	1.13726	1.6468	2.74378	5.79244
POLR3F	1.03141	0.849242	1.14438	0.706181	0.779681	1.10338	0.738274	0.858585	1.42467	0.550126	1.22264	1.33966	1.1432	0.740485	1.17037	1.08642	1.00438	0.709312	1.07248	1.18013	1.306	1.32342	0.900262	1.06617	0.290412	0.662065	1.09873	0.719887	0.886719	2.43458	1.36363	1.28669	1.78655	1.04291	0.977565	1.03043	1.30591	1.13934	1.26003	1.01842	1.17735
POLR3G	0.992672	0.834252	1.15189	0.737651	0.769029	1.8056	0.805765	1.85301	1.46104	0.187621	1.27759	0.631565	0.378292	0.713354	0.753918	0.393774	0.828484	0.652456	2.46978	1.76911	0.441905	1.29576	1.17638	2.64448	0.677813	0.937526	0.476088	1.11607	1.40652	3.67616	1.03567	1.07305	0.635216	0.794439	4.66807	1.2743	1.47149	1.50232	3.54747	2.57508	1.55291
POLR3H	0.962296	0.782775	1.00041	0.772301	0.916338	0.841811	0.837629	0.81995	1.35519	0.782799	0.746708	0.82873	0.970071	1.18746	0.936186	0.954562	1.00061	0.827129	0.798481	0.978205	0.978875	0.993927	0.8517	0.767202	1.12253	1.24439	1.05859	0.74578	0.961602	0.945732	1.24979	1.64033	2.39204	1.11346	1.58584	0.87296	1.07321	1.56495	1.36696	1.16253	1.28762
POLR3K	0.933728	0.710464	0.800148	0.552565	0.679428	1.32314	0.572847	0.855915	1.57721	0.376705	1.11051	0.800779	0.539609	0.946766	0.994018	1.1161	1.76733	0.572802	0.917774	0.752456	0.70036	1.40723	0.854693	0.867549	0.95649	0.870316	1.19352	0.66825	0.935262	0.889496	1.00393	1.17335	0.841429	0.892101	1.24235	1.12707	1.66085	1.14804	1.02964	1.4218	1.40576
OSTF1	0.564585	0.733997	0.651542	1.07222	0.694272	0.59692	0.787	1.02285	0.905622	0.75113	0.983536	0.55249	0.589638	0.760779	0.800527	1.15654	0.861337	0.506892	0.561644	0.595584	0.686012	0.887311	0.72223	1.16631	0.704431	0.558318	0.687377	1.14624	1.39172	2.63153	0.871712	1.35331	2.36777	1.61026	0.831364	0.872317	0.509697	1.68243	1.00624	1.16256	1.27784
POM121	1.07878	1.21884	0.866896	0.973171	1.05368	0.905942	0.992764	1.00087	0.635894	1.01539	0.992919	1.05136	1.19015	1.23219	0.981251	0.958982	1.01851	0.760598	0.992395	0.931014	0.836826	1.20234	0.828686	1.00768	0.993606	0.809998	0.874759	0.894642	0.963178	1.60239	1.95881	1.2425	1.27556	1.374	1.06655	0.781219	1.46712	1.09163	2.33663	1.44399	1.02532
TELO2	1.35209	1.03307	0.833303	0.651728	0.749701	1.35509	0.956322	1.17401	0.771659	1.14799	0.741542	0.82393	0.786272	0.947946	1.24066	0.710786	0.907786	1.01985	0.826151	1.1526	0.914252	1.26081	1.065	1.29183	1.46621	1.5229	0.575683	1.25836	1.03975	0.724074	0.741755	1.38	0.953835	1.18812	1.57633	0.939466	1.56247	1.03642	0.97467	1.62381	1.13006
EFTUD1	0.953035	1.17073	0.950837	0.760574	1.10985	1.98726	0.75784	0.992138	0.982686	1.01226	0.828512	0.828983	0.594522	0.678999	1.03211	1.04332	1.51267	1.14263	1.27877	0.716047	0.815038	1.02113	0.6506	1.24577	0.974031	1.18493	1.09218	1.54515	1.40221	2.05382	1.21665	0.570547	1.73378	0.632067	0.961436	5.9627	1.20827	0.667735	1.29867	0.517247	1.00695
EFTUD2	1.09286	0.828315	0.936047	0.95788	0.737048	1.0874	0.78411	0.857977	0.688581	0.744281	0.971514	0.831203	0.999755	0.793565	0.972067	1.02264	1.0742	0.991944	0.925563	0.984135	0.972602	1.13089	0.693477	0.888716	0.943487	0.921152	0.604834	1.33219	1.06807	1.53496	1.20345	1.5713	1.36695	1.20282	1.02916	0.985563	1.37197	1.41073	1.3175	0.893687	0.974632
PRH1-PRR4	0.945245	1.10899	1.24	1.85833	1.82295	1.71748	1.04257	1.03282	0.981271	1.20986	1.46986	1.52536	0.88711	1.05208	0.692974	1.23974	0.775488	1.22198	2.02212	1.60895	1.37318	1.50208	1.33823	1.99224	0.814887	0.842591	1.6934	0.985056	0.896067	0.804394	0.673475	1.104	0.83519	0.750497	2.13484	0.705979	1.29798	0.882356	0.712609	2.24197	1.4048
IGF2-AS	1.0061	1.7403	0.625149	0.845968	1.07196	0.66734	0.904402	1.26503	0.956849	0.869858	0.541682	0.749997	1.32479	1.29417	0.811728	0.967621	0.833683	1.3602	0.812622	0.72393	1.99369	1.10094	1.54783	0.730155	1.40309	0.755992	1.28624	0.892228	0.955286	1.70134	0.855802	1.9258	1.29508	1.75905	11.4219	0.983561	1.11124	0.443933	1.16983	3.56836	1.05038
OSTM1	0.558738	0.861204	0.830232	1.16255	1.48142	1.2033	0.962589	0.990764	1.2039	1.24185	1.42559	1.09112	1.09974	0.83544	0.703641	0.651208	0.924594	0.898456	0.556352	1.25226	1.07582	0.792469	1.40334	0.969845	0.770225	0.944036	1.14594	1.13994	2.38996	0.783309	1.02357	0.872671	1.18737	1.49444	1.73724	0.841595	0.829871	1.08182	1.05519	1.68665	1.31748
TENC1	1.23403	1.5309	1.31417	1.28999	1.93894	1.86551	1.61715	1.60618	0.472377	1.37259	0.92721	1.58401	2.06743	1.69748	0.98493	1.15885	0.918614	1.29313	2.25652	1.84874	1.45429	1.49353	1.41752	0.735184	1.77989	0.634902	1.40845	0.822243	0.264554	0.535338	0.42028	0.695504	0.439522	1.04938	0.496031	1.24708	0.549969	0.440702	0.83648	0.440642	0.664142
MMADHC	0.72581	0.815728	0.93746	0.762205	0.944937	1.31999	0.807319	0.954486	1.7208	0.712905	1.05017	0.993328	0.762896	0.826216	0.939541	0.94584	0.819863	0.734606	1.3499	0.830557	0.934903	1.04242	1.0438	1.15051	0.803313	0.791708	1.23805	0.902825	0.811141	0.896167	0.605147	1.0843	1.13035	0.83976	1.09324	1.07682	0.611254	0.956474	0.630972	1.25609	1.30655
PAXIP1	1.03946	0.936016	0.95625	1.06285	0.755019	0.84397	0.999985	1.08727	0.94664	0.776009	0.951914	1.10221	1.03215	0.989361	0.961226	0.96282	1.06743	0.813083	0.98842	0.714785	0.830063	1.15149	0.818775	1.1199	0.659495	0.676463	0.743417	1.07292	0.805717	1.17575	1.26716	0.898996	1.06322	1.37633	1.29133	0.814618	1.72628	1.07389	2.12962	1.64096	0.984333
ANKHD1-EIF4EBP3	1.23259	1.257	1.00301	1.01514	1.17817	1.05995	1.14664	1.11351	1.00483	1.07734	0.981577	0.981382	1.12389	0.96328	1.00588	1.14217	1.18674	1.08653	0.969336	0.954656	1.1075	0.964962	1.19025	0.748359	1.42144	1.24988	1.03639	0.931896	0.778059	0.465297	0.653235	0.85921	0.304064	0.519903	0.597235	0.88992	0.318852	0.578296	0.425056	0.42379	0.674213
GPRASP1	2.09876	3.18136	2.5579	2.57685	3.87278	2.44525	2.66386	1.67772	0.410535	3.07903	1.72153	3.43816	2.33977	1.69281	1.41544	1.8156	1.0015	2.35606	4.60304	2.86136	2.72415	1.39556	2.00291	0.778044	1.94517	1.70328	2.2293	0.610578	0.325612	0.26479	0.47042	0.612941	0.175519	0.650213	0.729319	1.23307	0.549537	0.670278	0.546953	0.34861	0.847124
GPRASP2	1.4536	2.20763	1.34368	1.95569	2.13926	1.29521	1.71255	1.36779	0.669691	1.83691	1.06678	1.50851	1.4212	1.55327	1.02721	1.23868	1.12678	1.50566	1.76233	1.22865	1.91571	1.03462	1.4842	0.787116	2.0271	1.1943	1.75315	0.66805	0.46499	0.433599	1.30718	1.47032	0.465368	0.514937	0.765051	1.08581	0.731656	0.660622	0.242287	0.679228	0.574318
MMACHC	1.76697	1.13024	0.656181	0.750326	1.21053	1.71848	2.19218	1.37463	2.20095	0.745722	0.80925	1.75918	1.81138	1.5058	0.497995	0.807217	0.83435	1.0682	0.755659	1.16439	1.09347	0.593604	0.868775	0.764929	0.871456	1.14433	1.53491	0.819747	0.564033	0.947519	0.620897	0.848399	0.755854	0.493369	1.79695	0.755165	2.52996	0.964696	0.826596	1.16642	1.47638
TESK1	0.819997	1.01426	0.783768	0.785473	1.01423	0.840604	0.889154	0.953643	0.964744	0.874712	0.794703	0.874668	1.08661	1.6162	0.859248	0.821114	0.820366	0.826609	0.738037	0.929966	0.805883	0.957277	0.853005	1.15638	1.48381	0.926575	0.954307	1.00468	1.04676	1.08526	2.07709	2.17964	1.3097	1.36638	0.711938	0.675674	2.12559	0.958131	4.01801	0.96015	0.878964
TESK2	1.36016	1.36841	1.14338	1.34588	1.47933	0.839282	1.40655	1.2672	1.06995	1.21159	1.05308	1.36881	1.48707	1.00418	1.2491	1.28807	1.38641	1.026	0.765106	0.696995	1.35728	1.0236	0.779162	1.09828	1.06548	0.836826	1.18114	0.748349	0.841253	1.17226	0.705287	0.932463	0.337027	0.693364	0.796642	0.976689	1.2814	0.612739	0.563148	1.09918	0.888136
PP12613	0.6883	1.0759	0.724802	0.866286	0.646637	1.91955	0.792305	1.36182	0.983625	1.28849	0.490851	0.626511	0.637725	1.25397	1.078	1.15747	1.66661	1.34426	0.420736	2.66032	0.886361	0.46837	1.07564	0.808233	1.12369	0.922123	3.4258	1.40513	44.5976	0.739058	0.716816	0.725575	1.55666	3.31967	1.33007	1.18789	0.55271	0.773858	3.7621	0.7909	1.15026
TERF1	0.835621	1.42386	1.23686	1.37011	1.78459	0.804232	1.26134	1.1697	0.854263	1.6889	1.07356	1.43534	1.26217	0.907271	0.76693	0.988718	0.924857	1.22093	0.935279	1.26838	1.36575	0.924203	1.32084	0.841576	0.924721	1.11862	1.15377	0.977722	0.824091	0.949761	1.34898	1.66562	0.916415	0.776323	1.14953	0.941609	1.25122	0.883358	0.675678	1.12045	0.919381
TERF2	1.09258	0.679246	1.00347	1.03291	1.01115	1.1115	0.637289	1.3551	1.07629	0.473008	0.985444	1.03858	0.934799	1.14624	1.06263	1.3546	1.32604	0.84886	1.33823	1.16105	1.07179	0.951138	0.562875	0.747889	0.506538	0.432505	0.984364	0.730754	0.704942	1.27085	0.894251	1.50584	1.19507	1.23988	0.599307	0.799614	1.16835	1.51817	2.07704	0.9087	0.782321
PP12719	1.01065	0.620634	0.958855	0.439833	0.454582	0.964051	0.665978	1.02599	1.30389	0.173412	1.14524	1.57772	1.28221	1.02131	1.76741	0.80379	1.31285	1.02981	1.3241	0.693483	1.0102	1.50277	0.62348	0.97305	0.486768	0.540224	0.863675	1.62589	0.424032	1.22645	1.02966	1.33394	0.763597	1.98019	0.727643	0.867126	0.989683	1.18527	1.50243	1.42033	2.62475
TEX28	0.807838	1.29113	2.63751	1.39533	1.47103	0.707835	1.14672	0.874278	1.26259	1.59393	0.622236	0.746969	0.48614	1.29528	0.766686	2.04939	0.884972	1.26516	0.489817	0.907356	1.53319	0.523232	1.15439	1.13847	2.10705	1.70965	1.12364	1.00645	1.37295	0.797331	0.822318	0.862949	0.911603	0.916464	0.735557	3.07573	0.98514	1.37379	0.740242	0.993548	0.701532
TEX10	0.757343	0.922629	1.02206	1.34962	0.976506	0.960209	1.10826	1.01471	0.727388	1.24676	0.865268	0.829572	0.914575	0.662719	0.865798	1.12591	0.828131	0.920608	0.990823	0.709	1.05349	1.03485	0.840209	0.769798	1.04864	0.775853	0.614533	1.0329	1.0205	1.73944	1.87953	1.30075	2.2387	1.19658	0.860242	0.88993	2.04584	1.14348	1.34061	2.12921	1.04536
TEX11	0.620966	1.90986	1.67563	2.71934	0.441374	1.94669	0.654025	0.665041	3.38038	1.00319	1.32758	0.672229	3.29693	0.54851	0.96157	0.560934	0.440352	2.55542	2.72467	0.470416	0.80274	0.393604	0.996811	0.707576	0.407198	0.53123	1.84508	0.676277	0.715414	1.8336	1.32291	1.55835	0.399892	4.73873	9.84924	1.77825	3.59646	1.00698	1.93363	1.99696	2.59445
TEX12	0.791434	1.58706	0.791582	1.10283	1.0136	0.722325	0.996462	0.864021	1.20829	1.32911	0.651256	0.75829	0.51807	1.20991	0.769375	1.12888	0.869494	1.12108	0.519802	0.875218	1.13741	0.536616	1.09566	1.54934	1.032	0.976279	1.06216	0.959528	1.22589	0.815014	0.848405	0.85845	0.90931	0.913554	0.772512	2.98284	0.972284	1.27471	2.29581	0.999729	1.85252
TEX14	2.05259	1.82774	1.92244	1.99181	0.863945	1.23999	1.74448	1.65498	1.18391	1.14701	1.68174	1.5093	0.772688	0.90379	1.31107	0.921774	1.04005	1.321	0.526619	5.23205	1.83631	1.83221	0.945842	0.927189	0.804657	1.4805	1.32462	0.899593	1.11282	1.53889	1.02914	1.45485	1.14045	1.28794	0.936557	0.639738	1.42019	2.11896	1.2041	0.644866	1.11577
TEX15	0.801198	1.23932	0.863251	1.4145	0.628114	0.706941	1.00689	0.881663	1.10901	1.46528	0.623152	0.782781	0.348522	1.20108	0.812758	0.999717	1.09859	1.23838	0.506101	2.30875	1.319	0.522295	1.1267	1.089	1.10774	1.00144	0.778554	1.00894	1.27682	0.813717	0.845635	0.866083	0.902728	0.939752	1.11948	0.716891	0.968311	1.42936	0.776774	3.15115	0.932894
TEX19	0.759448	0.945652	0.574094	0.771285	1.01474	0.524054	0.689433	0.636432	0.913674	1.19082	0.27984	0.553431	0.360447	1.98878	0.562022	1.27011	2.12357	0.295123	0.361836	1.01555	1.52024	0.386009	0.842819	0.800591	1.5672	2.92731	0.995344	0.733244	1.01245	2.25615	6.89244	6.03633	1.40359	2.68854	3.4691	4.18609	5.6499	4.13879	25.0054	3.28962	2.8393
CCDC102A	1.38265	0.966979	1.58015	1.12301	1.03296	1.90498	1.50364	1.14073	0.686299	1.13806	0.839481	1.16896	1.71151	0.88784	1.63108	0.821867	1.15356	1.6657	2.01273	2.02593	1.361	1.45562	1.28859	0.933309	1.02319	2.41789	1.20113	0.763518	0.758106	0.706869	0.644156	0.839495	1.19158	1.09181	0.657859	1.51326	0.694075	0.504961	0.615263	1.16459	1.1824
CCDC102B	1.27381	1.09265	1.41164	1.41951	1.17849	1.38672	1.98605	0.913355	0.141312	4.30686	3.40425	0.621773	1.3896	1.11484	0.667673	0.938044	0.280013	1.98011	4.13788	2.97887	1.64827	1.20289	3.82033	0.377752	0.198922	0.614295	2.60529	1.87965	0.826697	0.58794	0.102542	0.871882	0.742172	2.19337	5.90318	2.56046	2.09617	0.465822	1.02753	0.935693	1.14051
CCDC109B	0.406678	0.594162	0.696518	1.00538	0.667058	0.625316	1.0037	0.652763	1.64545	1.21973	1.23599	0.490341	0.754254	0.481576	0.833159	0.974357	0.635837	0.735555	0.830846	0.685391	0.64848	0.788711	1.15981	1.0209	1.09855	0.600331	0.61654	1.3233	1.55077	1.47945	1.39663	0.885441	1.15882	1.73707	1.83496	1.15513	0.503914	1.94304	0.83641	1.52537	3.12598
JARID2	0.642989	0.811393	0.600361	0.877765	0.685447	0.614878	0.740341	0.950278	0.610298	0.720135	0.938957	0.597372	0.753633	0.829511	0.710414	0.958032	0.759921	0.655823	0.638655	0.582303	0.627735	0.81603	0.713459	0.920897	0.691314	0.45419	0.601227	1.05726	1.867	1.46236	1.16333	1.58033	1.77799	1.74037	1.35728	0.604581	1.19705	1.32188	1.03603	0.724677	0.959467
CEP57L1	0.872531	0.792786	1.13101	1.25725	1.57897	1.08143	1.33108	1.04273	2.0016	1.75681	1.02008	1.12437	0.893873	0.949984	0.809776	0.900502	0.950368	0.967513	0.899161	1.0523	0.868489	0.866395	2.06783	0.982534	0.65523	1.08893	1.05402	1.06277	1.70882	1.00942	0.827681	1.07364	1.76463	0.972949	2.24685	1.42146	2.44093	1.03778	0.973352	0.966643	1.39753
KCNC1	0.91022	1.26197	0.859487	1.4548	1.52504	0.743159	1.07934	0.903544	1.27803	1.40998	0.667935	0.797876	0.533337	1.30112	0.822873	1.08796	0.902576	1.24259	0.53494	0.921808	1.55459	0.551453	1.17597	0.930727	1.2239	1.01548	0.966461	1.01439	1.27445	0.812614	0.84921	0.891962	0.919335	0.940074	0.75304	0.545243	0.999666	1.28886	0.757804	0.598668	0.528922
KCNC2	0.827372	1.29277	0.813677	1.26434	1.1981	0.694303	1.14935	0.894494	1.20791	1.54181	0.51859	0.634071	0.515313	1.33562	0.797183	1.17587	0.932719	1.28204	0.517748	1.36464	1.22971	0.605876	1.23161	1.09469	1.25728	1.26076	1.09933	1.02309	1.39318	0.840347	0.871725	0.941217	0.933137	0.942439	0.785063	0.563529	1.02633	1.24943	0.78084	0.998122	1.05062
KCNC3	1.28359	0.827186	1.00023	1.21263	0.992615	1.15014	1.48533	1.07621	0.339471	1.67789	0.77001	1.21102	0.826152	1.19864	1.40595	0.937753	1.73548	1.10976	0.815479	1.41476	0.725727	1.11152	1.11521	0.776251	1.80066	1.42341	0.821135	1.67986	1.58834	0.81628	0.621709	0.807576	0.664056	0.70377	0.814821	1.18214	0.845557	0.707726	1.04085	0.706717	0.414147
KCNC4	1.11142	0.843194	0.902429	0.62797	0.783377	1.42981	0.782663	1.08496	0.477272	0.299511	0.677578	0.906848	1.52592	1.57708	0.984968	0.608513	0.720558	1.08316	1.24829	1.00406	1.21695	2.0598	1.13721	0.613029	0.786506	0.662637	1.5819	1.33401	1.26585	1.8634	0.636018	0.9133	1.44199	1.14537	1.01421	1.28393	1.32219	0.694528	1.49993	1.15114	0.56895
KCND1	0.864381	1.32522	0.931592	1.27203	0.850254	0.512776	1.62878	0.323671	0.683543	1.00724	0.775143	0.334887	0.565857	0.616497	0.843541	1.22416	0.77144	0.439085	0.683816	0.955961	1.23966	0.685044	0.97368	0.901306	0.647496	1.03884	0.419856	0.438246	1.4544	1.55873	3.92539	1.21095	0.9934	2.69285	0.888267	1.84857	1.06122	1.8358	1.03368	1.39828	0.595467
KCND2	0.984754	1.13439	0.770433	0.731785	5.3422	0.651685	0.608665	0.897409	0.922332	0.858329	0.991432	0.475963	1.20948	1.04557	4.69217	0.917906	0.799101	1.11273	1.3481	0.846648	0.715231	0.383556	0.722866	0.72254	0.76781	5.62894	1.41996	0.721999	1.14872	0.693252	0.553955	1.92545	1.91876	9.88977	22.5499	1.80603	0.90637	0.817512	4.71509	6.35205	1.18847
KCND3	0.772613	1.23838	1.31459	1.37142	3.19092	1.60387	0.931467	0.951388	0.55316	0.889286	0.905482	1.94276	0.868774	1.1418	0.751114	1.23297	0.853546	1.21725	1.05662	0.976458	0.940876	0.806782	1.0115	0.978907	1.33537	0.915578	1.02294	1.21039	0.79129	0.921668	0.515996	0.75977	1.00375	0.781172	0.491973	1.28342	2.12223	1.23027	0.541571	1.07842	1.38962
KCNA1	20.2867	4.54074	2.10869	0.989087	1.07294	0.57679	0.913947	2.01963	1.07509	1.50331	1.94705	5.62959	0.807682	1.01168	1.02428	1.24452	3.16675	1.84465	2.29814	23.5238	9.98622	3.13402	1.23425	0.939548	1.38466	12.2968	3.07729	0.567085	1.36476	0.603126	0.971065	0.612793	0.934125	0.572105	0.911628	3.33746	1.70784	2.22189	1.49279	2.46568	0.292084
KCNA2	0.835071	1.60495	0.888075	1.14231	1.38689	1.45969	2.03278	1.37404	1.04845	1.00505	2.39864	0.919213	0.957747	0.492965	1.4428	1.007	0.941673	0.941	0.983427	1.75499	1.21651	2.0536	1.00654	0.531793	0.91862	1.01446	0.696136	0.744855	0.634639	1.57555	0.673736	0.800088	0.7181	1.26852	0.877019	0.941714	1.92102	1.31249	2.25175	4.42334	1.47981
KCNA3	1.16309	1.80866	1.53275	0.995978	0.850005	0.834709	0.634084	1.15469	1.31146	2.41372	5.90444	1.02899	0.724801	2.17578	1.94542	0.706013	1.24881	0.681342	1.10101	0.676342	0.908201	1.30663	2.85983	0.487648	0.552191	0.817102	1.04847	0.731533	0.75762	0.908775	0.876704	1.24396	0.817226	2.41013	0.987897	2.59223	1.08904	0.920322	5.69718	1.82791	4.01429
KCNA4	1.60123	1.99008	20.0372	6.19625	25.1678	8.25224	0.491687	3.22744	0.514973	0.986174	11.7068	5.94599	0.433705	2.69169	0.912643	1.28457	2.46125	6.95966	9.83402	28.436	1.30391	5.07905	3.53398	1.39172	32.0317	6.26868	3.3805	0.449619	1.02612	0.214529	0.396483	0.984047	0.633976	0.296281	0.490673	1.43114	0.875345	0.811137	0.298967	0.535508	0.830983
KCNA5	1.8381	6.75624	9.55994	13.521	43.2687	19.1568	0.196365	0.144897	0.446191	0.466673	9.03515	21.4325	0.809565	7.12709	1.49832	1.91884	0.688833	7.21645	15.0629	18.4973	0.342087	3.91184	0.170528	1.67838	89.2994	4.34254	3.64594	0.789759	0.634427	0.37893	0.20125	0.589492	0.122989	0.361937	0.0775894	2.13154	0.216431	1.15468	0.593537	0.182911	0.560692
KCNA6	0.795653	1.21107	0.83039	1.29141	1.43135	0.717976	1.56362	0.876137	1.2514	1.37625	0.638112	0.774138	0.512456	1.1951	0.793522	1.05008	0.866739	1.21226	0.513856	0.876651	1.13417	1.22283	1.10071	1.07052	1.09675	0.980328	1.10249	0.976645	1.23735	0.818169	0.847732	1.4985	1.2536	0.92778	0.762021	0.529757	0.963823	1.2757	0.766325	1.00687	1.11047
KCNA7	0.778987	1.20022	1.16867	1.2848	1.22185	0.698262	0.767777	0.858081	1.23855	1.41815	0.621396	0.676825	0.495409	0.894824	0.763969	0.774677	0.858455	1.07253	0.498047	0.867551	1.41576	0.729704	1.09597	1.07852	2.80351	1.9572	0.944233	0.96165	1.37223	0.78919	0.768616	1.47595	0.881412	0.903559	3.18639	5.07997	0.948513	1.29083	0.740724	9.60402	1.87085
KCNB1	4.53429	0.757241	3.90696	1.33431	3.8779	1.59234	2.21192	0.490992	0.698478	2.7717	2.75758	4.54067	2.64104	0.621562	2.87788	0.862546	1.69961	1.93839	2.60758	7.27261	2.60124	4.21614	1.71766	0.963118	2.00972	5.3383	2.21666	1.16035	0.684044	0.288166	0.16285	0.164819	0.243539	0.0911099	0.110002	1.93448	0.121409	0.0985169	0.130059	0.379539	0.589027
KCNB2	0.578838	1.31404	1.01402	1.16151	3.0494	2.85939	1.06742	0.928198	1.28694	1.56029	0.939553	2.67647	1.11956	0.328258	2.49	1.03919	1.01415	1.56484	0.97502	0.943679	0.67259	0.358004	0.946084	1.15043	0.520422	1.066	0.467565	0.472894	1.37089	0.850793	0.895719	1.43413	0.644405	0.988602	1.4652	0.593082	1.02647	1.0907	0.48114	4.25917	0.364707
KCNG1	2.27684	2.05031	0.760096	0.765757	1.58449	0.96355	0.948993	0.907645	0.535561	0.880133	0.854722	0.660647	1.2771	2.04148	1.16759	0.766471	0.921924	1.15689	0.781639	0.971509	1.14443	0.750844	1.39157	0.692906	1.05922	0.749137	1.28058	0.822162	1.06838	3.5392	5.66511	2.65138	0.984663	1.81155	3.19196	1.48553	1.13705	0.243074	3.96648	5.69916	0.720045
KCNG2	0.640361	1.23507	0.847419	1.17336	1.1033	0.715462	1.0832	0.724904	1.26079	1.56429	0.652289	0.758482	0.493667	0.574394	0.796017	1.14397	1.12165	4.13818	0.501449	0.902803	1.0902	0.529459	1.17204	1.0867	1.2145	1.03832	1.03398	1.01111	1.32441	1.68727	0.827485	0.851066	0.914463	0.918807	1.75867	0.551076	0.976448	1.22964	0.785551	0.913671	1.05359
KCNG3	0.475885	0.737408	0.91131	0.707758	0.657254	1.65808	0.662969	0.890713	2.09262	1.26922	0.739311	0.789663	0.450072	1.61665	1.45115	0.661562	1.22452	0.746486	0.29326	0.741729	0.615505	0.313488	0.428033	1.4196	2.35627	0.641555	0.608043	1.17114	5.9954	2.97427	7.02477	4.98431	0.991504	1.10157	0.751781	1.85289	0.584576	0.509069	1.87173	12.4652	0.78843
KCNG4	0.796888	1.11602	1.01152	1.09274	0.804196	0.57527	0.951551	1.10436	1.13372	1.34362	1.34852	0.854635	0.674365	1.15892	1.53761	1.52453	1.06248	1.08607	0.704279	1.75995	1.02943	0.703768	1.10628	0.98613	0.753501	1.04404	0.904118	0.854255	1.18714	1.68542	0.817547	0.643346	1.98829	0.874042	0.685991	0.770964	0.884317	1.11715	0.639556	0.904068	1.32405
KCNH1	0.876202	1.17643	0.806884	1.21158	1.13357	0.666608	0.38412	0.944574	1.16822	1.31634	1.24164	0.837591	0.482659	4.11264	0.786364	0.951529	1.70782	0.773504	0.484711	0.831921	1.0823	0.668517	1.05813	1.04737	1.25999	0.942106	0.820878	0.903155	1.185	0.766458	0.803226	1.32811	0.867729	0.871927	0.714899	0.499865	0.919704	1.21094	0.755125	2.91769	1.0477
KCNH2	1.2873	0.901286	2.13659	2.11865	2.95878	1.10831	0.894735	1.04645	0.226646	0.649619	1.25564	3.08434	0.921374	1.51755	0.990227	1.35355	3.29808	3.34033	1.51617	2.95446	2.05389	1.03812	0.967176	0.977602	2.70119	0.642518	0.912714	1.20858	1.15255	0.82827	5.28133	7.1399	0.444813	0.923361	3.3022	1.23634	13.7271	0.543989	1.80233	0.286264	0.541159
KCNH3	2.58512	0.497609	2.25666	0.70924	0.487999	2.01789	1.32196	0.857508	1.093	0.949214	1.2232	1.32203	1.44114	0.489024	3.37437	0.946198	1.9031	3.19878	1.47267	2.91474	2.00255	2.30283	1.92408	1.31336	1.87529	7.03772	1.37123	2.11893	2.86088	0.605615	0.356925	0.355063	0.399584	0.271961	0.19101	1.9109	0.44596	0.280983	0.279939	0.453771	1.22591
KCNH4	1.03064	0.848829	0.76322	0.579874	1.28393	0.92769	0.82521	1.00298	0.889034	1.00887	0.701198	2.5055	0.575133	1.31372	0.851808	0.88206	2.1782	1.24165	1.06688	1.10729	0.743493	0.702994	1.44298	1.73783	0.339931	0.697391	2.17825	0.984563	1.23562	1.32283	1.2371	1.95102	2.10648	2.03591	1.08346	1.02659	0.889932	0.75406	1.57462	0.77684	0.997015
KCNH5	0.808587	1.2398	0.901636	1.21906	1.18833	0.733644	1.02543	0.87906	1.07748	1.37006	0.65101	0.772652	0.521216	0.95284	0.779871	0.989574	0.874302	0.925986	0.732648	0.916151	1.22288	0.542955	1.11214	1.08508	2.73301	1.22262	0.825069	0.974287	1.26971	0.955797	0.857603	0.872531	1.08176	1.17756	0.777506	1.85332	0.988514	1.28079	0.767068	0.849408	0.789842
KCNH6	1.20725	0.512017	2.08455	1.74284	0.717539	1.13459	1.83674	1.47511	1.33479	0.541587	0.972891	1.69688	0.793612	0.814862	2.21279	1.13725	2.06904	1.0628	0.806418	1.01886	1.05217	1.18081	1.37532	1.74572	2.12364	2.1689	0.761837	0.612466	1.61212	0.293188	0.642758	0.275798	0.599805	0.296543	0.450068	1.62838	0.580209	0.317266	0.6837	0.48662	0.745359
KCNH7	0.81151	1.28294	0.817292	1.15426	1.11459	0.734095	1.10585	0.780048	1.29092	1.51599	0.698589	0.7624	0.51884	1.33126	0.795505	1.24435	0.913461	1.25756	0.524468	1.18022	1.10032	0.548562	1.20223	0.838001	1.22096	1.05032	1.06975	1.02113	1.34308	0.82446	1.8904	0.88502	0.940516	0.934211	0.784781	0.544674	1.01561	1.18907	0.795568	0.989532	0.981334
KCNH8	1.80554	5.61648	1.12373	1.40346	2.0906	0.431736	1.46827	1.7486	0.875406	1.25232	1.72217	1.22457	1.66452	3.63711	0.700386	0.750259	0.912485	0.687044	1.20267	0.660473	1.00395	0.646645	1.4051	0.192032	0.319933	0.169574	2.56355	1.83659	0.875131	0.304919	0.98798	1.65537	0.350428	0.12	0.123508	0.505413	0.245816	0.623104	0.0986409	0.832179	1.16588
KCNE1	1.62191	0.257199	1.87521	0.428193	0.288657	1.35191	1.28137	0.576808	2.20485	0.67551	1.4449	1.2017	1.15613	0.40302	2.51906	0.852711	3.35227	2.31029	1.05756	1.90739	1.15309	1.58982	1.92686	1.25247	1.43952	4.873	1.46326	1.52505	2.84266	0.349917	0.280349	0.350081	0.283517	0.183335	0.0984773	2.26865	0.114871	0.174741	0.250254	0.38588	1.79364
KCNE2	0.342309	1.38716	1.40553	1.64413	4.02064	1.45801	1.29851	0.996784	0.650415	1.31544	4.89378	3.34357	0.365457	0.497079	1.50006	2.14946	1.13802	1.05674	3.90585	1.97233	1.99217	0.665522	1.26312	0.67981	2.50918	1.07455	2.14758	0.245059	0.511094	0.28183	0.96115	0.440901	0.620274	0.340129	8.74771	2.15853	2.06671	0.777704	0.578727	9.01651	1.1561
KCNE3	0.888971	0.508933	1.10471	0.79958	0.502846	1.20307	0.896913	0.980914	2.93397	0.454425	1.19811	0.738592	0.781081	0.797066	2.14895	1.08818	1.69351	1.15754	0.57787	0.562434	0.865043	0.806285	1.18906	3.22979	0.888073	1.04328	0.757325	1.10223	0.865364	0.37901	0.66261	0.717106	0.105772	0.222075	0.0798604	1.19509	0.0794383	0.275853	0.198647	0.229464	1.64041
KCNE4	0.595151	0.783719	1.05739	3.9306	3.25419	1.54301	1.70832	0.866915	1.57583	2.11968	1.5224	1.96671	1.10265	1.28654	0.771791	1.34235	0.435669	2.15856	1.77315	1.08056	0.997823	0.82027	2.42527	0.534565	2.20805	1.13809	1.62042	1.57527	0.954906	0.480044	0.241067	0.842335	0.299606	1.91017	2.53153	3.2493	5.01517	0.531748	0.905853	0.640723	1.63683
KCNF1	1.00953	1.60231	1.73608	0.918297	0.669699	2.77646	1.68527	2.34841	0.346368	0.979634	0.886693	1.41306	3.72607	1.85252	0.530991	0.535565	0.710521	1.23842	2.94482	1.1902	2.35328	2.53347	0.736617	1.33574	0.582794	0.532802	0.920072	0.741839	0.53855	0.82735	0.820232	0.265462	0.656022	1.03819	0.494467	2.22968	1.43887	0.656783	1.25776	0.515992	0.949649
KCNK5	1.13862	2.90087	0.761449	0.960211	1.77329	0.52211	1.11766	1.07351	0.62327	2.15188	1.04674	0.524235	1.80571	2.78648	0.539755	0.869571	0.940297	1.02724	0.599051	1.02695	1.56079	1.04382	1.04656	0.915528	1.41612	1.51058	1.64569	0.685362	0.151727	0.39964	1.01935	0.75438	0.516264	0.368035	0.260438	0.648161	3.58913	0.73245	1.03893	0.276335	0.562593
KCNK6	0.5011	1.11935	0.447712	0.610212	0.730913	1.09421	0.364098	1.08982	1.02588	0.250103	0.608437	0.417207	0.535381	2.19558	0.833764	1.06137	0.934351	0.40342	0.617333	0.28696	0.3271	0.922248	0.550325	0.920709	0.567976	0.382389	1.03528	0.649197	0.584872	1.90132	0.796893	0.969617	1.17675	1.16342	0.848721	0.376714	0.510641	2.02539	0.911326	0.845911	1.1511
KCNK7	0.977911	1.25713	0.745157	0.761492	0.740806	0.811628	0.961937	0.922743	0.771922	0.735448	0.680622	0.775576	0.804351	1.20466	0.918602	1.35594	1.17939	1.00995	0.801905	0.821738	0.705893	1.38419	1.01418	0.796353	1.20063	1.12187	0.917594	1.0015	1.1817	2.22144	1.0742	1.24991	0.969433	1.68571	2.87441	0.989161	0.998504	1.49037	1.18975	1.22317	0.899575
KCNK9	0.415101	0.827366	1.28847	0.570225	1.1652	0.72449	0.837523	1.27273	0.315385	0.361198	0.485335	1.76633	0.548228	0.992918	1.08546	0.961684	1.8366	0.832395	0.926323	1.08199	0.980975	0.664973	1.42465	2.51173	1.1381	0.982481	1.09469	1.45648	0.841244	0.802743	1.1622	1.79654	0.968863	0.822346	0.851553	1.39089	0.80437	1.0673	0.299548	0.250497	0.663551
KCNJ1	3.54429	1.28976	6.34802	1.39192	0.834401	2.14108	5.93863	1.70694	1.07718	4.11875	1.27143	9.61275	5.63353	1.08744	1.69719	1.50625	5.35624	1.29261	2.08774	2.22082	6.37175	1.48673	1.66456	1.40988	1.01512	1.34525	1.22122	0.808164	0.789173	0.460364	0.297588	0.44284	0.916142	1.04136	0.437055	4.53107	0.82957	1.03139	0.627413	0.544035	0.56765
KCNJ2	1.33089	0.598688	1.5767	1.57444	0.649178	1.00605	1.44638	1.18057	0.673601	1.6442	1.11449	1.89692	1.50921	0.415367	1.2042	0.910442	1.24874	1.35775	1.28928	1.52322	1.31722	1.2533	1.21774	0.776363	1.04903	1.86478	1.02359	1.51589	1.64432	0.837762	1.12395	1.15864	0.765967	0.893065	0.672936	1.62291	0.91121	1.94088	0.964504	1.07252	1.19702
KCNJ3	1.3186	1.14091	4.13445	0.914895	2.57973	4.11249	1.08961	0.769986	1.17942	1.3939	1.17646	4.18619	0.527956	0.972678	1.0151	1.26495	0.778812	1.02453	1.0907	1.3626	1.06065	1.12626	1.13533	2.84949	0.678871	0.970251	0.956917	0.880597	1.26856	0.740108	0.757147	0.767135	0.522174	0.807137	5.70814	0.955687	0.914014	0.876003	1.00094	1.09736	1.26034
KCNJ4	0.444059	1.45514	2.12575	1.34466	1.02144	0.849807	0.724993	0.684502	1.413	1.58092	0.373565	0.446584	0.294158	0.778021	0.67443	0.906682	1.01086	1.01537	0.608165	0.355816	1.37713	0.745669	1.29204	1.25002	1.58567	1.15747	1.24102	0.974129	1.00433	0.992197	0.988136	1.01115	1.07212	0.905432	0.903294	0.599419	5.46022	0.600714	0.885852	1.17629	0.826356
KCNJ5	0.569161	1.71062	1.84197	1.51097	1.30786	2.1007	1.14302	1.61559	0.571662	2.46553	1.58761	1.91465	4.90291	1.01493	1.23565	1.86925	1.16727	1.24239	3.37302	1.60599	2.04348	1.92311	0.677457	0.466444	1.42533	0.515796	0.806821	0.516327	1.5211	0.445087	3.8203	0.5879	0.536306	4.32117	1.54129	1.97243	1.89431	0.727777	4.51043	2.50178	0.754128
KCNJ6	2.33151	1.53669	0.940808	1.52608	0.623998	0.80092	0.66136	1.09916	0.87178	1.06716	0.557652	0.769467	0.834912	1.98366	3.6779	2.72073	1.12492	0.856964	0.62281	1.13453	1.39191	0.658496	0.602711	0.873922	0.703819	0.534986	3.11321	0.858243	1.23515	1.54488	1.05271	1.08199	2.50701	1.15048	0.394644	0.688149	0.842195	0.932253	1.10723	6.96979	0.478524
KCNJ8	0.603712	1.68535	0.894333	1.69618	3.39838	0.959494	1.33896	0.67721	0.207863	2.1467	1.81202	2.54563	1.59225	1.74438	0.499719	0.911488	0.186306	1.46536	1.50969	2.17292	1.12631	0.687776	1.06426	0.279489	3.03056	0.99783	1.77403	2.09654	0.0459033	0.920337	0.194557	1.06536	0.338751	2.93447	2.00299	1.70978	1.27094	1.20064	4.42882	0.598502	1.32367
KCNJ9	0.815834	1.1718	0.72449	1.04493	0.883973	0.77673	1.14076	0.883914	0.951988	0.990174	0.8325	0.665896	0.461372	1.5362	0.867598	1.19935	0.854715	1.09304	0.790437	0.695288	0.947099	1.05675	1.3924	1.24961	1.24111	2.1339	0.785296	1.10415	0.914592	0.90068	0.92891	1.42016	0.871338	0.664248	1.2325	1.2702	0.787841	1.37452	0.806387	0.887154	0.755646
KCNK1	0.692975	0.881756	0.758664	0.800314	0.703171	0.633961	0.622341	0.697369	1.08326	0.627302	0.622082	0.447342	0.560948	0.957708	0.983272	0.908212	0.797395	0.707458	0.482424	0.596926	0.641877	0.74365	0.812047	1.71369	1.03875	1.24725	0.778115	0.877007	0.650034	1.52409	1.65612	1.33919	1.79476	1.0689	0.897745	0.817508	0.0917231	1.40269	2.4112	1.44624	1.04539
KCNK2	0.905218	1.22453	0.873473	1.02375	1.13595	0.688198	0.39455	0.873561	1.28637	1.13477	0.642087	0.756685	0.498895	0.399869	0.620959	1.00776	2.57321	1.20984	0.499755	0.888332	1.02515	0.522803	1.15083	3.78317	1.32507	1.01741	2.22467	1.02528	1.29752	2.59651	0.840997	1.37394	0.920081	0.905339	0.236813	0.369301	0.971028	1.26738	0.804962	0.948772	1.08645
KCNK3	1.07458	1.18034	1.39424	1.04046	3.42262	1.57037	0.77103	0.596571	0.509214	1.05681	1.62652	4.32676	0.601943	1.71011	0.926395	1.46109	0.828185	1.42774	2.34654	2.7444	0.964234	1.19471	0.833022	0.4906	2.05794	2.31004	2.45042	1.06178	1.02137	0.317664	0.817768	0.538481	1.71883	0.859491	0.532127	1.17177	0.610124	0.615818	1.25072	0.419186	0.518565
KCNK4	1.51246	3.11323	1.45442	1.01534	0.609379	1.04324	1.63292	0.862062	0.629799	0.971759	0.976215	0.723613	1.69249	0.672619	1.26587	1.27205	1.20101	1.22193	0.830823	1.46578	1.08941	1.50571	1.50129	0.858053	1.78647	1.6836	1.70815	1.36164	1.55407	0.833432	0.922664	0.788465	0.965695	0.892035	1.17631	0.826711	1.69302	0.613403	1.35271	1.098	0.90751
KCNQ1	1.01561	2.04519	1.00765	0.774114	1.11246	0.76973	0.953974	1.35872	1.27169	1.1547	0.901067	0.626661	1.34889	1.21544	1.11124	1.08099	1.04046	1.15332	0.56195	0.725363	1.5117	0.813938	0.880265	1.39982	1.51631	1.06129	1.13095	1.507	0.841701	0.517618	0.218516	0.73002	0.19935	0.283667	0.10792	0.737632	1.45869	0.706787	0.421352	0.819278	0.679708
KCNQ2	0.773741	1.21402	0.816163	1.14813	1.08475	0.676003	1.01341	0.853304	1.18645	1.42371	0.649577	0.710574	0.465698	1.23785	0.72631	1.07672	1.29821	1.91732	0.50887	0.872391	1.09488	0.499327	1.11017	1.0696	1.18637	0.994246	1.20841	1.49608	1.24523	0.883798	0.778517	0.820545	1.43802	0.907338	0.79809	1.61343	0.941455	1.18998	0.707118	0.948696	1.21673
KCNQ3	0.630752	0.963304	0.980577	1.13973	0.529483	0.786284	0.879575	0.863347	0.784615	1.02324	0.820037	0.916176	1.03964	0.953817	1.33481	0.99626	0.895498	1.25278	0.687544	0.795877	0.257107	0.620701	1.30092	0.711109	1.27196	0.775132	0.674104	1.23668	1.15842	1.53942	1.29324	0.984441	1.67573	1.14864	1.113	1.42483	1.12189	1.38191	1.05261	1.03485	0.795758
KCNQ4	0.748685	1.18165	1.39285	2.28795	0.682215	0.673871	0.839049	0.805312	1.22351	1.39161	0.594235	0.666155	0.469573	1.34865	0.686588	1.92451	0.849008	0.707115	0.475047	0.859321	1.9979	0.520454	1.10042	0.971645	2.50348	1.9733	1.29058	0.914159	1.31869	0.77257	0.793875	0.804161	0.852712	0.83481	1.40349	1.60466	0.403358	0.923001	0.909842	0.282414	0.336258
KCNQ5	1.33425	0.851554	0.933036	1.71713	2.29653	0.939489	0.592701	1.67701	1.95302	0.704829	1.11951	1.26054	0.329168	0.292146	0.742099	2.8416	1.67039	1.03663	0.729863	0.615864	0.938463	0.856445	1.57004	0.751495	1.42821	0.504035	0.538674	1.14464	1.29281	1.39702	2.38232	1.28456	1.24208	0.61554	1.80204	1.01935	0.359075	1.01992	0.395844	1.47661	0.791418
KCNN1	0.805688	1.22466	0.25509	2.0131	1.08861	0.771799	1.10093	0.23493	0.609871	1.51617	1.04067	1.08103	0.477963	1.34465	0.768584	1.08532	1.19051	1.23256	0.496345	0.886352	0.524077	0.701209	1.18068	1.09331	1.03825	1.08571	2.74385	0.94093	1.37997	2.3986	0.811735	0.826889	0.649508	0.587619	2.94778	0.623467	0.966434	1.07102	1.48193	0.891383	1.15411
KCNN2	1.1539	1.41631	1.23213	0.855199	1.36362	1.29759	2.41199	2.52801	0.914528	4.17152	0.975009	1.01461	2.93668	1.14061	0.583169	1.34031	0.555934	1.93124	0.992452	2.17658	1.82479	1.23762	3.1042	0.857462	0.7736	1.2428	1.51682	1.24548	0.590681	0.489956	0.358549	0.866376	0.736626	1.02251	2.32197	1.25116	6.34096	0.594314	0.607585	0.589343	0.803526
KCNN3	1.09956	2.37349	1.91028	2.66787	2.73647	1.86021	2.32568	1.54824	0.530294	4.54183	1.26742	1.25268	2.63174	0.96643	2.39543	1.50345	1.44129	1.32581	2.08002	2.1448	1.49603	1.92462	3.37249	0.45927	1.48469	3.11814	1.15897	1.09132	1.18649	0.830665	1.04482	0.429557	0.791204	1.29576	0.360856	1.56469	1.31636	1.20254	2.38042	1.78516	0.583292
KCNN4	2.01959	8.2206	0.647025	0.825951	5.1659	1.67662	1.29457	1.44544	0.932721	0.87506	1.4954	0.460014	2.33639	5.8245	0.690462	0.876289	0.452124	1.04848	1.04583	0.426739	1.2714	0.632911	2.071	1.03978	1.36336	0.543992	4.6407	1.21861	2.02506	0.452923	0.217356	0.552439	0.143001	0.515456	0.231522	0.494134	0.691101	1.07876	0.494952	0.358706	0.690592
TFB1M	0.705535	0.776707	1.02334	0.87059	0.82964	1.19642	1.19338	1.0138	1.27282	0.859441	0.891492	0.896016	0.951281	0.947669	1.02627	1.67841	1.15927	0.920685	1.06542	0.93845	0.921826	1.26286	0.899525	1.13649	0.688496	1.05625	0.912704	1.11556	0.974113	0.621556	1.12911	1.04247	0.761241	0.762033	0.615858	0.975221	0.819317	0.842711	0.439887	1.70296	1.00132
KCNT1	1.16909	1.89242	1.33836	0.846665	2.9904	0.711559	1.04124	0.560289	0.991066	1.43616	1.02548	0.64291	0.435236	0.312355	0.619031	1.30752	2.3086	0.349622	0.958388	1.07992	0.995207	1.14214	0.923816	1.00391	1.54729	1.85307	0.700175	1.17508	1.13276	2.11656	1.09975	0.340585	1.55092	2.93255	0.623139	1.22342	0.774673	0.359075	2.11511	1.47858	0.426695
TFB2M	0.803014	0.948812	0.928285	0.869795	0.720795	1.07065	0.867972	0.963433	1.10761	0.905518	0.947741	0.871972	0.838747	0.745404	0.81714	0.95783	0.843653	0.955521	0.862659	0.821768	0.921407	0.968983	1.07631	0.953845	0.70395	0.922573	0.909867	0.841082	1.12076	1.38738	1.16904	1.86408	1.30608	0.845441	1.36182	0.913821	1.82463	0.812313	1.54827	1.49281	0.867944
KCNRG	3.32933	0.255611	2.44572	0.652797	0.505615	1.90194	1.80843	0.655139	2.67186	0.918295	1.56498	2.32158	1.17014	0.278716	3.19446	1.01859	2.63101	2.50944	2.06097	2.53039	1.63707	2.04565	2.86505	1.11458	1.00081	5.02193	1.95066	1.40387	1.6935	0.296242	0.254418	0.175234	0.226994	0.123216	0.122439	3.94717	0.104725	0.135209	0.182637	0.620695	2.67691
TFAP4	0.75908	1.1622	0.76826	1.05554	0.994174	0.676862	1.06794	1.02194	1.21312	1.50842	0.635547	0.749375	0.501847	0.619898	0.728181	0.774567	1.1162	1.17567	0.564189	0.856983	1.06625	0.554585	0.997431	0.867372	1.1925	1.00985	1.10777	0.942025	1.28207	2.32241	0.842172	1.56014	2.74665	2.2174	1.85335	0.519073	1.11841	1.05976	0.854912	2.99299	0.651499
KCNS1	1.49729	2.31393	1.09759	1.02109	0.707832	1.28525	2.03613	0.773821	0.822938	0.687029	1.30636	0.82852	1.88455	3.08215	1.63411	1.93589	0.530971	1.17581	1.07854	0.323095	0.543945	0.626379	0.808927	0.552816	1.25146	1.12318	4.1789	2.06781	0.626719	0.903709	0.641683	0.77274	0.940464	0.491511	2.62955	1.24354	0.894421	2.15873	2.91499	1.30432	1.02052
KCNS2	0.724386	2.17743	1.04321	2.25876	0.600029	0.653192	0.942344	0.795513	1.14572	1.2723	0.698868	0.703247	0.460958	1.1004	0.712665	1.72933	0.784568	1.10945	0.462858	0.800367	1.1692	0.480841	1.79031	0.963308	1.01622	0.893099	1.43982	0.88245	1.59111	1.60359	0.766607	0.778037	0.819849	1.17337	0.687607	3.89383	0.876111	0.780848	0.684373	1.51004	1.16333
KCNS3	0.531974	1.24454	1.07612	1.40318	1.63646	0.777295	1.2439	1.38163	0.237611	1.66971	0.566341	1.47501	1.51213	0.845927	0.622419	0.861716	0.662541	0.572025	0.823822	0.84575	1.72577	0.725604	0.984608	0.847733	0.797513	0.453881	0.520799	0.715326	0.5319	2.82654	11.9955	1.84394	1.13264	1.58347	0.83267	1.25653	5.09132	1.44946	1.64501	4.31008	1.02098
KCNV1	0.816419	1.2674	0.38722	1.49135	3.3426	0.717143	1.04179	0.897124	1.35799	1.53988	0.628148	0.796328	0.509919	1.88218	0.826842	1.01942	0.895184	1.27039	0.510829	0.910599	1.39866	0.494241	1.15489	0.950393	1.14473	1.02476	0.50309	1.03211	1.31733	0.647241	0.554054	0.878041	0.368232	0.960597	0.759518	0.578601	0.985925	1.52289	1.19791	1.0182	1.23592
KCNV2	2.931	1.09052	1.31301	0.479909	0.922721	1.65533	1.3696	2.43038	1.08871	1.16817	0.835271	0.722287	1.42636	2.01694	0.899073	0.316974	0.758429	1.36358	0.309453	1.30743	1.3613	0.692795	2.50812	0.560132	0.685143	1.39076	0.918566	1.94036	1.5382	2.90504	2.67467	0.605187	0.436305	0.803253	1.11759	2.32789	1.24575	0.761884	0.432533	2.45766	1.08064
KCMF1	0.850319	1.03178	0.977387	0.956606	0.981373	0.91479	0.91966	0.996092	0.906943	0.98371	0.95397	0.831655	0.896928	0.898971	0.789005	0.96535	1.04633	1.05346	0.82622	0.983724	1.26478	0.879927	0.991286	1.11252	0.951656	1.02454	0.93881	0.959953	0.849199	0.757328	1.86584	1.13796	1.1409	1.04268	1.58707	0.774122	0.940552	1.12637	0.826172	1.22462	0.95177
TFCP2	1.20585	0.71022	1.30449	0.639779	0.712614	1.39008	0.790732	1.09753	1.15112	0.590335	1.11297	1.02916	0.947422	0.609076	1.1074	0.928708	1.28266	0.964542	1.49423	1.1326	1.19418	1.02756	0.791152	0.979916	0.540331	0.8509	0.963633	0.698663	0.784888	1.13759	1.51933	1.41421	1.28452	1.01406	0.850527	1.13329	1.40663	0.874927	1.22795	1.12967	1.04889
LOC100170939	1.06122	0.920458	1.30595	1.34229	0.580104	0.567561	1.39448	1.58206	1.03637	2.61758	0.856629	2.20645	0.714284	1.25214	1.70805	0.440593	0.743135	1.30799	1.11488	0.983388	0.997309	1.33653	2.00033	1.16178	0.529188	1.36515	0.904732	1.20189	1.06961	0.57346	0.478513	0.766692	0.45585	0.817278	1.56285	1.67557	1.95341	0.869293	0.988737	0.746014	2.14852
TFDP1	0.981536	0.657883	0.809344	0.533293	0.473417	0.862059	0.626324	0.934945	1.45746	0.51227	0.780934	0.749813	0.667655	0.83313	1.05505	1.43632	1.09612	0.776877	1.15047	0.63987	0.503374	1.21981	0.621536	0.696202	0.588771	0.769488	0.680114	0.653711	0.879849	2.14988	3.21317	1.19594	4.27689	1.21339	1.7015	0.719324	2.57853	2.11357	2.34201	1.52179	0.940816
TFDP2	1.02647	0.907679	1.1089	0.935765	0.954596	1.08424	0.773955	1.19553	1.77666	0.606465	1.06623	1.3497	1.12883	0.894072	1.08392	1.03716	1.16912	0.663909	1.08106	0.895416	0.899036	1.0811	0.708245	0.982324	0.537297	0.763236	0.886907	0.681314	0.863702	1.05046	1.25496	1.89432	1.11611	0.867353	1.39583	0.906815	1.96098	0.793258	1.24742	0.746013	1.48135
TFDP3	0.776221	1.19599	0.793263	1.26281	1.25269	0.694573	1.04564	0.841272	1.21187	1.41761	0.866827	0.740506	0.480904	1.21065	1.9308	1.07854	0.838445	1.19911	0.701035	0.862886	1.31073	0.510234	1.07937	1.03199	0.770156	2.05506	2.54888	0.945565	1.26701	1.71693	1.50422	0.924581	3.99571	1.17553	0.722089	1.391	0.941423	1.2311	0.719457	0.962823	1.00497
BAALC	1.22648	0.971643	1.10182	1.3597	0.876018	0.863351	0.875695	1.12359	0.35892	0.721341	0.528293	0.744602	0.922853	2.16732	1.32989	1.191	1.17216	0.966073	0.459661	0.499873	1.57074	0.822742	0.962756	1.13904	1.55001	1.44291	0.770125	1.26463	0.878314	0.649968	0.587411	0.82061	0.944757	0.617739	2.8649	1.98974	0.294868	0.538317	0.677936	0.825363	0.620959
BACH1	0.752638	1.13336	0.858145	0.822056	1.09292	0.95293	0.763944	0.867975	0.980252	1.29195	0.857293	1.07725	0.814916	0.559378	0.6445	0.985343	1.40557	1.10086	0.821705	0.947802	1.0231	0.684576	1.23211	0.876777	0.760365	0.706916	0.71155	1.17539	3.08897	5.33954	2.7743	2.46343	3.57852	2.11579	3.89	0.843008	1.50696	1.75911	1.76692	1.68743	2.41878
BACH2	0.724109	2.06492	1.07642	1.79488	1.71922	1.96957	1.31755	0.964675	0.264279	2.09152	1.1829	1.51784	1.60825	1.40658	1.12176	1.09637	0.617702	1.17396	2.64544	1.13969	1.24773	1.08059	1.15	0.733295	1.06522	0.644809	0.779143	1.16436	1.55645	0.298373	0.46147	1.00341	0.491912	0.659135	0.553038	0.834911	1.29702	0.268095	0.364932	0.645865	1.43088
BACE1	1.02043	1.26336	1.2091	1.20931	1.67447	1.0134	1.24934	1.16148	0.457448	1.69125	1.50849	1.20155	1.55155	0.955711	0.793176	1.18848	0.717441	1.07589	1.48219	1.4054	1.31473	1.25569	1.26376	0.87479	0.775369	0.84121	1.18714	0.861476	0.768979	0.822831	0.555703	0.928617	0.857571	1.18969	1.31172	1.00115	1.56213	0.695663	1.12155	1.2704	0.936704
BACE2	0.747708	1.31749	0.637555	0.985424	1.52772	0.937251	0.683197	0.948907	1.2388	0.809306	1.07665	0.545814	0.825051	2.35983	0.947906	1.21354	0.929209	1.13436	1.15651	0.865071	0.498824	0.771605	0.868663	1.1544	1.47677	1.0969	1.26756	0.853997	0.533587	0.99425	0.999295	0.942925	0.515064	0.703472	0.684801	0.990092	0.337851	0.667226	2.74267	0.702217	0.957197
KCTD1	1.05294	0.669522	0.945671	1.04975	0.614634	0.778397	1.33877	1.16685	0.63642	0.961548	0.783268	0.93914	0.856703	1.00243	1.13389	1.1252	1.1705	0.883853	0.649923	0.92536	0.821194	1.08822	0.956884	0.875511	0.95624	1.43504	0.746598	1.02579	1.2862	0.96489	1.85857	0.929332	1.38599	0.955573	1.12998	0.913219	0.860102	0.940706	0.384908	1.32896	0.664396
KCTD2	0.766112	0.732765	0.838478	1.49005	1.06695	0.884755	1.20275	1.02179	0.785446	1.19564	0.590559	0.823777	2.55678	1.11845	0.961536	1.19563	1.0471	0.929246	2.74755	1.14496	0.667709	1.12229	0.8321	0.798968	1.22135	1.30693	0.875634	0.652216	0.738355	1.63819	1.279	0.892678	1.82544	1.75255	1.65306	0.824424	1.46216	1.53589	1.77465	1.01577	0.794171
KCTD3	0.918129	1.42716	0.983573	0.992228	1.32945	1.00202	0.936345	1.03832	1.06248	0.85835	0.976981	0.977066	1.18049	0.970238	0.830404	1.04705	0.79716	0.905035	1.3055	0.919636	1.00585	1.02299	1.05167	1.34807	0.680241	0.65917	1.2685	1.00405	0.603919	1.06531	0.915967	1.36449	0.711223	0.769274	1.26327	0.809318	1.24307	1.36376	1.29286	0.838354	0.716321
KCTD4	0.80219	1.32428	1.04092	1.34308	2.84829	0.700817	0.933842	0.777491	1.27411	1.5566	0.650596	0.749196	0.693753	0.966954	0.792044	1.05386	0.616187	2.991	0.498998	0.906314	1.33082	0.527755	1.32026	1.16513	0.928723	1.03743	9.05039	0.767452	1.3444	0.441392	0.839399	0.871592	0.916721	0.919199	0.743395	0.518139	0.98681	1.37252	0.7766	0.977323	0.972171
KCTD5	0.826166	0.767235	0.766338	0.755213	0.642663	0.904824	0.663072	0.92709	0.962108	0.75148	0.86515	0.802836	0.789043	0.892079	0.904792	0.86275	0.935896	0.604499	0.987567	0.739934	0.680768	1.14847	0.647017	0.967827	0.849762	0.683808	0.754706	1.21263	1.37782	1.43961	1.35192	1.26406	1.79448	1.42252	1.23222	0.801254	1.18274	1.39718	1.4341	1.64471	1.39587
KCTD6	0.962473	1.37013	0.95529	0.989278	0.875591	0.673937	1.12427	1.01518	0.902674	1.3509	1.00236	1.15088	1.02612	0.931079	0.97898	0.991745	0.961815	1.23117	0.935353	1.02867	1.40935	0.939545	1.0753	1.04554	1.20571	1.11954	1.2985	1.39299	0.861464	0.61904	0.669041	0.486153	0.321326	0.45668	0.439623	1.01051	0.293691	0.363084	0.598	0.483945	0.671105
KCTD7	1.06541	1.12676	1.0977	1.0314	1.08124	1.31442	1.39053	0.785899	0.976424	1.1645	0.684714	1.05134	1.30639	1.18644	1.1451	0.652363	1.16411	0.720159	0.957212	0.865419	1.19568	0.771689	1.36055	0.702692	1.02608	0.638929	0.787654	0.976342	0.714446	1.24665	2.26312	1.28616	1.00707	1.03957	0.795979	0.758573	1.12729	0.703642	2.00341	1.86622	1.84806
KCTD8	0.812754	1.23485	1.30436	1.20649	2.53165	0.710136	0.957561	0.89654	1.29982	1.46507	0.673577	0.763151	1.16481	4.43644	0.670134	1.08802	0.875214	1.26135	0.356309	0.920854	0.74623	0.535041	0.810405	1.12253	1.28893	0.791671	1.83428	1.03506	1.415	0.269887	0.860184	0.868448	0.93258	0.582825	0.763149	0.572261	1.00208	1.16404	0.788713	6.42072	1.11027
KCTD9	0.863645	0.770476	1.01669	1.75727	1.77032	0.868111	1.30982	1.29223	0.759753	1.49887	1.37255	1.27303	0.629379	1.05975	0.754668	0.914132	0.850191	1.03685	1.33731	1.15233	0.932808	1.00598	1.73426	1.41234	0.776761	1.18213	1.10788	1.12555	0.675439	1.83191	0.623788	0.829472	1.57837	1.21476	0.780473	1.07008	0.901285	0.678167	0.71245	1.06039	0.948146
ZBTB20-AS1	0.731214	1.06653	1.9891	1.5753	0.58695	0.410163	1.51446	1.29798	0.596222	2.09714	1.2706	0.546386	1.52631	0.442388	0.374955	1.68714	1.18151	3.51019	1.63534	0.883318	0.525871	0.495342	0.352832	0.722836	0.515416	0.412135	0.571461	1.79563	1.28505	2.88257	1.70011	1.30064	0.692187	5.21821	1.53691	1.21132	7.40285	2.63819	4.37528	3.27353	9.80228
OTOL1	0.806977	1.25776	0.864163	1.31923	1.23446	0.714106	1.82179	0.889279	1.26044	1.40765	0.64797	0.7804	0.51712	1.21741	0.819849	2.35536	0.886926	1.22737	0.518757	0.889935	2.74656	0.534954	1.13055	1.11657	2.20308	1.00738	1.09271	1.01923	1.26741	0.749305	0.860577	0.718478	0.743535	0.936452	0.765329	0.537614	0.983566	1.31202	0.804971	1.01612	1.13402
OTOGL	0.805913	1.25789	0.802383	1.24273	1.57637	0.725426	0.846107	0.871554	1.27207	1.34562	0.643182	1.38405	0.502588	1.29745	0.988653	1.1751	0.590469	1.04679	0.507756	2.01952	1.28387	0.534601	1.16232	1.6094	1.82939	1.02867	1.74924	0.99798	1.33149	0.810038	1.16195	0.864845	0.861893	0.855445	0.826061	0.925239	0.98985	1.25399	0.763494	0.983348	0.859469
FYTTD1	0.672045	0.81761	0.895108	0.728004	0.91724	1.09463	0.711648	0.911346	1.14477	0.545047	1.17624	1.0093	0.811277	0.791791	0.79935	0.835923	0.762883	0.750283	1.32713	0.973409	0.913572	1.02727	0.743705	0.906912	0.472878	0.548245	1.08997	0.962482	1.16993	2.16738	1.87823	1.31622	1.41615	2.20391	2.25349	0.898845	1.20266	1.53446	1.27334	3.47215	1.51193
OTOP1	0.81355	3.21819	0.828786	1.40884	1.43164	0.949793	1.13108	0.893332	1.31065	1.54863	0.630155	0.77539	0.501233	1.27125	0.790544	0.676214	0.887721	1.27093	0.505459	0.908916	1.46012	0.532261	1.14946	1.11503	1.2522	1.02112	2.16391	1.00521	1.33377	0.814281	0.845935	0.870684	0.913681	0.937271	0.974676	0.560811	0.985189	1.41413	0.753776	0.330178	1.18153
OTOP2	1.82816	1.13847	2.11635	0.493269	1.13734	0.88962	0.910687	0.319766	1.15912	1.28592	1.1438	1.47342	0.61656	1.96745	1.64558	1.04394	0.724354	0.800099	0.919926	0.814083	0.748245	1.28574	0.449323	0.897505	1.33561	3.04674	1.29486	3.94481	1.07595	10.112	2.37935	0.801539	1.98928	1.74054	0.714148	0.31813	0.897026	0.574927	0.723134	0.935729	0.818337
OTOP3	0.42162	1.17877	0.658084	0.971207	0.983328	1.02153	0.8731	0.798757	1.82262	1.31172	0.603788	0.683733	0.482418	0.687166	0.691762	4.55505	0.805364	1.69401	0.487847	1.06337	1.02768	0.506254	1.07436	1.00104	2.68851	0.379097	1.65291	0.899578	1.21146	16.6563	0.782404	0.806521	10.4249	0.817615	1.63645	2.03501	0.935401	1.18529	0.852863	0.919367	0.741659
MCM3AP-AS1	1.41078	1.1891	1.17524	0.941118	0.976722	1.32074	1.31525	1.16556	0.441987	1.66656	1.25948	1.51549	1.1531	0.669367	1.18154	0.790185	0.830993	1.87622	1.76711	1.47682	1.58009	1.32488	1.21305	0.943546	0.500374	0.724765	0.908652	1.04188	1.0782	2.098	3.70694	1.64544	0.635373	1.12183	4.66534	0.83033	4.49124	2.07476	2.04021	0.802247	0.63818
ATF7IP2	2.38325	0.508729	1.72385	0.670238	0.812486	1.04288	1.16305	0.965086	0.870668	2.0162	1.48743	1.49879	1.58777	0.580821	2.49969	0.701676	2.63251	1.46264	0.979007	1.81353	1.70207	1.18981	2.06735	1.76199	0.790581	5.0243	1.47067	1.91056	1.20781	0.467519	0.561831	0.682966	0.592478	0.533446	0.930621	1.8348	0.217467	0.97874	0.389972	1.62823	1.18007
UQCRFS1	0.808749	0.918428	0.815744	1.07445	0.858787	0.774303	0.90287	0.965774	1.19822	0.81574	0.880945	0.906997	0.831437	0.975935	0.890041	1.18301	1.00247	0.936304	0.626991	0.787543	0.811959	1.11722	0.943802	0.990591	1.04188	0.906115	0.804857	0.92504	0.906588	1.90724	1.099	0.83607	0.81749	0.868745	0.950703	0.843762	0.91199	1.02344	1.03947	0.955754	1.0068
BAGE4	2.00545	1.01768	0.650043	1.93716	1.18704	1.75729	0.453258	0.363239	2.24587	1.27073	0.698015	0.885454	0.394105	1.11579	0.750889	1.05259	0.710392	1.25881	0.767915	0.817233	1.10824	0.54901	2.31464	0.916101	0.690145	1.23042	1.05693	0.479313	0.763376	5.61954	2.8542	0.694435	0.866144	0.586445	20.0238	2.28038	4.15443	1.13871	1.57093	0.79998	0.785934
G3BP1	0.875279	0.792853	1.09603	1.30494	1.14167	1.0241	1.26644	1.22061	0.503476	0.879818	2.09047	0.890837	0.870782	0.840312	1.2229	0.997872	0.762574	1.02682	1.35077	1.21959	0.921376	1.65847	1.08312	1.22784	0.842837	1.2864	0.893948	1.9133	1.53948	1.48895	0.867204	0.902357	0.914538	1.78434	2.14762	0.936932	0.65028	0.770344	0.706227	0.74654	0.731135
G3BP2	0.933166	0.707139	0.935441	1.18643	1.12315	0.89892	1.06643	0.948478	0.962942	0.953411	1.09492	0.782513	0.605551	0.871589	0.766217	0.958319	1.02204	0.942866	0.835665	0.923616	0.902199	0.970593	0.955923	1.11941	0.953717	1.35848	0.709645	1.25758	1.17273	1.28703	1.35803	0.957493	1.40985	0.713142	0.949206	0.955879	0.94325	1.05477	0.903716	1.18108	0.906704
BAHD1	1.06664	1.14361	1.11032	1.01867	1.07994	1.58524	1.03575	1.18325	0.646331	1.20265	0.910402	0.999728	1.10308	0.901176	1.03544	0.97588	1.04747	1.23206	1.79915	1.13575	1.1488	1.14954	0.975226	1.02982	1.29407	1.20144	0.912745	1.09911	1.00165	0.7703	0.858956	0.999912	0.72244	0.813794	0.769806	0.835993	1.01355	0.820395	0.701	0.759575	0.840814
OTUD4	1.56992	0.739722	1.15685	0.544417	0.767241	0.815474	0.912878	0.813033	2.21589	0.799114	1.63876	1.37967	1.04092	0.717288	1.27204	1.25719	1.13799	1.14453	0.73244	1.44143	1.13613	1.17942	1.23652	1.26432	0.882107	1.85721	0.853157	0.957656	1.3346	1.29374	1.21305	0.883188	1.4816	0.766162	1.07972	1.15335	1.49455	1.42029	1.14361	1.80758	1.40142
OTUD5	1.46699	0.860266	1.08037	1.10319	1.03081	1.58578	1.04337	1.06276	0.982775	1.05054	0.919717	0.93284	0.984419	0.91904	1.09969	1.27342	1.21711	1.15527	1.56539	1.07456	0.965783	1.02685	0.958454	0.922773	1.14248	1.70193	0.772763	0.919281	0.971045	1.2407	1.30756	1.08727	0.998487	1.12921	0.709622	1.15456	1.23443	0.887614	1.15058	0.725398	0.821398
OTUB1	0.856388	0.685978	0.777808	1.02379	0.936305	1.18315	0.916712	0.982859	1.29307	0.643631	0.673566	0.715453	0.715647	1.02464	1.07416	1.18763	0.932293	0.989936	1.25687	0.905628	0.69762	1.04234	0.884692	0.78075	1.20731	1.35694	0.908586	0.659803	1.27649	1.28955	0.661789	0.997864	1.69283	1.30987	0.943322	1.06438	1.23972	0.962961	1.28104	0.777771	0.900868
OTUB2	0.749927	0.686641	0.445856	0.460667	0.307516	0.504342	0.567559	0.803379	1.5447	0.620213	0.81938	0.523389	1.13724	0.86888	0.790301	0.707099	1.44196	0.540046	0.667231	1.11968	0.37244	1.21996	0.526411	1.06758	1.2079	0.312998	0.5785	0.904524	1.85874	3.19887	1.77198	2.64276	6.02636	1.91057	0.985698	0.436526	1.61536	2.90848	3.30118	1.44784	1.38421
OTUD1	1.41224	1.54844	2.51421	0.971965	1.03588	1.51571	0.999686	1.17825	0.725498	0.850835	1.77913	2.35545	1.55129	0.510134	1.02952	0.91339	1.21713	1.5576	2.00981	1.89035	1.74925	1.50358	1.11447	1.24756	1.1319	1.64304	1.72184	0.893491	1.98553	1.00362	0.345175	0.878056	0.314501	0.982218	1.07689	1.38626	0.322121	0.504158	0.786742	0.74182	0.617981
OTUD3	1.65976	1.3815	0.859545	0.746595	0.953608	0.947478	2.39269	1.29799	2.33167	1.023	1.68395	1.22594	1.15023	1.89978	1.01206	0.872419	1.14269	0.808582	1.22028	0.936696	1.10911	0.90311	1.17619	1.71527	0.7385	1.03583	0.581874	1.32304	0.704475	1.68222	4.56725	0.921665	2.63466	0.57353	2.24015	0.81754	3.36687	1.06448	3.94808	1.65777	2.06103
FRAS1	0.900437	0.913752	1.35255	1.72219	0.893756	1.60731	1.03779	1.15376	0.940595	0.765458	0.944155	1.60381	1.84221	0.430791	1.63278	0.972956	1.22904	1.40654	1.28566	1.53389	1.75522	1.1172	0.534375	2.51396	0.879184	0.670397	0.999659	0.941487	0.431709	0.731185	0.957413	1.78536	0.284139	0.284076	1.76005	0.5383	3.06932	2.45416	0.406068	0.954021	1.26614
FRAT1	1.50791	1.36379	0.779581	0.472486	0.476907	0.998538	0.383971	0.540554	6.84803	1.05771	3.37596	0.59214	1.42751	1.00146	0.880946	0.797906	0.73391	0.468101	0.8674	0.446223	0.436746	0.598115	0.385093	0.415	1.86867	1.09641	0.988559	1.09072	1.98948	2.51793	0.885027	1.36872	1.32355	0.697201	1.26672	0.709448	0.427938	1.66686	0.870245	1.74379	1.03136
FRAT2	0.987345	1.01617	0.939293	1.02983	0.76769	0.808941	0.880027	1.17226	0.797492	0.797658	0.805728	0.916161	1.26072	1.06058	1.08033	1.06413	1.09098	0.862375	0.771029	0.556795	0.735434	0.940444	0.96487	0.950283	1.0853	0.712783	1.08508	1.59831	1.66334	0.913836	0.963244	0.86284	0.470614	0.628568	1.03218	0.969539	0.481277	0.923226	0.794399	0.8039	0.768425
TFPI2	1.39103	1.10616	1.33694	2.50461	0.879939	1.34504	3.36177	2.34504	0.367042	2.95144	2.58663	2.49932	2.01837	0.378654	0.72973	0.828056	1.30534	1.451	1.20534	2.48855	2.70921	1.66527	0.863649	7.22737	0.70511	2.12598	0.592209	1.25425	0.943243	0.280435	0.351292	1.77335	0.475063	1.92563	1.03469	1.32077	1.18565	0.35623	40.1437	0.332191	1.39363
FRG1B	0.864698	0.536217	0.549977	0.847051	1.4683	1.33707	0.98108	1.15202	1.72481	1.34137	1.07547	0.929671	0.763389	0.672287	0.769403	1.30491	0.765699	0.658345	0.841376	0.858233	0.819902	0.858974	1.18068	0.44014	1.10484	0.75364	1.04349	0.857912	1.03587	1.29358	1.30714	0.781447	1.21354	0.928472	0.950388	1.02457	1.75678	1.11467	0.896329	1.19406	0.982902
FREM1	0.447534	0.97415	2.73093	2.85402	2.64661	2.53147	1.96157	1.54901	0.492191	2.58483	1.61047	2.28965	2.03265	1.08019	1.1463	2.40169	0.510636	1.30415	4.78875	1.73173	1.50454	1.42286	1.81641	0.452759	1.71784	0.69355	1.70761	0.416567	0.090168	2.09564	0.0901499	0.842205	0.432576	0.973955	0.0452883	3.01406	0.0845421	0.682424	0.455029	0.0656792	1.00262
FREM3	0.869316	2.91897	0.746152	1.45202	0.997328	0.781212	1.03376	0.955309	1.34217	1.0512	0.621051	0.842738	0.490169	0.615597	0.854396	1.6119	0.942761	1.20207	0.551079	0.719235	0.979823	0.574284	10.9467	0.93907	0.984979	0.751501	1.7027	1.06275	1.0159	0.639919	0.915555	3.61097	0.430066	1.00845	1.28174	0.58938	1.05032	1.03176	0.624086	1.08726	1.02585
BAMBI	1.29524	1.17217	0.747767	0.764671	1.07026	1.11595	0.8064	1.45253	1.1151	0.534116	0.741282	1.24462	1.74196	1.12999	0.998788	0.952218	1.41675	1.14391	0.875209	0.882881	1.02939	0.929986	1.19911	0.985772	0.699959	1.27515	2.02365	1.35506	0.934061	1.16095	1.14844	1.66069	1.34533	0.462369	0.248282	1.55096	0.0840707	0.272964	0.158713	0.827262	0.595933
BANK1	1.36443	1.66716	1.40374	1.46055	2.01491	1.32284	1.71133	1.11922	0.99673	2.40613	1.71467	1.53691	1.01647	0.85185	1.31545	0.815213	0.89361	2.01964	1.21791	0.66893	1.77256	0.740984	1.20041	2.01086	1.15941	0.761073	0.903822	2.61919	0.90403	0.574747	0.394926	0.580668	1.4026	0.966737	0.417458	1.62763	0.266712	2.96547	0.423998	0.681823	1.53942
BANF1	0.940164	0.55322	0.854507	0.672712	0.822673	1.27284	0.706659	0.835102	1.32312	0.584901	1.00041	0.989872	0.776102	0.999723	1.05592	1.0401	1.11343	0.967968	1.46131	1.04359	0.698356	1.34022	0.824767	0.696619	1.0891	1.2465	1.25962	0.831385	1.17127	1.54825	1.08457	1.73214	1.77207	1.1615	1.23433	1.01673	1.594	1.05424	2.05946	1.0265	1.23218
BANF2	0.792966	1.23871	1.42917	1.90675	1.07689	0.727507	1.02924	0.859393	1.09126	1.73683	0.652534	0.921195	0.519554	1.24144	0.75518	1.22086	0.874193	0.762682	0.523019	0.885478	1.11687	0.539958	1.11744	1.0718	0.744343	0.991086	2.59551	3.19537	1.25481	0.814491	0.8448	1.35411	0.914757	0.911607	0.778799	0.502239	0.626493	0.774509	1.6075	1.6402	0.892943
RASGEF1A	1.13358	2.20818	1.18858	0.925709	1.08566	0.733076	1.23534	0.709577	1.03058	2.16369	1.35537	1.14991	1.03785	1.10411	0.464463	1.04372	1.26952	1.383	2.01663	0.872409	1.82389	0.718442	0.880913	0.547657	1.24864	1.48065	0.911134	0.908381	2.04448	0.383079	1.53114	0.917654	0.262893	1.42205	3.55921	1.36686	4.16283	2.66721	8.60428	0.42253	1.06078
RASGEF1B	1.32481	0.997417	2.41239	0.768347	0.540812	0.992336	0.625672	1.08857	1.73009	0.95565	1.22789	1.65656	0.780645	0.406888	1.42317	0.815301	1.60179	0.709129	0.893816	2.12542	0.875247	1.63509	1.4667	0.960464	0.712861	2.24639	0.745483	0.767907	1.59503	0.775885	0.63552	0.934823	1.34934	0.839801	0.849618	1.76961	0.626329	1.42022	0.808898	2.01481	1.58608
RASGEF1C	0.972233	2.3756	0.457482	1.22741	1.65887	0.959566	1.27757	2.42118	0.306209	1.4517	0.485705	1.09502	2.34748	2.96744	0.688795	0.978763	0.905454	1.43746	0.912249	1.42078	0.557202	0.672816	3.1402	0.520502	1.19371	0.804235	1.57998	1.38964	1.57095	0.639161	0.864151	0.709338	0.878232	0.678401	0.924177	0.594403	1.51138	0.434105	0.200162	0.422355	1.38529
BARD1	0.90276	0.711834	0.977514	1.03907	0.964972	1.05527	0.957415	1.1824	0.996324	0.825591	0.696654	1.14837	1.03468	0.841236	1.10704	0.925886	1.23683	0.907132	1.28301	0.814361	0.884973	1.28782	0.708554	1.0906	0.451927	0.604966	0.529593	0.771415	0.513598	1.59648	1.15084	1.4602	1.67353	0.786066	1.33604	1.00291	2.37923	1.32213	1.0089	1.10015	1.14569
CITED1	0.7384	1.08865	0.657007	0.582366	1.29716	0.61495	0.752198	0.559617	1.14738	1.35423	0.540478	0.399414	1.37801	2.75824	0.681416	1.45379	0.77169	0.380168	0.43418	1.99727	1.30553	0.486197	0.364392	0.998088	1.82775	2.47907	2.70495	0.411536	1.15133	0.694327	0.736117	0.748266	1.88696	1.17163	0.646316	0.643629	1.50399	1.20813	0.741969	2.399	0.660826
CITED2	1.77403	1.38964	1.33125	1.19488	2.13179	0.829526	1.44866	0.95822	0.812346	1.39259	1.12137	1.71271	1.36433	1.60467	0.988141	1.12636	1.52267	1.30631	1.01254	1.40761	0.943671	1.06801	1.51578	0.708722	1.8512	1.84518	1.48894	1.0087	1.06364	0.651302	0.454209	0.83108	0.624022	0.606189	0.634338	1.35255	0.613285	0.508435	0.578526	0.621409	0.610277
CITED4	1.43925	1.03867	1.19727	0.488946	1.06199	1.67984	0.83624	1.06993	0.886695	0.592549	0.939019	0.881615	1.16461	1.08431	0.979195	0.769742	1.31388	1.2762	0.830797	1.27553	0.964225	1.05921	0.919375	0.971121	1.40988	2.4418	1.32995	1.07064	0.695844	1.27833	0.399295	1.14939	0.700775	1.02404	0.240443	0.630206	0.328536	0.354347	0.571892	0.913999	0.560463
FRMD1	0.733619	4.38621	0.455001	1.05842	2.33839	1.23201	0.630306	0.818057	2.14125	1.00221	0.511163	0.184275	0.585754	4.24333	0.457663	1.05847	1.33222	1.75775	0.876291	0.659363	0.939927	0.558995	1.13161	1.99948	4.77303	1.7974	1.98363	0.701421	1.00538	0.360391	0.248049	0.525214	0.251436	0.328155	0.204459	0.735413	0.168718	0.51253	0.245094	0.297078	0.470265
FRMD3	0.576389	1.65954	0.701873	1.8331	1.18091	1.54546	3.40216	0.98342	7.8149	1.48454	2.7908	0.499881	1.00385	0.421067	0.575901	0.984729	0.781055	0.625957	1.43671	0.811062	1.24199	1.0474	0.549917	1.04388	0.851832	1.33815	1.39546	0.496384	1.76653	0.798411	0.645624	0.999578	0.521736	1.20158	0.684913	1.89652	0.83865	1.8266	0.708178	1.2989	1.94216
FRMD5	1.83903	3.39413	0.318061	1.70326	1.38324	1.38787	0.772837	4.47477	0.592109	1.19489	0.687926	0.870747	0.401631	3.06178	0.944059	0.864821	2.74285	0.454405	1.19939	0.721406	1.11189	0.797774	1.1458	2.97855	0.843111	0.808651	6.43498	6.44187	1.22076	2.28176	1.32368	2.38581	0.289066	2.22989	2.34158	0.657703	19.1971	0.306568	2.42187	0.42753	2.32287
FRMD6	0.418149	0.750261	0.922245	1.35403	0.819305	0.925194	0.898537	0.986404	0.265325	1.27225	0.976933	1.15374	1.38649	0.545057	0.646082	0.765375	0.855216	0.437334	0.912971	0.835361	0.782521	1.07266	0.851651	0.411131	0.454516	0.285585	0.735847	0.960223	0.70788	3.24992	0.840179	1.56043	3.70818	3.0606	4.61178	1.04886	1.1795	2.31051	0.710415	1.63014	1.37552
FRMD7	0.932734	1.42946	2.54927	1.106	1.26724	1.76998	0.738295	1.01907	1.09591	1.56685	0.513815	1.11839	0.610432	0.372446	0.908891	0.981485	0.186187	0.454228	0.612417	1.49703	0.962039	0.63219	0.695409	0.524223	2.08011	0.611599	1.0917	0.487509	1.44331	0.960722	1.00024	2.87265	1.07147	1.26517	6.13532	2.09355	0.652451	1.33787	0.903253	0.85807	0.419736
FRMD8	0.810122	1.2032	0.859645	1.36467	1.35662	0.644268	1.05201	1.01431	1.20828	1.48812	0.634445	0.655669	0.512615	1.22437	0.81359	1.05093	0.885797	0.881655	0.484716	0.695616	1.35645	0.555929	1.13709	1.09475	1.03712	0.937551	1.13629	1.00577	1.28736	0.825153	0.854495	0.940232	0.931828	0.911891	0.972559	0.563855	0.802243	1.72002	0.77054	0.786742	1.13087
BARX1	0.718789	1.0934	0.721064	1.10271	1.06298	1.4103	0.911805	0.784963	1.10568	1.21354	0.607275	0.692127	0.528851	1.09143	0.699435	0.99878	0.778629	1.08435	0.799194	0.79179	1.20637	0.482556	0.986794	0.957286	1.00403	0.882592	0.973179	0.867948	2.73661	3.57313	8.83273	7.61036	0.819913	1.35675	8.76115	1.86154	8.33995	3.13089	2.2955	4.7672	0.964843
BARX2	1.74594	4.51558	0.801367	0.450787	2.89062	1.12914	0.989315	4.84652	0.311506	1.636	1.01068	1.30688	2.8827	1.42963	0.88959	0.232758	0.496002	1.14061	1.84263	1.68954	1.04476	1.56717	1.11022	1.0705	1.22956	0.847826	2.59805	1.65761	0.422797	0.775238	0.93696	0.254372	1.92778	0.306627	5.32153	0.89804	4.16382	0.439763	0.872245	0.194524	0.188661
BATF2	0.826406	1.00781	0.962223	1.28719	1.15032	1.29389	1.32578	0.951026	2.03896	1.1418	2.14674	0.939342	1.15857	0.938636	1.00175	0.767869	0.96065	1.66806	0.998253	0.701907	0.815943	0.824904	0.970827	1.21829	1.85225	0.922951	1.11497	2.00003	0.806156	1.15324	1.37092	0.852116	0.301675	4.72084	0.664698	1.4386	0.295088	3.08837	1.77948	0.891094	3.26388
BATF3	0.549468	0.782558	1.1794	1.19543	0.621662	0.810031	1.21705	0.626891	1.01623	1.40247	1.34022	0.632498	1.38671	0.812393	0.823297	0.60355	0.591304	1.35877	1.09266	1.2287	0.995	0.636802	1.58165	0.651408	1.26709	0.916873	0.885664	1.39415	2.6373	2.15575	2.7435	2.05246	0.549253	2.96149	1.85435	2.39453	1.53489	1.25718	1.96469	1.50455	4.4904
BASP1	2.26759	0.49343	2.17642	0.646764	0.474381	1.66414	1.54425	0.678104	1.31798	0.68101	1.66383	1.76481	1.25891	0.430136	2.22126	0.889874	2.05274	2.08542	1.68814	2.21183	1.33157	1.84317	1.22866	1.31254	0.569918	3.08367	0.874403	1.71602	2.68723	0.48848	0.370425	2.01557	2.5133	0.838979	0.749291	2.04403	1.35595	0.36851	2.407	0.799476	1.61262
HIBADH	1.92314	1.03828	1.61098	0.781942	1.10507	1.73608	0.795442	1.10087	1.37231	0.706981	1.62765	2.03203	1.12894	0.833913	1.31673	1.01818	1.43471	1.28237	2.06608	2.32704	1.69299	1.65096	0.79606	0.974018	0.749707	1.04439	1.8332	0.990817	1.04539	0.891967	0.849077	0.994937	0.620198	0.833071	0.562939	1.7246	1.08435	0.581095	2.22987	0.98591	0.873364
ZWILCH	0.684659	0.600532	0.774861	1.20771	0.696924	0.780956	1.17496	0.884718	0.800541	1.5189	1.17756	0.618393	0.830196	0.424092	0.627072	0.598983	0.508293	0.847797	0.751189	0.667758	1.12127	1.14477	1.35395	1.26927	0.823561	1.29289	0.521785	1.5792	2.06336	1.49229	1.47874	1.13432	2.44359	0.929622	4.52663	1.06374	2.16659	1.08565	1.10746	1.68347	1.97492
SUPV3L1	0.987714	1.41794	1.10523	1.17741	0.995892	0.792568	1.17637	1.00693	0.687031	1.35269	1.16919	0.900176	1.14637	0.650445	0.727112	0.861666	0.881688	0.975803	0.762088	1.02375	1.34474	0.893516	0.9796	1.06748	1.11686	1.039	0.770109	1.06935	0.97696	1.0639	1.07561	1.45429	0.617749	1.19952	1.51873	1.07215	1.13417	0.95839	0.874055	1.39162	0.894034
BAZ2A	1.15816	1.37206	1.48692	1.52364	1.73365	1.39207	1.63671	1.22227	1.49997	1.2848	0.759464	0.833833	0.989516	0.558494	1.06111	1.94937	0.743337	1.59979	1.82562	1.46712	1.40777	0.997775	0.844002	1.37434	0.902464	0.748971	0.834023	1.11246	0.660973	2.04586	1.15707	1.13235	1.24912	0.874216	1.30579	0.652477	0.930218	0.920413	0.969467	2.10831	1.12214
BAZ2B	1.40008	1.39027	1.40218	1.22302	1.33273	1.0421	1.35307	1.17648	0.90315	1.38828	1.41129	1.5483	1.80106	0.87815	1.15444	0.97084	1.07268	1.35694	1.33457	1.3372	1.46086	1.08842	1.34891	1.41606	0.744743	0.985943	1.45778	1.31448	0.961493	0.441571	0.518861	0.989367	0.400078	0.567276	0.900853	1.09621	0.62908	0.733802	0.418072	0.613664	0.77457
BAZ1A	0.799781	0.763161	0.844262	0.876074	0.529569	0.880287	0.813197	0.975353	0.790517	0.795663	1.10928	0.814497	0.876363	0.598591	0.976404	0.677114	0.78578	1.09693	1.03181	0.853884	0.871721	1.07215	0.721697	1.21277	0.699206	1.05299	0.587243	1.68829	1.48057	1.41317	0.770732	1.08333	1.03795	1.70689	1.18174	0.91769	1.26277	1.0017	0.868014	0.999618	1.09966
BAZ1B	1.09215	0.945672	1.0289	0.840666	0.8544	0.974356	0.667444	1.10941	0.86388	0.689488	0.949297	1.13784	1.09304	1.16117	0.969352	0.957056	1.14358	0.712862	1.14675	0.979628	1.11977	1.40107	0.770348	0.888147	0.705643	0.555203	0.94343	0.880435	0.853517	1.44232	1.96946	1.28999	1.24365	1.32892	1.35947	0.846536	1.57478	0.984205	2.83179	1.49854	1.20791
GLYCTK	0.827921	0.888858	0.64987	0.874321	0.998935	0.934089	1.1545	0.991664	1.18751	1.10291	0.651868	0.540984	0.644219	1.29524	0.966217	0.917357	1.05936	0.922438	0.675585	0.923347	0.67282	1.05744	1.13621	1.17647	1.13515	1.02	0.612536	1.02097	1.32535	0.938005	0.909223	0.692806	1.00702	0.959689	0.770133	0.969211	0.680346	0.784787	1.11242	0.496054	0.905129
FRRS1	0.340655	0.992516	0.633057	0.93401	0.329212	0.526932	0.375444	0.683215	1.47489	0.556064	1.78413	0.564749	0.268027	0.221322	1.04509	0.623324	0.942807	0.60535	0.286818	0.368762	1.69525	0.781208	0.475297	1.33463	1.22975	0.505627	0.830197	0.509277	1.5188	2.29295	2.53813	2.17169	3.29024	1.2186	6.4736	1.27095	1.67346	1.23715	0.818141	1.37056	0.871209
KDM1A	1.18252	0.611283	0.761506	0.499124	0.625067	1.16322	0.535875	0.919179	1.30226	0.256014	1.16783	1.07111	1.0716	0.796564	1.15316	1.51097	1.13628	0.52632	1.57501	0.855805	1.14242	1.1029	0.384995	0.865295	0.259904	0.361755	1.06754	0.720392	0.501276	1.47873	1.2239	1.42996	3.92428	0.979324	1.67275	0.737688	2.80444	1.49179	1.82444	0.832151	0.87851
KDM1B	1.52437	0.949107	1.46906	0.743308	0.713762	0.809117	0.723676	0.81088	1.38012	0.415097	1.68585	1.83365	0.591387	0.590405	1.04369	0.692799	1.10383	1.11609	1.2588	2.38665	1.18709	1.78941	0.927492	0.809545	0.818659	1.49202	0.727029	0.935943	1.83881	1.57129	1.22164	2.63696	0.969253	0.725892	1.51452	1.13628	1.28069	0.780564	0.793535	1.10011	1.79485
KDM2A	1.07355	0.808929	0.96617	0.836008	0.879496	1.17967	0.874612	1.0043	0.997032	0.74542	1.11604	0.956556	1.19093	0.96707	1.09948	1.03069	0.991347	0.729835	1.42409	0.984342	0.917147	1.21619	0.747253	1.27556	0.771022	0.807143	0.892134	1.13621	0.846497	1.96481	0.898335	1.06587	1.87413	1.3901	1.26041	0.881367	1.53064	1.2323	1.81032	0.978752	1.14271
KDM2B	1.54713	0.692419	0.911509	0.844417	0.663172	0.967075	0.697908	0.945357	1.33619	0.725817	1.56589	1.11738	1.48065	0.857274	1.32616	0.850188	1.13518	0.815023	1.23962	0.893179	1.21609	1.21459	0.541819	0.783276	0.603546	0.694761	1.14552	0.888761	0.703255	2.83017	2.11657	1.19742	0.858104	1.86164	1.71533	0.964228	3.64755	1.74298	2.22137	2.77428	1.78485
KDM5A	0.991993	0.959174	0.903655	1.25087	1.06458	1.41049	1.17705	1.07597	0.750999	1.39997	1.49268	0.923283	0.857095	1.00405	0.805881	0.908125	0.939204	0.948809	1.46933	1.11505	1.03257	0.871906	1.34574	1.12888	0.975934	1.00793	0.953215	1.34341	1.12065	1.26402	1.21733	0.844729	1.01508	1.09358	1.02331	1.16839	1.09138	1.19919	0.903924	1.04057	1.2849
KDM5B	1.25897	0.964606	0.895476	1.03001	0.812205	1.11187	0.804125	1.11475	0.780237	0.671947	0.72232	0.852683	0.906034	0.885532	1.0592	1.14539	1.28361	0.838899	1.14193	0.764315	0.83347	0.763645	0.640486	1.18615	0.626124	0.775057	0.704654	1.29803	0.540645	1.54986	1.53216	0.961364	2.45847	0.790062	1.55919	0.846075	2.18436	0.798934	1.33947	1.03107	0.87043
KDM5C	0.953402	1.29929	1.37528	1.55963	1.26526	0.670729	1.06693	1.12808	0.800487	1.53898	0.943659	0.773836	0.916319	1.46878	0.814724	0.93353	1.13551	1.61676	1.1173	1.10707	0.890258	1.24585	0.902832	1.05688	1.43242	1.70201	0.753433	1.79346	1.88002	1.31351	1.27694	0.933441	1.24473	1.01928	1.03184	0.73443	1.1146	1.08402	1.18515	0.9366	1.34887
KDM5D	1.32388	0.0334612	0.0176947	0.0484345	1.2023	1.32561	1.06625	0.0168607	0.758328	0.782788	1.64531	1.72417	1.50147	0.0230354	1.38758	1.14264	0.0161182	0.0189816	0.0578647	1.37434	1.22845	0.0223644	0.670237	1.57969	0.445342	0.500962	1.17151	0.0305112	0.0710811	0.458523	0.0823596	0.483229	1.32357	1.04465	0.559137	1.02176	7.04179	0.0534222	0.0206227	0.412315	0.0277661
KDM6A	0.918311	2.05023	1.63052	1.85304	1.17152	0.715953	1.13974	1.57876	0.786407	1.32132	1.07078	0.849655	1.0565	1.1258	0.739873	0.883245	1.52884	1.80626	1.31368	0.913003	1.26692	1.26654	0.979419	1.0194	1.01691	0.998302	1.04293	1.57923	1.55409	0.737433	0.470916	0.52334	0.635606	0.722852	1.15014	0.735958	4.71795	1.09654	0.765803	0.547913	1.11116
KDM6B	0.676904	1.09146	0.687995	0.296568	0.742706	0.599776	0.67845	1.97326	1.19261	0.977472	0.408052	0.999873	0.323349	1.00049	1.01953	1.08556	0.74329	0.258507	1.87387	0.549002	0.434305	2.14547	0.605754	1.33912	0.257262	0.532519	0.33056	0.833781	0.487593	2.51367	2.18874	1.14623	1.42235	1.63814	0.995524	0.201007	1.44495	1.03838	2.73028	1.33214	1.24713
KDM3A	1.28059	1.06381	1.21462	0.755167	1.07768	1.43821	0.797928	1.04172	1.07912	0.571299	1.20874	1.34593	1.16472	0.772316	1.20279	1.04709	1.12136	0.836027	1.52475	1.03023	1.2641	1.06833	0.642343	0.841554	0.344424	0.615771	0.978111	1.0185	0.912312	1.59207	2.28654	0.982746	1.3729	1.08123	1.22149	1.09822	1.1061	0.828276	1.23191	2.24002	0.915781
KDM3B	1.55897	1.34445	1.28056	1.23532	1.36347	1.26132	1.21743	1.09134	0.789698	0.992639	1.0706	1.1632	1.21784	0.938985	0.974874	1.0895	1.17076	1.39889	1.28298	1.47267	1.43812	1.13395	1.04141	1.1411	1.14025	1.09588	1.08379	1.28659	0.749361	0.653648	0.568332	0.628112	0.351001	0.59799	0.861937	0.935902	0.535462	0.502286	0.498075	0.54998	0.603778
KDM4A	1.61795	0.789691	1.13598	1.16921	0.87008	1.30072	1.13223	1.09257	0.543396	1.11704	1.16128	1.03851	0.794538	0.870282	1.21611	0.927251	1.30916	0.915624	1.05382	1.15843	0.893831	1.1963	1.10305	1.12616	0.676873	1.53485	0.956582	1.47236	1.02562	0.758316	0.642295	1.0357	1.01746	0.655671	1.33577	1.25303	1.0003	0.802193	0.614393	0.71398	1.05321
KDM4C	1.24305	1.37262	1.28068	0.780332	1.00098	0.682403	0.915512	0.898151	1.18924	0.861427	1.7115	1.06033	1.06976	0.82748	1.05027	0.825919	1.17174	0.886612	0.881638	0.951993	1.42153	0.962529	0.668707	1.42699	0.63331	0.693426	1.26098	0.997293	0.526205	1.05935	1.73024	0.727585	0.828324	0.738886	0.679877	0.769869	2.1366	0.77152	0.885319	1.84397	0.877476
KDM4D	1.6152	0.369121	1.6091	0.83319	0.578089	0.666142	1.05021	1.7693	2.36737	0.690903	1.23772	1.22942	1.08834	0.641798	1.26684	1.62058	1.38969	1.31348	1.18463	1.21618	1.36868	1.81916	0.61384	0.895249	0.545077	1.42775	0.767754	0.628146	0.837566	0.903276	1.63826	1.4402	2.39173	1.44722	0.935911	0.897218	0.757732	0.287517	1.99065	0.65154	0.765258
A2M	0.999649	1.44029	2.5696	2.47784	1.47408	2.42121	2.70797	1.25275	0.238736	3.18803	3.08925	1.73917	3.72076	2.25332	1.51808	2.77507	0.45889	2.00895	8.51399	3.24684	2.43037	2.55163	1.6504	0.317402	0.586041	0.548419	1.28035	0.673767	0.22307	0.189518	0.0641979	0.465013	0.104089	0.712581	0.182666	2.76498	0.305113	0.281324	0.426042	0.169804	1.00035
ABO	0.2372	0.678852	1.28919	0.396205	1.35538	0.996882	0.887435	1.46818	0.831021	0.543978	1.33791	2.43209	0.273668	2.18365	1.93139	2.96902	1.34347	0.397862	0.543244	0.270874	0.493459	0.58532	0.296204	2.03843	0.486207	0.295383	1.01338	0.454117	0.722623	0.591614	0.446908	0.735689	1.96895	1.72731	0.729678	0.532669	0.530767	0.568191	0.404704	0.536232	0.331196
ABR	0.937415	1.11443	1.08926	1.05902	1.16126	1.14096	0.910113	1.28497	0.868715	0.784645	1.18444	1.1979	1.31013	0.915473	0.958048	0.928462	1.0269	1.11253	1.13004	1.31699	1.1188	1.02336	0.706276	0.981209	1.08072	0.704864	0.874777	1.26969	1.02823	1.00989	1.09328	0.705034	0.263458	0.837147	0.43182	0.691576	0.523187	0.554822	0.538327	0.609103	0.955072
ACD	1.05163	0.84762	0.904708	1.25953	0.935519	1.07712	1.3092	0.985773	0.643116	1.31413	0.882308	1.04445	0.666855	0.935838	0.979828	0.922464	0.971853	1.16656	1.16575	1.14623	1.07334	1.12738	1.15593	0.846039	1.75437	1.18426	0.73363	1.07186	1.24465	0.932105	0.711272	1.15123	1.29065	1.18227	1.62918	0.970216	1.16244	0.849429	0.728018	1.19625	0.90311
ACE	0.900029	3.03384	0.889006	1.03495	1.79629	0.89605	1.11637	2.17784	0.65391	1.48005	0.723412	0.582715	1.60055	1.77788	0.775285	0.999282	0.852447	1.03262	0.784737	0.958073	1.22893	0.542856	1.11553	0.917388	1.46914	0.943543	1.00409	1.3043	1.5108	0.797947	0.578391	0.90644	0.921587	1.10129	0.767681	0.556529	1.00072	0.830737	0.941519	1.09368	0.836495
ACR	1.22779	1.7821	1.54864	0.922834	1.10629	1.03797	1.65389	0.946738	0.375526	2.88611	1.2485	1.19076	2.26889	0.761133	0.850408	0.808852	0.892405	1.98383	0.953093	2.25148	2.64833	1.89738	1.04605	0.62169	1.55821	1.62808	0.773769	1.37053	0.69071	0.519055	0.638866	1.28491	0.48776	1.62242	0.824442	1.27445	0.662766	0.486048	0.465565	2.64105	0.642872
ADA	0.440855	0.714926	0.668006	0.896384	0.80284	0.748276	1.40687	0.662783	0.678297	1.6677	1.95999	0.635288	0.987857	0.760602	0.956071	0.61551	0.597847	1.0388	0.850198	0.685937	0.730802	0.61452	1.09522	0.54895	0.908319	0.330131	0.648962	1.73703	0.802968	3.07279	4.46213	3.05186	5.86034	4.60337	3.08392	2.20073	2.1476	2.49331	3.92424	6.19046	3.89958
ADC	1.73911	1.44015	1.48119	0.917121	0.881703	1.34212	1.21469	1.01405	1.27024	0.918682	1.07863	1.24434	1.32492	0.874237	1.74315	0.931614	1.41926	1.21403	1.49506	1.58686	1.38249	1.49665	1.34256	0.896047	1.2398	2.48968	1.25617	0.920515	1.08705	0.716594	0.456627	0.784376	1.25701	1.18524	0.903445	1.56106	0.679159	0.617349	1.20407	1.6277	1.31633
ADK	0.640109	0.813758	0.748624	1.01211	0.696037	0.972458	0.710776	0.933482	1.10387	0.759761	1.00214	0.773155	0.733333	0.600477	0.805514	1.03046	0.935611	0.607609	1.02115	0.602529	0.869238	1.07623	0.729009	0.813754	0.708258	0.594882	0.712909	0.865235	0.946649	1.08854	0.721653	1.14125	0.807611	1.79184	2.15131	0.765336	0.588024	1.50664	0.818551	2.02496	1.14406
ADM	0.174317	0.686617	0.365495	1.08919	0.646873	0.338435	0.718324	0.90072	0.461581	1.23453	0.601115	0.84653	0.782208	0.52916	0.524088	0.899782	1.35147	0.575324	0.485027	0.383745	0.897472	0.349098	0.740257	0.711742	0.998154	0.181851	0.396712	1.50321	7.4801	9.71425	5.30444	5.94861	5.22605	3.91534	2.66766	1.10033	1.00185	2.62897	3.64893	6.82288	1.43238
ADO	0.903971	1.21233	1.09896	1.10034	1.64119	0.878621	0.943198	1.33811	0.940077	1.1845	0.972995	0.91766	0.791298	0.646293	0.762712	1.06519	0.254542	1.08626	1.11772	0.998361	2.10003	1.0007	0.934325	1.04972	1.04438	0.885295	0.932968	0.882595	1.3179	0.699206	1.22011	1.33364	0.678041	0.618618	1.12608	0.729743	0.704385	0.854809	0.53251	1.85062	0.794345
AEN	0.472807	1.28066	0.592792	0.650833	1.0361	1.04306	0.804314	0.72647	1.21184	0.863392	0.627233	0.43836	1.66563	1.08949	0.570986	0.590836	0.475316	1.5394	0.846565	0.775464	0.648649	0.96395	0.87039	1.05785	0.744515	0.804879	1.08741	0.997655	0.884252	1.1657	1.85484	1.17362	2.11338	1.09795	1.98586	0.640117	1.8138	1.58634	1.09749	1.40406	0.95772
AES	1.16184	0.831616	0.966771	0.794901	0.989151	1.26694	0.746725	1.10428	1.48975	0.614506	0.887177	1.09472	0.885176	1.34656	1.32225	1.17128	1.04169	0.803216	1.1398	0.950704	1.03191	1.46704	0.874522	1.06493	1.37603	1.15163	1.30927	0.732032	0.796166	0.729174	0.709945	0.935845	0.863357	0.925558	0.762106	1.10416	0.64108	0.698607	0.813599	1.13218	0.703867
AFM	0.813365	1.24645	0.841038	1.25597	1.18707	0.737193	1.00769	0.893309	1.25305	1.38119	0.665277	0.786184	0.529427	1.22945	0.807841	1.09792	0.89443	1.22666	0.531075	0.896802	1.19213	0.547798	1.12544	1.1056	1.03207	1.00289	1.10961	0.998305	1.25643	0.838093	0.871602	0.882003	0.932547	0.944536	0.787453	0.528932	0.992275	1.23677	0.793755	1.03062	1.10152
AFP	0.762435	1.18277	1.48733	1.97613	1.47641	0.668536	1.52245	0.839212	1.21605	1.34165	0.599888	0.741665	0.484184	0.51347	0.773471	0.928756	1.28832	0.447939	0.533656	0.840038	1.18135	0.499797	0.687189	1.04281	2.46924	1.59169	0.992516	0.963175	1.22085	0.401468	0.810092	1.28582	0.866613	1.59717	0.715921	1.87499	1.07195	1.28617	0.753835	0.956509	0.337224
AGA	0.776974	1.46815	0.812017	1.12864	1.23606	1.11051	0.938411	1.01449	1.07746	1.16017	1.17887	0.621413	0.621337	1.19322	0.671642	1.25092	1.18446	0.616228	0.729492	0.623727	0.788143	0.839785	1.10501	1.09085	0.720917	0.620193	0.809628	0.904517	1.45816	0.519506	0.826423	0.470322	0.477173	0.874228	0.517495	0.768114	0.97067	0.994361	0.645419	0.917994	0.731505
AGK	1.79976	1.16903	0.569699	1.20365	0.707677	0.751632	0.713899	0.776843	1.08957	1.12107	1.53429	1.05409	0.726886	0.76497	1.10072	1.1188	0.864163	0.780847	0.805851	0.679114	0.811734	0.975902	0.969476	0.697904	0.635276	0.880708	1.05284	1.29041	0.686628	1.44081	2.00953	0.979411	1.18322	0.811722	1.12301	0.736158	1.42945	1.60867	1.67407	1.88582	0.96334
AGL	0.940354	1.11829	1.1509	1.1362	1.09657	1.00189	1.02034	1.11628	0.947235	0.960671	1.13759	1.28979	1.17273	0.888123	0.920642	1.15833	1.24178	1.00714	0.881997	0.878333	1.26478	1.11336	1.08143	1.07819	0.510941	1.15724	0.99688	0.954911	1.09833	0.493666	1.22297	1.72734	0.526701	0.507602	0.634329	0.906178	1.16542	0.692816	0.374351	0.967591	0.751339
AGT	1.15408	1.15681	0.707469	3.39524	1.23027	1.03486	1.08864	0.697798	0.877884	0.984494	2.48512	2.24189	0.475612	0.937442	1.57196	0.47079	0.551587	0.87995	0.750612	0.801538	1.10615	0.469442	0.675996	0.219746	0.797369	1.63192	0.49739	5.33062	0.570511	0.520202	0.290698	2.79696	0.321025	3.47876	1.09328	9.42779	0.850366	0.502153	1.25695	2.07102	1.51587
AHR	0.642792	0.659873	0.948836	1.08125	0.698738	0.701357	1.16963	1.1486	1.10545	1.5701	1.29499	0.929838	1.23786	0.67171	0.600899	0.921777	0.768142	1.00238	1.25013	1.01981	1.25314	1.0624	1.06967	1.37381	0.990606	0.808781	0.662504	1.2537	1.14914	0.909447	0.43624	1.78429	1.33788	0.950072	1.44284	0.979218	0.162978	0.783363	1.89042	1.30524	1.49613
AIP	0.624776	1.03472	0.848523	1.28223	1.15693	1.36679	1.2523	1.19697	0.933272	1.26424	0.750505	0.772388	1.26261	1.02917	0.855472	0.980952	0.706386	0.913711	1.50746	1.1072	0.885569	0.942492	1.20273	0.8894	2.11014	0.79233	1.23012	0.866214	0.978004	0.96695	0.757052	0.922562	0.687006	1.33737	1.19972	1.23557	1.22623	1.26643	0.975256	0.595555	1.00424
AK1	2.28703	1.06966	1.64289	0.802822	0.831391	4.39839	1.33647	0.991162	1.20148	0.753298	0.969979	1.10107	1.04047	1.1264	1.7066	0.742188	1.41222	1.47914	1.45652	2.56456	1.3284	1.66525	1.20088	1.37022	1.11432	2.95728	1.28519	0.705356	0.906184	0.671541	0.656592	0.620307	1.2119	0.849015	0.555082	1.19538	0.491439	0.468083	0.768077	0.556014	0.912494
AK2	0.913267	0.934791	0.991554	0.930407	0.842756	1.10386	0.84746	1.04211	1.08024	0.82124	0.973709	0.884779	0.894846	0.801822	0.818602	1.18224	1.07632	0.849957	1.05715	0.856705	1.04281	0.953239	0.867156	1.11996	0.844704	0.941471	0.882417	1.06995	0.917106	0.895994	0.873563	1.15252	1.15109	0.775074	1.0196	0.982773	0.998046	1.06084	0.624514	0.914667	1.02794
AK3	0.826383	1.07571	0.931089	1.19348	1.3002	0.744169	0.995805	0.910322	0.769257	1.16606	1.23314	1.1181	0.793013	0.946781	0.853129	0.928308	0.831866	0.890559	0.956731	1.03029	0.9261	1.0445	1.3612	1.63125	0.885932	0.889488	0.915787	1.4869	0.655241	0.894487	1.52336	0.951648	1.25327	0.806981	0.853138	0.939591	0.83006	0.563271	0.713987	0.771499	0.714243
AK4	0.875146	3.92458	1.00964	1.04906	3.84897	1.00223	0.980649	0.907372	0.459362	1.09013	1.57123	1.82878	1.20478	2.54476	0.670103	0.784145	0.658803	1.10565	1.01354	1.52126	0.8027	0.843605	1.41317	0.426317	1.29874	0.690279	2.35441	1.03078	2.45568	2.2282	1.60532	1.92501	1.60195	0.836747	2.46384	0.76254	3.38744	1.80639	1.77327	1.24076	0.405246
AK5	0.774946	4.81846	0.949722	3.53186	6.28781	0.903928	1.70419	2.69717	0.942766	0.896329	1.02705	2.35277	0.696279	1.50627	0.609527	1.40453	1.37989	0.967419	1.48594	1.6296	1.12292	0.784478	2.66198	1.00637	3.94069	0.972657	1.38377	0.814699	1.36752	0.579207	0.14787	0.653658	0.760738	1.53832	6.06771	0.736938	11.9407	0.563564	0.4308	0.767616	1.21656
AK7	2.5546	0.369081	2.56265	0.487936	0.489972	2.42535	1.10116	0.741107	1.67306	0.511351	2.4385	1.7053	1.46829	0.311621	3.20741	1.33595	2.69081	2.28891	1.89978	2.57711	2.23646	2.44664	1.15744	0.948158	0.409525	2.94909	1.44433	1.12161	1.78119	0.465078	0.101355	0.347537	0.276828	0.308576	0.0772414	2.46703	0.077465	0.0753557	0.173968	0.38536	1.67775
AK8	3.82743	1.70377	2.30324	0.554309	0.594423	1.37646	1.20823	1.32447	1.87744	0.981118	1.47276	2.47558	0.996582	0.491611	1.57938	1.11209	1.31549	2.83085	1.53193	1.38803	2.44979	2.9744	1.72004	0.754584	0.971203	6.28626	1.38117	1.15621	1.57513	0.430078	1.22089	0.608818	0.591153	0.3123	0.364898	2.39261	1.26671	0.583659	0.312126	0.630805	2.0476
ALB	2.63177	1.07661	3.05059	0.876022	0.942547	1.41258	1.92857	0.754147	1.29787	0.991261	2.62558	2.87561	1.52496	0.682804	2.59377	0.451129	2.88138	3.82183	2.26364	3.14464	3.0295	2.60999	1.41354	1.08611	0.732216	2.84368	1.51598	2.72227	2.19587	0.0824553	0.0637585	0.853224	0.21876	0.142128	0.483949	1.90504	3.90776	0.58926	0.215371	0.260529	1.33866
ALK	1.17961	2.07686	0.384219	1.91512	1.16751	0.58753	0.920936	2.18087	1.06799	1.26187	0.349116	2.14008	0.865999	0.347785	0.501841	0.886977	1.94453	1.15783	0.481781	3.24507	1.19014	0.466935	1.50418	1.06225	0.990183	1.34899	0.591262	0.433521	1.0855	0.662663	0.688669	1.20258	0.78679	4.48436	2.22319	2.13858	0.801839	1.60769	0.959494	1.82807	5.96855
AMH	1.47497	0.772874	0.52351	0.357115	0.393606	1.17567	0.993675	0.839515	1.11511	0.657159	0.476054	0.466521	1.69362	0.948388	0.852276	0.765479	0.621869	1.03915	0.904849	0.788212	0.977083	0.8014	1.07451	0.89289	0.92254	0.690205	1.01124	0.966493	0.843472	1.62968	13.5114	2.54841	2.59916	5.94154	1.32718	1.72375	5.90201	0.596085	1.24687	12.0939	1.26007
AMN	0.703351	0.979169	0.667611	0.980456	0.720672	0.977433	0.79926	1.49641	1.37261	0.911139	0.462937	0.57765	0.633554	1.55946	1.03744	1.17009	1.25814	0.902814	0.467321	0.679139	0.47399	0.626728	0.933673	1.84565	2.83041	1.36542	0.648645	0.944686	0.910241	1.37094	0.844447	1.59351	0.808083	0.957169	0.806615	0.664933	2.26815	0.887034	0.725984	0.418915	0.477248
AMT	1.66791	1.37012	1.75791	0.822357	1.19707	1.41941	1.18012	1.30462	0.845522	0.856546	1.23887	1.59707	1.71713	1.84363	1.996	1.14829	1.37167	1.5502	2.25218	1.79282	1.47142	1.86564	1.13165	1.16212	1.11813	1.1664	1.6363	0.852802	0.614633	0.40412	0.785252	0.768491	0.498324	0.830853	0.77175	0.738102	0.928047	0.583009	0.969024	0.820854	1.0469
ANG	1.07566	1.71149	0.886734	0.898024	1.74397	1.12636	0.825342	0.94626	1.98233	0.793111	0.941618	1.01951	0.76462	1.97965	0.913977	1.00601	1.33003	1.15875	0.714905	0.896006	0.846144	0.789871	1.4403	1.34478	2.02135	0.73892	2.22692	0.401447	0.763042	0.40438	0.150619	0.377729	0.086752	0.179322	0.138971	1.0077	0.220953	0.473059	0.238608	0.192411	0.587736
APC	1.41864	1.38816	1.02894	1.98014	1.47322	1.55454	0.850875	1.12373	1.39564	0.774565	1.63841	1.88743	1.03898	0.622247	0.763016	1.11566	0.947306	0.958813	1.55645	0.919578	1.29257	1.05166	2.19896	0.977765	0.916717	0.560416	1.64821	1.78086	0.714715	0.909534	0.76956	1.09798	0.692416	0.765096	2.32912	1.87262	1.22065	1.0532	0.650683	0.794877	0.989572
APP	1.21134	1.35693	0.80052	0.734884	1.21093	2.13303	0.66319	1.22855	0.4343	0.448866	1.16454	0.928609	1.15451	1.1804	0.919324	1.1674	0.910509	0.646871	1.99915	0.981597	1.23088	1.49487	0.420781	0.836778	0.437012	0.436403	1.63802	0.75927	0.589211	1.09611	1.42836	2.05093	2.75182	0.997947	1.51728	0.76581	1.00798	0.935713	2.04948	0.792689	0.573098
B2M	0.764136	0.631204	1.20674	1.53366	0.875911	1.32409	1.96647	0.73658	3.06253	1.92285	3.07227	1.05687	1.34764	0.60742	1.21968	0.592378	1.06913	1.71878	1.35224	1.16705	0.872645	0.998574	1.794	1.32344	1.16896	0.904174	1.08371	1.97889	1.48508	0.902061	1.30628	0.59785	0.41991	1.60377	1.1311	2.14383	0.509921	1.82681	1.10301	0.88932	3.61355
AQR	1.14944	0.977394	1.09374	0.914504	0.954407	0.953812	0.993415	1.02597	0.982995	0.947665	1.0727	1.25987	1.21784	0.977204	1.00434	1.15335	1.2038	1.0099	1.05682	0.931825	1.28832	1.05086	0.777098	1.08542	0.519161	0.977384	0.818792	0.914714	0.807701	1.09913	1.26462	0.989339	1.58053	0.694699	1.05899	0.952704	1.06817	1.00882	0.721955	0.73576	0.924367
ARC	0.636936	1.00059	0.368603	0.999407	1.40359	0.567641	0.443864	2.13042	0.987461	1.14539	0.391198	1.95859	0.91065	0.301489	0.650191	0.854776	1.64358	1.10727	0.764118	0.772158	0.880569	0.426132	0.907991	1.00189	0.905868	0.806125	1.13863	1.97913	1.01748	6.75741	0.990531	1.39755	1.73155	1.54633	3.92414	0.481494	1.58476	3.8807	1.50172	3.23797	0.559201
ARX	2.38544	0.523122	1.47756	0.871628	0.455276	1.17858	0.985705	0.827047	1.39071	0.406932	1.04615	1.77044	0.567031	0.571756	1.76877	0.747747	1.87461	1.60834	1.05791	3.00094	1.35002	2.62367	1.2414	0.969914	1.36596	4.37488	1.46009	1.37887	1.50659	0.594737	0.92137	0.463137	0.626378	0.300342	0.575227	2.45621	2.28376	0.372665	0.545911	0.752626	0.838894
ASL	1.21253	0.812193	0.842302	0.616382	0.702892	0.917128	0.861818	0.833329	1.57734	0.61495	0.824129	0.673317	1.03476	1.05453	1.07361	1.00262	1.1202	0.961843	1.07127	1.21589	0.86344	1.35183	1.09208	1.06519	1.35951	1.79291	0.934984	0.667913	0.970019	0.914106	1.33998	0.956153	0.812354	0.742982	0.64493	0.937376	0.400947	0.731079	1.182	1.03352	0.840985
ATM	0.830654	1.40669	0.921661	1.31545	1.13763	0.809406	1.26205	1.02925	1.13089	1.54926	1.62939	0.977522	1.41703	1.3815	0.734284	0.975221	0.933027	1.0105	1.21434	0.946889	0.986365	0.836585	1.34877	1.11437	0.870502	0.965707	1.34541	1.01939	1.36782	0.672136	1.28572	0.901467	0.800046	0.955852	1.16664	1.24951	1.1897	1.0407	1.06498	1.01446	1.4386
ATR	1.16391	0.824904	1.20037	0.766333	0.704096	0.883433	0.999411	0.920782	1.12329	0.915324	1.16215	0.99769	1.15651	0.726317	1.14192	0.921913	1.07173	1.09338	0.968928	0.91316	1.01647	0.956895	0.949963	1.04966	0.382053	1.07912	0.90317	1.0395	1.09892	1.14698	1.50987	1.23039	1.05267	1.11001	1.23146	1.15163	1.57286	0.976601	1.60062	0.840785	1.5503
AUH	1.21021	1.17918	1.13392	0.876958	1.00019	1.25908	0.852815	1.0089	1.34259	0.797562	1.16919	1.04793	1.05631	1.00521	0.990894	1.05829	1.18108	0.901303	1.17348	1.18239	1.23571	1.06862	0.787567	1.09579	0.71731	0.93377	1.47378	0.785376	0.604807	0.778632	0.338463	0.628419	1.13931	0.455612	0.457624	0.928168	0.582124	0.478575	0.66764	0.865661	0.644534
AVP	0.715442	2.41332	0.87231	1.72633	0.913294	0.46281	1.35773	0.921254	0.973575	3.38462	0.689793	0.57016	1.11032	4.66928	1.55924	0.697432	0.79567	0.894425	0.246279	0.500174	0.400632	0.343058	3.35653	1.36369	1.99058	1.30432	0.96508	0.682336	2.0511	0.735352	1.69681	1.55396	1.41528	0.968586	0.447937	0.506362	0.685374	0.589249	1.87424	0.403236	0.534902
AXL	1.09643	1.36086	1.45849	2.19693	2.37753	1.53069	1.66828	1.25781	0.585086	1.75469	1.18656	1.83189	2.04655	1.52839	0.823995	1.47952	0.922936	1.10314	2.16131	1.78905	1.60474	1.12808	1.20018	0.573844	1.83147	0.729256	0.844676	0.920522	0.425466	0.693215	0.650294	0.932581	0.411658	1.68428	1.1083	1.49308	0.527537	0.732062	1.08418	1.10711	1.04807
BAD	1.04227	1.03494	0.981972	0.979601	0.962807	1.17551	1.10571	1.00125	1.29736	1.06031	0.746404	0.858141	1.13573	0.862402	1.12036	0.794292	0.916922	1.19534	0.923472	1.34102	1.01414	1.02933	1.40098	1.0811	2.02494	1.57692	1.20326	0.815568	0.946205	0.651685	0.502105	0.812232	0.583353	0.548563	1.24409	1.33054	0.586268	0.789927	0.658975	0.732912	0.847186
BAX	0.793072	0.709889	0.815143	1.19604	0.911253	1.07931	1.03154	0.899534	1.07819	1.21639	0.866915	0.632495	0.957567	1.46194	0.891404	1.00621	0.890785	1.22332	0.714645	0.887883	0.795082	0.749612	0.894727	0.956944	1.79265	1.41022	0.876743	0.926393	1.29772	2.30577	1.52777	0.993052	1.30869	1.2446	1.26306	0.964703	1.14822	0.831061	1.1955	2.01336	1.54127
BBX	1.06861	0.914802	1.26221	0.937717	1.16405	1.14448	0.984136	1.21555	0.992086	1.06184	1.17258	1.35137	0.971188	1.01787	1.21322	1.00564	1.07135	0.650183	1.41828	1.13529	1.00106	1.0673	1.03755	0.821109	0.446249	0.696013	1.15149	0.943875	0.541303	1.05866	1.36459	1.27282	1.6231	1.14485	1.09326	1.0695	1.25342	1.0195	1.70877	0.643206	1.30249
BCR	0.791768	0.92499	0.685168	0.666599	0.632585	1.20619	0.609499	1.30573	0.9992	0.457894	0.669645	0.690986	1.06318	1.24152	1.13042	0.975252	0.820778	0.60345	0.921923	0.706649	0.888059	1.09531	0.601341	1.20428	0.793114	0.692114	0.802541	0.934072	0.482551	0.859986	0.825221	1.55165	1.64797	0.757285	1.35625	0.630779	0.515962	1.38079	0.928887	0.890098	0.965311
BGN	0.618843	0.656662	1.61085	1.4573	0.858698	2.04884	1.50426	1.00669	0.246485	1.89586	1.63344	1.82611	2.02144	1.65452	0.809052	1.33626	0.503578	0.811	1.86226	0.962529	1.1062	0.481415	1.56743	0.305239	1.80534	1.13929	1.6674	0.820303	0.803291	1.70058	0.253906	1.19866	1.13856	4.47308	1.78067	1.81763	1.31131	0.637915	2.60514	1.52607	0.94683
BID	0.546497	0.460467	0.635283	0.684978	0.424831	0.444426	0.69706	0.775293	0.903334	0.736026	0.840017	0.487249	0.560387	0.538283	0.737474	1.00587	0.648347	0.806324	0.408093	0.686542	0.568585	0.774463	0.957515	0.824081	1.30966	0.869354	0.544151	1.49971	3.32225	1.24838	1.63669	2.03415	2.95074	1.21164	4.59782	0.997219	1.32734	2.05017	1.25917	1.58764	1.7189
BIK	0.658884	0.610548	0.637832	1.06456	0.733166	0.932018	0.730684	1.47605	1.82557	0.75845	0.561379	0.491079	0.601185	0.596325	0.902824	0.970063	1.01452	0.946417	0.440773	0.547819	0.76383	0.820559	1.00367	1.91547	3.11245	1.56765	0.69664	1.09102	0.505177	0.460692	0.766739	0.832907	0.609595	0.480935	0.662898	0.782931	1.69884	1.56248	0.110447	0.394505	0.625691
BLK	0.659341	2.23292	0.901573	2.41965	1.48329	1.95473	2.71519	0.227912	0.701445	8.15361	1.77584	0.459695	0.99663	2.53536	1.89599	0.491842	0.541105	2.12516	0.462358	0.584656	1.53251	0.626784	3.87565	0.645238	0.898082	0.533821	1.16838	4.67209	1.40874	1.26757	0.138162	0.543632	0.166034	1.85692	2.10409	3.63989	0.44486	5.78329	1.59335	0.597994	3.42899
BLM	0.486999	6.3958	0.501735	0.915194	1.98771	0.561286	0.872542	0.602745	0.894909	0.854308	1.18519	0.314038	1.82591	5.28059	0.584477	0.770158	0.690642	0.558362	0.502844	0.34292	0.473952	0.955684	1.44552	0.49088	0.421266	0.4625	1.6143	1.13928	2.65617	2.1915	4.6398	2.90926	2.07114	1.68927	2.66047	0.835661	8.90781	2.41981	2.7638	3.68528	2.40463
BMF	0.849704	0.925508	0.773781	1.40401	0.956345	1.28855	0.803289	1.50637	1.15492	0.918557	0.927488	0.780238	1.15895	1.36982	1.03649	1.37901	0.897296	0.62781	1.00073	0.657568	0.844907	1.18549	0.769924	0.999266	1.19471	0.598977	0.858541	0.97015	0.914071	0.89092	1.26483	1.25729	0.674918	1.71255	0.861739	0.930693	1.43364	1.45393	1.87052	0.808235	1.26321
BMX	1.03844	1.93976	0.890717	1.17196	1.90718	1.87593	1.67493	1.6242	0.75012	1.9115	0.943542	0.959972	1.32884	0.761272	1.50367	2.06597	0.515356	1.55562	2.77658	1.29962	1.41582	1.48553	0.741906	0.612891	0.462141	0.929335	0.986494	0.99839	0.494977	1.62846	0.858805	0.469009	0.439039	1.14118	0.536778	1.96662	3.20325	0.448466	0.728787	0.333209	0.941851
BOC	1.81174	1.70128	1.25533	1.31691	2.28766	1.3261	1.35781	1.48525	0.30239	1.45863	1.24867	1.85597	2.74708	0.971953	0.939539	1.15641	0.762884	1.10594	2.47128	1.38868	1.92703	1.89735	1.25248	0.451918	2.01463	0.81944	2.65282	0.68926	0.267782	0.428522	0.633186	0.721802	0.235816	0.727664	0.562978	1.94824	5.57612	0.683088	0.60585	0.239105	0.731192
BOK	0.556871	0.905887	0.829128	0.631131	1.07169	1.60257	0.778431	1.1139	0.901639	0.801875	0.784945	0.645365	0.790886	1.00685	1.64202	1.04222	1.37333	1.11547	0.723296	1.28494	0.590277	1.32511	0.939916	1.36684	2.24413	2.28639	0.748215	1.63435	0.868657	1.78672	1.82151	1.47049	1.14835	1.40237	1.34541	0.76903	1.31147	1.2371	0.762624	0.714862	0.556837
C1D	0.723123	0.617011	0.544661	0.782641	0.672966	0.524048	1.47991	1.42533	2.86723	1.32429	1.7265	0.642987	0.921715	0.504808	0.589867	0.500759	0.607099	1.2207	0.827616	0.621779	0.679355	1.11406	1.76008	0.760217	1.64222	1.34627	1.52754	0.692155	1.75962	1.3688	1.34297	0.650027	1.16426	1.58092	3.37793	1.53203	1.05698	1.23975	0.814916	1.77187	2.18302
BPI	5.65058	1.34894	1.07988	0.962568	0.873682	1.29569	2.03289	1.02118	0.965991	1.28905	0.72507	1.08078	0.553306	0.354755	1.44266	0.823991	2.22366	1.02501	1.28094	2.23683	1.21254	1.27978	0.912354	0.873325	1.12169	1.02662	1.47288	1.33758	1.36273	0.895054	0.918338	1.1496	1.47685	1.01179	0.684052	1.65392	1.43479	0.997136	0.662919	1.05222	0.774565
C1S	0.388892	0.99302	1.40299	1.54633	1.88876	1.71424	1.8015	0.926872	0.166222	1.56887	2.7345	1.57564	2.26139	0.948552	0.767272	1.25375	0.257587	1.13231	2.78561	1.39155	1.76994	1.08345	1.00698	0.220344	0.641244	0.390217	0.811378	0.603214	0.249094	1.67318	3.03634	1.16325	3.869	4.10441	1.41739	2.30056	0.221943	1.16516	5.55833	7.46681	2.3269
C1R	0.350193	0.879439	1.04222	1.34788	1.47872	1.03268	1.53724	0.776192	0.147595	1.71963	2.26202	0.926314	1.80598	0.788191	0.576613	0.937171	0.273194	1.246	1.35489	1.07131	1.47514	0.868469	1.06475	0.214149	0.945528	0.451265	0.769316	0.876285	0.304578	1.16832	3.70868	1.03992	1.81766	3.38162	1.57147	1.91053	0.310477	1.72831	3.36087	4.00752	1.91949
BRE	1.01081	0.719972	0.720679	0.943631	0.967789	0.909086	0.815496	1.04138	1.31326	0.389235	0.827444	0.932266	0.733532	1.07451	0.850713	1.29892	1.34243	0.823772	1.0395	0.789823	0.728434	1.11691	0.712667	0.795242	0.854929	0.732193	0.682206	0.864358	0.972966	0.860892	2.10074	1.12815	1.55701	0.97414	0.852847	0.883324	0.459115	1.03243	1.38609	1.19453	0.863911
C4B	0.718786	0.716075	1.16329	0.826408	2.38022	1.31436	2.38592	0.757397	0.927453	4.02414	4.65156	0.981592	5.37424	1.77423	1.71991	0.762606	0.56035	2.84358	1.68834	2.38995	1.21084	1.97628	1.74891	0.531348	1.51274	4.05313	2.96918	1.29272	1.46679	0.728264	0.336562	0.472606	0.389804	1.66509	0.413112	4.97756	0.434075	1.19812	7.99506	0.626425	1.5933
BSG	0.822896	0.768307	0.753615	0.674159	0.9593	1.02313	0.694021	0.892676	1.29804	0.622735	0.826487	0.670722	0.941341	1.39931	1.03073	1.02993	0.94758	1.27366	1.08955	0.827892	0.766151	1.21033	0.788629	0.868789	1.14575	1.1134	1.06511	0.780445	1.04442	1.09562	1.66915	1.19448	1.50234	1.63781	0.961651	0.967722	2.81217	0.974093	1.41506	1.25904	0.742144
BSN	1.33768	1.99582	1.97894	1.43383	2.00072	0.856544	1.48675	2.39112	0.41356	2.38683	0.979065	1.38419	2.03283	1.13424	0.674425	1.648	1.1907	1.49355	2.23445	1.3051	1.93299	1.65017	1.38487	0.955361	1.19335	1.2045	0.841955	0.90108	0.280968	0.536435	0.470226	1.08005	0.219441	0.613528	0.963132	1.64358	1.22113	0.727652	1.08002	1.81973	0.558952
BTC	1.43813	0.904179	1.56124	1.92295	3.24864	1.03066	1.16617	0.788734	1.27	1.16129	1.31773	2.06882	0.775124	0.75269	0.860444	1.10937	0.941275	1.72834	1.06259	3.04326	0.920576	1.4301	1.53196	1.25027	2.47244	3.80353	1.84275	1.17392	0.985914	0.10511	1.52346	1.42465	0.0570846	0.0511706	0.0494604	1.75236	0.0887762	0.147701	0.40196	0.082381	1.35805
BTD	1.28198	1.08384	1.08117	0.835061	1.0054	1.41419	0.745588	1.043	1.87247	0.169675	0.878726	1.13254	1.05868	1.15676	1.18694	1.94829	1.89392	0.931012	1.81027	1.24742	1.1257	1.99301	0.394317	0.8278	0.403876	0.833407	1.69618	0.387333	0.669052	0.940707	0.705093	1.03913	2.11761	0.998057	0.29427	1.1551	0.416111	0.309658	1.01043	0.648754	0.625881
BTK	0.460881	0.527439	1.15675	0.877149	0.443023	0.968381	1.13809	0.496543	1.02548	0.579533	3.48734	0.859348	0.894387	1.94304	1.2597	0.574755	0.644225	0.758925	2.06538	2.10262	0.963	0.707394	1.16031	0.684407	0.656203	0.972619	1.0782	1.67766	6.42316	1.92494	1.15298	1.76906	1.54845	7.28398	0.394591	2.51076	0.813108	6.41659	9.96573	1.40701	5.48292
C8B	0.731965	1.11071	1.19864	1.2301	1.18192	0.651797	0.944008	0.807349	1.17409	1.30474	0.578615	0.713743	0.466279	1.10478	0.729932	1.32608	0.796622	1.12746	0.127902	4.38811	1.18976	0.835341	1.01872	0.981282	0.639242	0.470513	1.0916	0.900363	1.15233	0.771142	0.775168	0.786317	0.140698	0.855688	0.694775	1.61869	0.883731	1.22921	1.23135	0.921578	1.24913
C8A	0.436391	1.21078	0.562355	1.44295	0.763282	0.687232	1.03242	1.65767	1.30386	1.52948	3.28289	0.698735	0.483786	0.644858	1.08988	0.994668	0.52199	1.22722	0.486235	4.8649	1.39892	0.751109	1.11093	1.08961	0.696552	0.858047	0.62847	0.304824	0.629792	1.8794	1.37876	0.828461	0.544596	0.917799	0.724112	0.311847	0.938286	1.10351	0.773366	3.11036	3.91209
C8G	1.25255	0.675071	0.974785	0.652492	0.8664	0.857096	1.48898	0.747135	0.940331	2.2127	0.804962	0.622951	1.05217	1.00383	0.89858	0.847317	1.34808	1.4404	0.762014	1.48469	1.73063	0.842633	0.534992	0.856946	0.830136	0.982336	0.307562	1.24189	0.667447	1.36512	2.31572	1.3943	2.28489	1.28766	1.00654	0.909239	0.826828	2.58199	1.17752	4.84677	1.03298
CA1	2.2947	1.40494	0.802285	0.59471	0.300224	0.736088	3.21992	0.314828	2.45849	0.621337	0.924478	1.2845	4.79869	0.321452	2.9475	0.649342	1.49336	76.7117	16.3958	0.707616	0.268092	2.37138	6.39186	1.89527	0.98069	7.54044	43.121	4.70686	29.3888	0.63522	0.92486	1.23941	1.33837	0.84479	0.894833	9.08403	0.471077	0.471503	1.29364	2.05036	0.584791
CA3	2.00355	2.20365	1.44167	0.712463	1.06126	0.687958	1.43977	0.927681	1.96609	1.67667	1.60607	1.13751	1.98965	1.09342	1.30145	0.731683	0.798085	1.57226	1.19613	1.00735	1.89896	0.628189	1.1845	1.36864	0.755037	1.16782	2.78662	1.56738	0.290233	0.233001	0.537985	0.596156	0.0964535	0.234377	0.259378	0.797722	0.155031	1.22146	0.144478	0.472744	0.625803
CA2	3.60776	28.3624	0.202878	0.368157	22.0328	0.31107	0.675741	0.163586	0.927438	0.290429	3.48956	0.177443	3.01725	11.2164	0.371598	0.448093	0.322111	1.05181	0.494689	0.349904	0.28181	0.521433	5.90832	1.86384	0.256531	0.239419	13.247	1.77039	7.51018	0.801254	1.56683	3.49011	5.43501	1.75681	1.10642	0.460997	0.30148	0.514394	2.10013	0.738965	0.644302
CA4	0.814334	2.91859	0.545856	0.829567	4.11215	5.90306	1.64027	2.94824	0.159072	0.200196	0.404119	0.561783	1.25171	3.75379	0.811175	3.27192	0.553605	0.612166	1.02527	0.686451	2.13647	0.481502	2.14723	0.432935	0.693546	0.642544	1.98891	2.38416	1.31915	0.583784	0.119376	1.152	0.350227	0.152556	0.444812	1.10987	14.0047	0.362848	0.14408	0.41299	0.320015
CA7	0.784223	1.22175	0.672197	0.983757	0.925153	2.17102	1.18432	0.408508	1.25045	1.41182	0.752242	0.669085	0.502119	1.45839	0.709869	1.37668	0.703106	1.21076	0.479956	0.884332	0.994493	0.373466	1.22711	0.99585	1.31071	1.04794	0.930952	1.47344	1.02688	0.812541	0.830856	0.823476	1.44513	1.02431	0.754208	0.555429	0.991325	0.880006	0.699695	0.90921	2.08046
CA6	2.95216	7.44285	1.0876	2.11944	0.772292	1.52664	0.687046	0.822885	0.776726	0.991659	2.57285	1.14234	0.483662	4.68397	0.88811	2.00807	1.45522	0.725254	0.447924	0.55055	0.888197	0.559366	0.704741	1.14015	1.30022	0.656164	2.09157	0.59541	0.934909	0.69742	0.63131	0.525669	0.589085	0.587972	0.491151	0.361402	0.916742	0.92653	0.549143	0.671032	0.681613
CA9	1.79441	0.8283	0.517191	1.47565	0.230967	1.33473	1.00539	0.436716	0.604808	0.372322	1.02569	1.9859	0.707405	0.447097	2.50346	0.407014	0.531298	0.752297	0.942978	1.64354	0.218907	1.82902	0.410579	0.280393	1.92461	2.61506	1.54996	1.24751	4.17689	4.05229	2.1939	0.380481	20.7047	8.82938	7.57392	1.40554	19.2608	1.32001	23.4542	7.23933	0.542376
CA8	1.65485	2.61177	1.05536	1.35346	1.674	0.824388	1.67918	0.913784	1.33302	2.18942	1.00801	0.999963	1.59935	1.39879	0.774564	0.702617	0.687365	1.46207	0.890394	1.02797	2.66461	0.756785	2.13681	0.719544	1.15447	1.71584	2.36653	1.07118	1.02781	0.651111	0.464032	0.82254	1.38632	0.575805	0.461608	1.02748	1.48506	1.19957	0.521732	0.633176	1.0056
CAD	0.974438	0.842573	0.712795	0.774177	0.665812	0.872783	0.906622	0.958333	0.801271	0.826674	0.693908	0.790516	1.16672	1.13261	0.865474	0.989352	0.93001	0.813878	0.879984	0.93187	0.824596	1.16678	0.852088	0.890545	0.891363	0.636317	0.785915	0.925001	1.07729	1.40744	2.0802	1.64111	2.50488	1.80257	1.95061	0.846621	2.31245	1.71274	3.2863	1.56019	1.09144
CAT	1.57165	1.05366	1.33488	1.01972	1.25016	1.25016	1.39144	0.890674	0.677881	1.41876	1.11316	1.45558	0.907963	1.08845	1.28647	1.09284	1.48888	1.67592	1.89006	1.67981	1.28585	1.6182	1.63972	1.24607	0.834986	2.08529	1.33205	1.22059	1.49025	0.394667	0.508385	0.960621	1.08105	0.627806	0.558291	1.02718	0.783347	0.377092	0.449157	1.21938	0.736099
CBL	0.787241	1.04057	1.18921	1.14339	1.24471	0.712701	1.13917	1.01057	0.834443	1.48879	0.900576	0.959905	1.02763	0.735088	0.737961	0.722287	1.07567	1.26651	0.775387	1.03156	1.26377	0.7066	1.11364	0.911115	1.33152	1.00769	0.442314	2.10666	3.53115	4.47384	0.58608	1.01551	1.68974	1.16372	1.2556	1.6366	4.83934	0.880982	1.22802	1.71096	1.43177
CBS	1.60066	5.14091	0.546553	0.604902	3.50663	0.954511	1.04086	0.827392	1.41151	0.535183	1.24658	0.39934	1.87938	6.99279	0.738355	0.683404	0.548513	0.490019	0.776514	0.762153	0.676918	0.677816	1.73217	0.405588	0.776716	0.582187	3.77534	0.698208	1.95335	1.49514	4.04602	6.62262	0.84457	0.870267	1.43641	0.526933	5.13338	2.05032	2.80519	3.79865	0.963599
CCK	0.0806985	0.238497	0.278458	0.462281	1.02849	0.854391	0.0532242	1.46995	7.15902	0.143046	0.0685944	0.117649	0.0495234	1.86202	1.32271	2.67194	1.42541	0.0516992	0.0641003	0.183515	0.134026	0.187346	0.160195	3.39203	5.62491	1.05465	0.13011	0.112287	0.135271	0.28286	0.612852	0.570709	0.100196	0.698253	3.02292	0.194051	0.0973693	0.481451	0.121472	2.0955	0.4284
CD2	0.319177	0.551428	1.65759	2.4094	0.742854	1.19682	4.01649	0.815853	1.34315	3.15624	6.41732	0.633902	1.27091	0.672708	1.01196	0.878202	1.13586	2.18844	0.830366	0.893446	1.52445	0.614276	2.66475	0.40093	1.36866	0.52234	0.629512	1.61858	0.563531	0.614487	0.655495	0.730943	0.162211	3.21064	0.927041	2.67281	0.203925	2.08678	1.3133	0.950458	5.14486
CCS	0.814823	1.32198	0.818357	0.919708	1.06147	1.79059	0.985993	1.11078	0.851622	0.999477	0.848076	0.833117	1.09539	1.36015	1.03721	0.843361	0.796655	0.866458	1.75837	0.939562	0.801866	0.796167	1.15975	1.06852	1.35916	0.661849	1.09099	1.11902	0.79535	1.04341	0.660269	1.04774	0.999383	1.35725	1.39088	0.983602	1.11132	1.14283	1.18419	0.855924	0.934235
CD4	0.999314	0.799111	1.09068	0.97286	0.937964	0.983353	0.991399	0.815135	0.826172	1.03877	0.953627	0.939442	0.812093	1.22885	1.09895	0.913785	1.03342	1.1277	0.933889	1.37383	0.81503	1.13933	1.18573	0.779321	1.25713	1.95417	1.03784	1.22354	1.593	0.976738	0.906958	0.806839	0.788344	1.45957	0.709401	1.29704	0.618125	1.05205	1.43116	0.859951	1.48011
CD6	0.760347	0.687759	1.27176	1.61487	0.542892	1.17838	1.5279	1.06329	1.85652	1.52395	2.27184	0.718006	1.06156	0.92156	1.07218	0.838425	1.19876	1.52051	0.814519	1.10801	0.740979	0.872996	1.42478	0.561033	1.70963	0.767065	0.722113	1.3426	0.933891	0.868792	0.65201	0.905656	0.762363	2.47233	0.746583	1.40504	2.08919	1.40071	1.38714	0.865797	3.52656
CD5	0.476633	1.67112	1.64029	0.96684	1.52481	0.915672	0.990483	0.716324	1.05005	0.83263	3.01455	0.399807	1.20877	1.28863	0.819946	0.613217	0.822569	1.20411	0.770791	0.713281	1.37858	0.567047	1.1434	0.56954	0.984148	0.397589	1.25757	1.22727	0.993634	0.790156	0.606674	0.952729	0.519153	2.37605	1.00426	1.32394	4.77193	1.5404	1.35596	0.779068	4.32413
CD7	0.669314	0.670912	0.562489	1.04498	0.502446	0.613741	0.923771	0.66954	1.58697	0.68674	1.30376	0.60746	0.728907	1.38598	0.793617	0.722328	1.00825	1.00163	0.525697	0.583261	0.639667	0.650587	1.37612	0.794876	0.901428	0.473829	1.558	1.2329	1.21058	1.42125	2.86	1.96833	0.993097	1.84618	0.928414	0.909795	0.994925	1.57315	2.02978	1.11182	2.12299
CD9	0.999087	0.75404	1.11171	0.978924	0.87396	1.38087	0.861115	1.24694	0.664806	0.492492	0.824703	1.07867	0.812373	0.711128	1.00516	1.24282	1.04444	0.734973	1.45102	1.00648	1.0319	1.7135	0.426149	1.23661	0.559167	0.518158	0.765566	0.92859	0.703081	1.9	1.38122	0.78569	0.982061	1.17406	0.639281	0.785923	0.233473	1.36918	0.466937	4.03003	0.68549
CDA	2.07347	0.712375	0.954956	0.731565	0.609918	0.836673	0.871783	0.576128	0.237551	1.23698	0.850489	0.544005	1.18875	0.484718	1.25161	0.615613	0.318512	1.52276	1.27932	1.5714	0.812926	1.78034	1.78992	1.22898	1.18579	2.11304	0.731777	3.56194	11.9378	1.5074	0.733505	0.629632	2.52955	4.02825	1.30281	1.56307	4.02681	0.78173	1.16891	1.52104	0.84864
CEL	1.41286	0.502485	1.28972	0.826881	0.455138	0.321841	1.26896	0.659568	0.723124	0.690113	1.27092	0.887226	0.464521	0.756947	1.45075	1.10135	2.296	2.67939	1.07225	1.27037	0.869441	1.34076	0.800698	1.00375	1.45522	2.05806	0.867809	1.05884	1.17348	0.744472	10.86	2.32456	1.17176	1.28445	0.61951	1.2143	0.591424	3.26142	13.6373	0.536242	0.70698
CFB	0.891122	0.617461	0.920549	0.662475	0.516059	1.76123	0.949014	0.768643	4.26346	0.590297	3.16337	0.600426	1.82073	0.924197	1.92296	0.485023	1.24623	1.48664	2.03509	0.736384	0.962099	0.716295	0.617803	1.28621	0.670232	0.905412	0.88604	1.16244	0.308575	1.30527	0.578245	1.85973	0.469014	1.6046	0.148155	1.2359	0.106238	5.76644	3.0618	2.45714	3.67801
CFD	0.95998	0.989931	1.51128	1.90475	3.07235	0.735009	1.01007	1.10588	0.389955	1.32016	1.88441	1.89753	1.40964	2.08228	0.955	1.11312	0.629971	1.51338	2.55639	2.02095	1.74816	2.30176	1.23632	0.15692	2.92017	2.07974	3.18403	1.37627	2.31186	0.292964	0.735456	0.565327	0.367468	1.18925	0.385005	1.64486	0.758179	1.14442	0.649841	0.266569	0.570223
CFH	0.738761	1.53746	1.33808	1.52281	1.42906	1.79388	1.49707	1.55504	1.47077	1.97409	2.22053	1.70104	2.02643	0.869636	1.10366	1.0925	0.719172	1.30152	2.07693	0.984071	1.55846	0.999808	1.01351	0.848628	0.705607	0.592784	1.17214	1.03918	0.267207	0.332238	0.242555	0.800531	0.5894	0.705986	0.580463	1.7353	0.148657	0.50994	0.951894	0.276866	1.19366
CFI	1.04122	0.917527	0.912604	0.979794	0.786154	1.2516	1.40876	1.54554	2.59798	1.81257	1.45247	0.823877	1.74421	0.667614	1.27029	0.77792	0.281608	0.964983	2.36042	1.16737	1.45856	0.842845	0.580434	1.70029	0.526443	0.899382	0.915198	1.81907	0.273536	0.521897	0.901498	1.6063	0.674521	1.30547	1.00249	1.35874	0.304909	0.592015	3.11712	0.532494	1.29453
CFP	1.41529	0.441508	0.933737	1.08481	0.492912	0.842143	0.996721	0.730436	0.403305	0.866603	1.20399	0.661913	1.04715	0.451656	1.38034	0.689914	1.3936	2.18558	1.14725	1.13388	1.23796	1.22436	1.22252	0.548503	1.22119	2.25789	1.04563	3.34181	3.92981	0.684804	0.307956	0.899653	0.499197	0.643326	0.655152	2.0368	0.277195	0.959619	0.656121	0.492307	1.72729
CGA	0.771419	1.24387	7.53207	1.30529	1.2938	0.689246	1.05131	0.903431	1.23291	1.29393	1.17685	0.741334	0.479346	1.1958	0.810063	1.044	2.0694	1.00901	0.482928	0.786964	0.706739	1.05524	1.07977	0.648713	1.11323	0.961526	1.07143	0.946035	1.25081	0.599466	0.805391	0.883884	0.801916	0.889886	0.78233	0.525965	0.933186	1.29609	1.65802	0.893467	1.14752
CGB	1.05224	4.31167	0.777879	0.523422	4.10689	1.01602	0.448733	0.872708	0.650232	0.648303	1.00078	0.60718	1.09763	15.9791	1.58061	0.572703	1.22484	1.49124	0.870019	1.2348	0.712049	1.15501	0.584512	0.888433	1.15924	1.24771	4.59131	1.23448	0.758004	1.11895	2.80734	0.81105	1.78025	1.42481	0.708984	0.573651	1.15341	0.736865	1.24793	1.92446	0.564348
CGN	2.09799	0.891185	0.997173	0.533839	0.585023	1.00927	0.769936	0.824417	1.38902	0.548855	1.05986	1.25181	0.994402	1.1906	1.40359	0.896076	1.86464	0.932715	0.852511	1.36547	0.932922	1.69785	0.992198	1.48413	0.91204	1.74074	1.33091	0.806519	0.839534	0.721163	0.85671	0.634174	0.74581	0.313251	0.277752	0.865476	0.193195	1.02522	1.06488	0.533322	1.06068
CHM	0.873245	1.12834	1.08947	1.55299	1.13053	0.911636	1.00244	2.1899	0.929554	1.23091	1.32981	1.18564	0.741942	0.670322	0.639539	0.740202	0.887597	1.30165	1.21582	1.30536	1.55193	1.6642	1.67618	1.05143	0.825257	1.22034	0.744615	1.24159	1.13653	1.17698	1.78706	1.22961	0.822319	0.935631	2.37564	1.03546	2.70896	1.90985	0.81408	1.65765	0.99801
CHP	0.789577	0.880376	0.637745	0.495019	0.68645	0.709878	0.436928	1.03235	1.36618	0.415977	0.7794	0.636142	0.788011	1.16476	0.897347	0.966157	1.00209	0.645414	0.732758	0.550583	0.852473	1.18782	0.411287	1.20363	0.555466	0.735826	0.961916	0.63334	0.90971	1.63379	1.50143	1.12	1.09983	0.685649	0.807082	0.540274	0.395355	1.5246	1.1961	1.0496	0.786083
CIC	1.15559	1.06291	0.971151	0.927035	1.12464	0.933144	1.14661	1.06755	0.607755	1.1981	0.845559	1.07123	1.04623	1.48619	0.946321	1.09557	0.893035	1.04467	1.04912	1.19067	0.999762	1.19618	0.776105	1.05464	1.15005	0.953209	0.771938	1.16006	0.669665	1.3466	0.938392	1.06554	1.06495	1.2211	0.822282	0.840885	1.06623	0.960143	1.14403	1.12137	0.761893
CIT	0.333797	1.26657	1.14687	1.15814	0.471651	0.611075	0.565097	1.61943	0.545244	0.544825	0.904686	0.562656	0.892832	1.17713	1.33194	1.52455	1.86972	0.536491	0.340941	0.425062	0.615756	1.14203	0.349646	1.05136	1.09344	0.280293	0.320509	0.834827	0.688682	1.06776	2.05004	1.08823	0.658245	0.87047	0.915406	0.450483	2.67762	0.889268	1.58208	0.985559	0.668346
CKB	2.03427	1.16968	1.27886	1.12326	1.93373	1.61503	1.15624	1.05264	0.966938	0.689013	1.0548	1.93231	1.19128	1.45798	1.98161	0.84797	1.26404	2.00252	1.40675	2.91227	1.26609	1.6101	1.3237	0.78993	1.64977	3.13017	1.12696	0.854157	0.686888	1.42575	0.641608	0.420528	0.845489	0.691662	0.669582	1.69459	0.764465	0.638947	0.51908	0.498275	0.63591
CKM	0.928621	2.12725	1.43486	0.809532	0.25047	0.384643	1.51961	1.03639	5.4214	0.532126	1.03093	1.36059	0.293944	0.355469	2.14152	1.04502	1.14204	2.5442	1.46656	0.561876	1.08111	2.47903	0.559952	0.276441	2.64221	2.26956	0.488038	2.85928	1.26496	0.530892	0.52183	0.675862	0.952934	1.83868	18.8119	0.998487	2.3532	0.303243	0.958135	0.284363	1.42982
CLC	1.08936	0.572573	1.51242	1.16978	0.662485	0.353887	1.48339	0.554107	1.44394	0.394544	1.34011	0.330633	2.79893	0.237327	1.65685	0.194644	1.46328	17.6933	1.4782	1.55842	1.783	0.199992	11.6143	0.837322	0.504926	2.42046	5.91036	41.3316	40.9249	4.14019	0.883633	1.91974	0.167462	9.12708	1.31583	3.00743	0.38456	0.883766	1.23755	1.66499	1.2639
CLU	2.63714	1.03745	2.02228	0.845908	1.78298	2.1854	1.29279	0.937667	0.605959	0.859464	2.79078	1.41852	1.5564	2.95812	1.21052	1.31505	1.85351	1.77733	3.70054	2.00902	1.82508	1.54674	0.701604	0.581311	0.544227	1.35015	1.5388	0.751594	0.455715	0.232049	0.855944	1.86179	0.620405	0.271985	0.119766	0.867182	0.179031	1.18647	0.392578	0.220847	0.857233
CNP	0.894238	0.897661	0.807276	0.70582	0.848621	0.718529	0.573177	1.01005	1.36691	0.648869	0.971626	0.971869	0.948005	0.99241	0.977473	1.06901	0.855091	0.835757	1.04779	0.74917	1.04625	1.68946	0.525902	0.997119	0.904608	0.736439	0.851232	0.756244	0.868062	1.97243	1.66559	1.91806	1.66569	1.66094	1.05515	0.819123	1.10133	1.66013	5.66347	2.01157	1.03659
CNO	0.9927	1.23453	0.79454	0.942849	0.970638	0.821458	1.01124	0.665825	1.00598	1.4849	0.932367	0.874616	0.549122	0.653456	0.816029	1.17907	0.549279	1.02789	0.533679	0.915174	1.18754	1.18274	1.08326	1.0134	2.05035	1.64891	0.869052	1.12068	1.41958	1.02133	0.669366	0.71636	0.906258	0.505292	1.03994	0.985408	0.6147	0.614921	0.484032	0.64503	0.887761
CPD	1.05216	1.87607	0.8723	0.732543	1.47457	1.46423	0.770484	0.858202	1.25867	0.558603	1.11249	0.746366	1.03352	1.91331	0.852893	1.01071	1.0681	0.837236	1.08958	0.865978	0.992156	0.86404	1.14878	1.24642	0.664863	0.774793	2.33799	1.45043	0.55776	0.605397	1.24846	1.33945	0.697583	0.469524	0.443595	0.82976	0.42741	0.740052	0.827685	0.795436	0.705184
CPE	0.656793	2.1686	1.60023	1.67433	2.79115	1.48475	1.07835	0.814005	0.424401	1.60758	1.43993	2.56195	2.11184	1.11971	0.781671	1.11377	0.37113	1.35507	2.05362	1.43546	1.74962	0.75694	1.84418	0.634962	1.14052	0.353753	2.17633	0.948659	0.830724	0.411363	0.449451	1.14338	0.335632	0.503726	0.95442	1.2656	0.151558	0.629872	0.795565	0.695728	0.600726
CPM	0.212717	0.450287	0.71925	1.32527	0.721819	0.842831	0.679258	1.55526	0.342867	0.786319	1.03576	0.441495	0.745453	1.35405	0.576223	1.10841	0.777876	0.419022	1.02845	1.40902	0.537892	1.33569	0.64433	1.10064	0.7268	0.316978	0.556839	1.07733	5.02546	1.75454	0.876968	2.21938	0.463893	2.29476	0.499968	0.891845	0.623138	0.698243	14.5389	1.00756	1.2957
CPO	1.90613	1.04313	1.74574	0.519192	1.31632	1.92115	1.6004	1.78452	1.41029	0.541413	1.60545	3.03477	2.64814	1.1662	1.65407	0.573835	1.53481	2.49587	2.8065	1.55633	1.22589	0.767305	1.69597	0.629219	0.199826	1.72302	1.91287	1.09582	0.553032	0.141477	0.159725	0.563035	0.470707	0.407934	2.08947	1.63944	3.21217	0.392368	0.170937	0.551946	1.27659
CPZ	0.446343	0.559424	0.523667	2.63181	0.862173	2.47696	2.0857	0.942754	0.341595	2.10011	2.07846	0.518018	1.88502	0.554185	0.455415	1.29396	0.372235	1.74647	5.21075	0.390452	2.59802	0.581117	0.925386	0.305976	0.491695	0.247401	1.35851	1.38293	0.142412	4.19645	0.491804	4.55143	2.28197	13.7801	8.59517	4.58331	1.46366	4.40622	8.66356	2.80781	3.57283
CR2	1.15591	2.62961	0.711439	1.26444	0.985243	1.40564	1.47447	0.909308	0.924389	1.83075	1.20351	0.646755	0.83731	1.62937	2.11457	0.823432	1.02149	1.01615	0.806911	1.28037	4.3052	1.2071	1.66044	0.588947	0.904906	0.899609	1.31585	1.13711	1.08136	1.16987	0.860704	0.639677	1.30142	0.986501	0.576865	1.32352	0.723523	2.35088	0.904142	0.663611	2.61467
CR1	1.03832	1.04314	0.840602	1.04504	0.913831	0.675282	0.957733	0.589106	1.31644	0.971927	1.35128	0.645802	1.13921	1.06167	0.658858	0.938893	1.19966	0.713974	0.562749	0.971364	1.05419	0.506781	1.35286	0.917401	0.68224	1.25538	0.838328	7.13259	1.43764	1.99462	0.603006	0.732877	1.82923	1.53131	0.725126	1.32604	1.37398	1.33878	3.63632	0.839056	2.0933
CRH	0.86928	1.34297	2.08216	1.13881	1.19136	0.801572	1.91181	0.948845	0.885386	1.52912	0.529092	1.69125	0.566518	1.35946	0.854468	0.667892	0.944526	2.09341	0.570622	2.12912	1.00756	0.559901	1.23216	1.25503	0.675724	0.998821	0.678792	1.07295	1.3654	0.891364	0.92984	0.944145	0.796573	0.93296	0.84955	0.680158	1.07335	0.871508	1.24765	0.806561	1.11808
CRK	0.682037	1.07342	0.732456	0.513398	0.753475	1.55329	0.521392	1.15475	1.38863	0.335497	1.0509	0.842379	1.27822	1.03495	1.103	1.40108	0.964046	0.556121	1.58058	0.642622	1.10627	1.24504	0.446178	1.10451	0.266161	0.276822	0.924677	0.548497	0.431771	1.99593	1.50036	1.40216	1.13741	1.28548	1.1002	0.621733	1.02326	0.956315	1.72006	1.14555	1.05093
CRP	1.28958	1.27247	0.810003	1.54627	1.53025	0.664276	0.986006	0.849899	1.28169	1.58516	0.596966	0.703728	0.476738	1.21887	0.591726	0.95945	0.888868	1.2114	0.476356	0.883512	1.1978	0.503037	1.11168	1.19852	1.45294	0.984241	1.16317	2.30387	1.04617	0.749065	0.81263	0.862356	0.37238	0.909933	0.715321	0.55125	0.944588	2.91016	1.4541	0.968884	1.25475
CRX	0.790513	1.22287	0.843163	1.31651	1.62239	0.703969	0.797233	0.87097	1.24957	2.16182	0.630142	0.768413	0.542825	1.18381	0.8009	2.13027	0.864165	1.20803	0.554176	0.979369	1.21646	0.522735	1.10293	1.08104	0.34822	0.98236	1.88117	0.989642	1.23848	0.809636	0.840653	0.859143	0.901016	0.922692	0.83458	0.537589	0.959112	1.0634	0.776146	0.998695	3.09505
CSK	0.524806	0.473895	0.656774	0.738302	0.522072	0.682353	0.745013	1.31246	0.903248	0.718064	0.900361	0.520127	0.896737	0.810017	1.029	0.89936	0.514156	0.738748	0.672858	0.646661	0.70601	1.34429	0.96024	1.09013	1.11805	0.591803	0.586833	1.0604	1.50351	1.01721	1.74664	1.3576	1.34916	1.86445	0.79653	0.915026	1.43839	1.90756	1.43377	0.716452	1.35215
CTH	0.900359	1.70065	1.03077	0.924708	1.43258	0.750208	1.46218	1.02791	1.81161	1.48022	0.977531	0.933286	0.8711	0.991307	0.87077	1.14489	1.09926	0.948447	0.665747	0.873312	1.34986	0.948469	1.45896	1.29023	1.28923	0.902958	1.24358	0.991958	2.71378	0.409287	0.5352	1.53678	0.27669	0.652106	0.640634	0.608337	0.587621	0.784756	0.713264	0.333256	0.767449
DAK	1.09602	0.500182	0.959429	0.42411	0.473903	1.1592	0.639179	0.928195	1.32381	0.253281	0.588071	0.673724	1.04155	1.01281	1.22606	1.00901	1.16594	0.92869	0.682144	0.994831	0.728752	1.74223	0.806847	1.16862	1.00989	1.57689	0.996402	0.628956	0.796075	1.31976	1.36953	1.75668	2.08658	1.8481	0.507009	0.89288	0.991456	0.962439	1.2272	0.693202	0.596737
DAP	1.04132	1.16247	0.689498	0.664153	1.08535	1.06834	0.723596	0.815537	1.60883	0.655684	0.976854	0.787507	1.20253	2.00507	0.96635	1.28093	0.993192	0.64963	1.07423	0.713411	0.735498	0.894451	0.835715	0.954804	0.93998	0.607865	1.52282	0.722169	0.853292	0.908297	1.84289	1.47134	1.59975	0.984582	0.958434	0.808795	1.26825	0.926826	1.5394	1.07793	0.912915
DAO	0.783805	1.47483	2.33979	1.399	1.48129	0.68296	1.12046	0.863652	1.26067	1.55774	0.605778	0.72311	0.476687	1.44364	0.750164	1.02898	0.863354	1.23075	0.481031	0.88027	1.51579	0.510409	0.74947	1.14453	1.61958	1.21357	0.465163	0.982592	1.30904	0.772219	0.810025	0.840935	0.875269	0.89525	0.717351	2.21932	0.955406	1.41248	0.72284	0.969041	1.10987
DBI	0.82816	0.901839	0.683725	0.567895	0.739996	0.808425	0.688059	0.570281	1.49225	0.584126	0.908856	0.78952	0.73637	0.829642	0.857072	0.790827	1.18575	0.681003	0.567606	0.762595	0.65098	1.24826	1.28567	0.798911	0.662177	1.00525	1.26061	0.850983	1.78227	2.74517	2.0315	1.12349	1.01029	0.848735	1.56868	1.18348	0.681635	1.52273	0.537138	1.95343	1.38739
DBH	1.40769	1.76012	0.741981	0.847558	0.41214	2.02973	0.588348	3.11461	1.75805	0.982811	0.470907	5.18488	2.68991	1.06121	1.19565	0.763041	0.94464	0.554677	1.26183	1.2611	0.666219	0.435374	0.491522	0.644936	2.00758	0.646642	0.47043	0.991485	0.597216	0.534049	0.524632	0.589863	0.327956	0.948861	1.1168	1.80291	1.22183	0.630609	1.12331	0.588612	1.15336
DBP	0.940275	2.29419	1.19946	1.40484	1.35377	1.18572	1.22825	1.03032	0.588363	1.09315	0.897087	0.714722	0.835764	2.88195	0.998109	0.984992	1.2273	1.06347	0.932627	0.876221	1.11537	1.26143	1.15735	0.833458	1.36293	1.16548	0.954969	1.0201	0.84417	1.04775	1.09136	1.06415	0.671065	0.914099	0.890156	1.26731	0.649804	0.87639	0.995093	0.584054	0.625023
DBT	1.05181	0.865858	1.08518	1.06098	1.15349	1.2753	1.07085	1.13098	1.12449	1.48341	0.628933	1.05992	0.887337	1.30584	1.01403	1.31098	1.26648	1.05645	0.998915	0.945352	1.18554	1.01221	1.0019	0.996151	0.492901	1.03382	1.28124	0.859564	0.59024	0.717722	1.38695	1.18905	0.602268	0.52715	1.15287	0.865383	0.923113	1.18226	0.54737	1.10202	1.1285
DCD	0.772802	1.21305	2.4223	1.31959	1.36581	0.682788	1.08292	0.838139	1.21608	1.4913	0.595908	0.725943	0.469189	0.660586	0.739923	1.57316	0.842367	1.2074	0.473347	0.865218	1.41033	0.502848	1.09366	1.06154	3.47482	1.54066	4.85432	1.39376	1.29439	0.768299	0.792383	0.82562	0.872235	0.881191	0.707888	2.24997	0.939219	1.36697	0.710525	1.01165	0.764778
DCC	0.818018	1.26612	0.713127	1.21017	0.537218	0.663695	1.01166	0.898739	1.03935	1.46076	0.635311	0.798724	0.580916	0.707706	0.828379	0.9971	0.885755	1.07956	0.515367	1.20856	1.31286	0.532379	1.14839	1.11148	1.12822	1.0235	1.1572	1.03443	1.30156	0.737991	0.866544	1.00381	0.923337	0.951464	1.18148	0.560517	0.990683	1.42437	0.802876	1.02142	0.40723
DCK	0.581998	0.69939	0.940072	0.908992	0.901355	0.990825	0.832821	1.38631	1.13594	0.946546	1.19387	0.9325	0.966993	0.368614	0.674859	0.966336	0.767719	1.00851	0.794296	0.845461	1.32404	0.877201	0.74763	0.860314	0.683597	0.797086	0.995377	1.31383	2.16841	2.13992	1.57356	1.69542	0.856209	1.32987	2.23579	0.918033	2.50513	2.04943	1.3447	1.07133	1.35561
DCN	0.81202	1.7477	1.90922	2.86852	3.5726	2.26554	4.05032	1.60467	0.29484	4.39247	2.22877	6.51968	4.39145	1.14354	1.1787	1.16894	0.262056	0.968127	5.43099	2.39947	2.89818	1.24312	2.945	0.184761	1.1395	0.488952	1.82982	0.3434	0.531949	0.827513	0.0456141	0.755586	0.329506	2.43035	3.89869	2.64838	0.218454	0.725982	0.98019	0.628183	1.46213
DCT	1.71991	1.31017	1.26071	1.1466	1.09626	0.749695	1.0539	0.883001	1.25075	1.4072	0.67402	0.765523	0.535877	1.27421	0.816853	1.20437	0.877783	1.25826	0.812977	1.05692	0.792957	0.561401	1.16295	1.11281	0.861875	1.13202	1.48792	0.996364	1.33722	0.846187	0.866494	0.880306	0.949369	0.754184	0.794882	1.20839	1.00385	1.1621	0.745869	1.00844	1.04717
DCX	1.61372	9.80179	0.777642	4.02805	3.73515	0.540693	4.40132	5.28659	1.02049	2.7569	2.04302	2.23861	5.31084	2.92641	1.92381	0.466341	1.04112	0.731128	8.0691	0.936834	0.695005	0.6493	6.92888	0.210069	0.552193	0.305547	5.86543	0.674532	0.342742	0.944021	0.411326	0.335276	0.538922	1.08086	0.768033	5.61417	0.378389	1.58135	1.6347	0.256217	0.932386
DDC	1.69495	0.441176	5.54664	3.19499	0.131825	1.24366	1.36689	1.09362	0.846073	0.157788	0.982971	5.83543	0.871169	1.5414	4.19579	1.46457	5.99801	0.610844	0.656926	1.71664	1.19061	1.59691	3.11711	1.61297	2.39657	0.0534637	0.536016	0.339996	4.68366	0.0743227	4.65559	0.0588557	0.80348	0.0876099	0.0698811	0.761069	0.0821332	0.10634	0.131141	0.410919	0.219413
DDO	2.41294	0.746955	1.47785	0.260148	0.564515	1.44756	1.12407	1.01323	3.09217	0.367918	1.55635	1.93746	0.965421	0.465856	2.13225	0.331586	2.00004	1.13301	1.46227	1.47086	1.44614	1.70067	0.891091	1.24745	0.369	1.74997	1.48531	0.667647	0.748157	0.270604	0.374946	1.02314	0.325278	0.447594	0.338322	1.47756	0.123219	0.371287	0.996338	0.455093	1.00717
DDN	0.880715	0.786292	0.677506	1.1812	1.12205	0.555876	0.854116	0.751588	0.768841	0.308398	1.46534	0.68558	1.11297	1.35532	0.508382	1.26274	1.00136	0.533324	0.545092	0.579886	0.912408	0.639751	1.03678	0.657587	1.82121	1.48286	0.847343	1.12738	1.17864	2.22002	3.40204	1.79422	1.98838	1.11213	1.55353	1.09631	0.731098	0.578619	1.34911	0.869979	0.678996
DDT	0.844647	1.05795	0.672942	1.06129	1.15262	1.19436	0.875136	0.908863	0.967342	0.839545	0.876933	0.78935	0.730493	1.17517	1.26069	1.02475	0.863153	0.816005	1.04275	0.794774	0.783078	0.810538	1.1883	0.796301	1.4716	0.909984	1.32522	0.905634	1.31859	1.2741	0.929917	1.59501	1.1894	0.685614	1.48607	0.976353	1.10504	0.815989	0.772483	0.777167	1.11537
DEK	0.859729	0.88787	1.07329	0.977885	1.02761	0.787962	0.922046	1.12756	0.900964	0.875736	1.09103	1.21159	1.06375	0.668933	0.863323	1.09888	0.864744	0.835659	1.06231	0.986957	1.30682	1.39006	0.84838	0.869683	0.345737	0.582159	1.01546	0.911932	1.35735	1.14647	1.20066	1.3829	1.21356	1.01826	1.67244	1.057	1.42986	1.39553	1.24398	0.668838	1.2982
DES	3.17712	7.2098	19.4398	12.8234	79.3333	30.4085	0.788217	0.29159	0.659356	0.420861	5.90502	54.2828	2.57042	10.0734	1.55828	4.52215	1.015	14.1799	21.6703	25.7184	0.278388	4.81453	1.6233	1.82197	48.6174	7.68718	5.60876	0.485917	0.441592	0.345777	0.299957	0.376935	0.285339	0.367205	0.421674	2.27409	0.250488	0.265584	0.304508	0.231814	0.384929
DHH	1.10016	1.81594	0.975378	0.83381	0.844037	0.753767	1.16289	1.24465	0.640584	0.597364	0.830302	0.915686	1.35777	1.11166	1.22407	0.797816	1.30418	1.11902	0.714902	1.27986	0.53072	0.916295	1.30654	0.967166	1.26357	1.15092	0.944257	1.24173	1.04903	0.9164	1.19084	0.856614	0.899373	0.949611	0.872203	1.0477	1.01014	0.548476	0.879964	0.716272	0.75282
DLD	0.781966	0.971177	1.04014	0.915811	0.836313	0.876629	0.847919	0.996496	1.24586	0.746053	1.06637	1.06785	0.901807	0.727789	0.887477	1.24767	1.01143	0.861441	0.75769	0.82934	1.11679	1.10487	0.747857	1.12091	0.561958	0.743206	0.797863	0.795369	0.930004	2.47227	1.54076	1.3032	0.698532	1.17666	0.941754	0.837294	0.916547	0.758887	1.47753	1.22502	0.921016
CCNDBP1	1.14819	0.828733	1.26476	0.839659	0.988478	1.12235	0.969714	0.968737	1.10189	0.827315	1.09303	1.26917	1.10868	0.7823	1.20461	0.858448	1.36509	1.38488	1.09312	1.3346	1.24578	1.04739	1.05348	0.935344	0.93579	1.47734	1.04195	0.973201	1.16761	0.669426	0.874329	1.00293	0.598697	0.693285	0.65297	1.35535	0.612015	0.810626	0.648766	0.727535	1.13127
DMD	2.32445	2.26284	1.85492	1.28634	3.16209	1.76895	0.56184	0.920652	1.30003	1.52215	1.45404	3.19831	1.09474	1.55815	1.18589	1.02604	1.47218	1.58254	1.34597	2.44159	1.00125	1.37276	1.42991	0.643775	0.983733	2.46553	1.81844	1.10905	1.90904	0.563283	0.34706	0.403338	0.539436	0.249954	0.215769	1.3963	1.03227	0.292267	0.624076	0.383663	1.13496
DPT	0.777119	1.80168	2.06309	3.49667	2.65392	4.35295	2.6628	2.44205	0.62256	3.34694	2.49144	3.23692	3.78286	1.32752	1.00308	2.07705	0.440685	0.706733	5.67474	2.15078	1.77967	2.09462	3.28884	0.258779	1.53765	0.510897	2.50725	0.354741	0.135959	0.685695	0.0863491	0.82741	0.207625	1.06962	1.80614	3.08737	0.150359	0.845994	1.54871	0.310163	2.21988
DR1	0.673918	0.839296	0.847299	0.858775	0.843502	0.893655	0.729256	1.1093	1.01363	0.694709	1.00542	0.747544	0.70844	0.574019	0.776388	1.05168	0.839685	0.840887	1.15103	0.798925	1.09982	1.07801	0.722935	1.03236	0.728951	0.704623	0.949307	0.959455	1.54373	1.03435	0.817501	1.4452	0.757783	1.15219	3.16358	0.791577	1.21752	1.74732	0.677847	1.09178	1.11241
MGC21881	1.24074	0.536684	0.943778	0.539691	0.636595	1.17178	0.842158	1.14649	1.02348	0.818685	1.25412	1.55175	0.91924	0.926117	1.41038	1.39569	1.456	0.639397	1.44962	0.597441	0.732055	1.56167	0.715418	1.03275	0.246994	0.762293	1.217	0.727828	0.596924	0.628619	1.05065	1.36897	1.21894	1.12691	0.347223	0.469375	0.962906	1.28069	0.950049	0.746048	1.15188
DSE	0.892292	0.775086	1.3442	1.56341	0.822767	1.47676	1.38465	1.04218	0.457219	1.41109	1.2803	1.17481	1.43352	0.596646	1.25872	0.896587	0.922706	1.07935	1.39936	1.16634	1.26759	1.08203	1.17603	1.00954	0.628794	1.26476	0.668389	1.44729	1.31872	0.562268	0.607825	0.611496	1.76473	1.38155	2.53234	1.23135	1.63719	1.03879	0.797852	1.00264	1.82037
DSP	1.08771	0.765758	0.883523	0.928198	0.628918	0.755137	0.721241	1.20701	0.516192	0.622778	0.723364	0.896571	1.02613	0.838423	0.988976	1.13106	1.13034	0.729481	0.738156	0.624695	0.843366	1.73683	0.44756	0.869539	0.56026	0.874191	0.543595	1.09448	0.732568	3.1761	1.08765	0.932093	2.3272	1.43259	1.69695	0.578564	0.898052	1.54811	1.06064	1.00826	1.12908
DST	0.971526	1.33097	1.41819	1.42825	2.59646	1.40381	0.684826	1.41196	0.368239	0.96534	1.54442	2.43788	0.916722	1.31245	1.03937	1.3234	0.738385	1.14958	1.665	1.94154	0.888147	0.9667	0.6241	0.765337	0.850771	0.407582	1.38088	1.17364	0.818532	0.443147	1.08256	1.10639	1.40312	1.16859	1.29276	0.976173	0.381308	0.760196	0.693472	1.35802	0.924821
DTL	0.381064	0.712094	0.374181	1.24735	0.293033	0.99387	0.640021	0.85651	0.762222	1.11175	1.02416	0.27276	0.455027	0.262738	0.339394	0.779052	0.564103	0.443891	0.704732	0.285623	0.23298	1.37506	0.347559	0.446172	0.647759	0.240772	0.212164	1.8567	5.62067	4.24971	6.08799	7.73152	4.06095	2.65809	4.86747	0.943021	10.9728	1.63385	4.34325	3.92363	2.28353
SLITRK2	0.823868	1.31362	0.75369	1.21726	1.11919	0.749085	1.10681	1.52527	1.32292	1.56111	0.680879	0.752956	0.528867	1.02475	0.803926	1.27925	0.496914	1.28663	0.568243	1.34927	1.13187	0.565367	1.21153	1.09678	1.29465	0.3842	1.05978	1.01216	1.34783	0.845363	0.875307	0.888974	0.949058	0.939199	0.81233	1.28374	0.847201	1.19632	0.804961	0.999199	0.740129
SLITRK1	0.888716	1.24561	0.926615	0.791896	0.945911	1.03922	0.572926	0.859577	1.18405	1.02724	0.511507	0.796816	0.789287	0.822668	0.671629	1.30534	1.53425	1.02983	0.684697	1.10551	1.14227	1.02168	2.22885	0.84033	1.78789	1.03439	1.09327	1.08679	1.2003	0.861877	1.02596	1.463	1.41549	0.980256	1.39566	2.91975	0.994399	1.3053	0.495649	1.19138	0.947017
SLITRK4	1.00091	1.07946	1.47837	1.29913	3.65769	4.1197	1.00122	0.986169	1.11664	0.701115	0.962845	0.843417	0.999092	1.63277	0.814035	1.68991	0.847171	1.23164	0.863744	0.893728	1.03791	1.99606	1.16142	0.378314	1.1145	0.734892	1.12026	1.00331	2.18553	0.370776	8.62435	0.561767	0.927575	1.15587	0.779225	0.53629	0.879695	0.678328	1.13927	0.808016	0.787874
SLITRK3	5.19039	3.68508	10.4056	13.6047	81.2123	5.08137	0.618487	0.44858	0.503293	0.930076	4.61626	16.6781	0.306129	8.16377	1.46962	10.5288	1.92201	27.536	21.2399	44.7956	0.653733	5.51836	0.42893	3.9974	54.6644	21.0619	15.0608	0.211575	0.44874	0.170774	0.46453	1.46612	0.386783	0.204788	2.06237	1.48783	0.573828	0.915099	0.267129	0.294155	0.176556
SLITRK6	1.91273	1.11785	1.49939	1.75424	1.15007	1.1523	2.64406	1.34247	0.719869	3.66509	1.83148	3.19871	3.22979	1.09486	1.11507	1.58245	1.29281	1.63456	1.40846	2.49766	1.88855	1.11464	2.08691	1.90799	0.641265	1.82935	1.78953	1.26212	0.327404	0.1219	0.246227	0.298088	0.326964	0.0905504	0.126889	1.37819	0.0431421	0.184202	0.0430987	0.194995	0.449225
SLITRK5	1.86322	22.8466	2.12867	1.52036	6.58994	1.74026	0.971061	1.25946	1.61267	1.63177	1.65811	0.718449	3.85864	3.85094	0.148273	0.652479	0.807497	1.31817	1.89088	1.95769	1.57447	0.436339	2.11639	0.179236	1.1811	0.189576	4.0383	0.638486	0.263554	1.10354	0.438469	0.563301	0.259448	0.0963345	0.186297	0.25749	0.792639	0.31659	0.218998	0.133386	0.281845
DUT	0.929892	1.04301	0.945258	1.13608	0.927511	0.9909	1.17166	1.04408	0.868875	1.36451	1.10698	0.96791	1.11176	0.782606	0.833948	0.868975	0.840309	0.967901	0.945799	0.828563	1.1502	1.1024	1.27237	0.898305	1.19564	0.907735	1.19439	1.06373	1.44387	1.11096	2.03601	1.53059	1.85106	0.928904	1.34849	1.05042	1.38458	1.09028	1.052	0.945024	1.04208
DYM	0.913263	0.999937	0.816406	0.75838	1.04087	1.0315	0.597865	0.96211	1.35239	0.890648	1.00448	1.06175	0.978603	1.13996	1.06881	1.38501	1.23877	0.809153	0.923381	0.972996	0.980078	1.02371	0.804519	0.79627	0.55863	1.01921	1.19445	0.755339	1.03738	1.88399	1.32277	1.19829	1.51705	1.12982	1.35981	1.14508	0.764947	1.02299	0.98565	1.16374	1.14333
EBP	0.855268	1.06707	0.773559	0.810898	0.723679	1.41973	0.821441	1.00341	1.04082	0.825958	1.01898	0.678362	0.941837	0.737682	0.671719	0.909063	0.996284	0.636698	0.70554	0.603858	1.06801	1.12508	0.715559	0.991549	0.967711	0.656626	0.719822	0.773571	1.00144	1.24816	1.76944	1.00504	1.55185	0.946479	2.00576	0.697791	1.49814	0.977845	1.54204	0.924499	0.854098
ECD	0.871184	0.948458	1.0552	1.08196	1.04554	0.777615	1.16478	0.892779	0.909505	1.23386	0.924586	0.967324	1.03631	0.752583	0.874796	1.10473	0.69617	0.877878	0.858642	0.924557	1.02124	0.837129	0.868627	0.912115	0.948431	1.12446	0.827391	1.09062	0.996946	0.966809	0.833668	1.08259	0.572133	0.893885	0.894195	1.24952	0.483532	0.793261	0.577539	1.07296	0.758232
EDA	1.7098	1.51801	1.00424	2.06383	2.03646	1.64252	1.61922	1.13133	0.854395	1.2016	1.44009	1.26639	1.36776	1.1466	1.25597	1.05689	1.43596	1.17838	1.38954	2.32028	1.53759	0.849312	1.03003	1.82032	4.1041	0.863771	0.987283	1.06616	0.873221	0.923975	0.397003	0.794474	0.605764	0.434842	0.475061	0.894879	0.740471	0.944006	5.06986	1.17952	0.864297
EED	1.10974	0.803343	1.27978	0.979726	0.927381	0.936163	1.26336	1.02488	0.924331	1.0657	1.18222	1.09944	1.39393	0.549099	1.15406	0.993316	0.989158	1.08237	1.01949	1.038	1.53055	1.06696	0.917801	0.976173	0.6783	1.03364	0.913775	0.98722	1.07256	1.03882	1.05237	1.09666	0.955327	0.824839	0.871509	1.22626	1.21753	0.803184	1.06982	1.16093	1.29264
EFS	1.1553	1.22831	0.824423	0.854119	0.859262	0.950487	0.739242	1.14677	0.522197	0.742925	0.877173	1.14461	1.24748	1.1022	0.905127	1.03299	1.10865	0.932744	1.25434	0.72789	0.901621	1.1759	0.542476	0.641606	0.690311	0.312976	1.17466	0.990509	0.859629	2.42798	1.19867	1.25935	1.10717	2.51524	1.46148	0.596801	1.39776	1.35514	0.6977	0.882427	0.855121
EGF	1.8666	8.69035	0.151723	0.256104	6.05531	0.950586	0.631097	0.727968	2.07835	0.296217	1.95746	0.122639	1.89642	4.52975	0.707959	0.793107	1.64298	0.60052	0.676785	0.123468	0.281245	0.382696	2.77311	0.350749	0.162434	0.135625	7.77723	0.707225	0.902818	1.82169	7.04079	11.0107	1.02647	1.27918	0.963965	0.125766	0.583093	2.08055	3.53063	3.1104	0.696859
EHF	1.69329	2.11085	1.07405	1.13516	2.26133	0.967558	1.49227	1.19335	0.843751	1.63713	1.59844	1.09489	1.66893	1.97875	1.02009	0.832281	0.925865	1.09953	1.28233	0.929346	1.2955	1.19978	2.27534	1.44837	0.750802	1.53054	3.09652	1.49442	0.54841	0.766611	0.333739	0.611059	0.528219	0.401634	0.540094	0.764118	0.262326	1.0873	0.053695	0.454537	0.49
ELL	1.01954	1.08065	1.05166	0.832822	0.746907	1.10801	0.892412	0.991853	0.853953	1.07506	1.23237	0.900581	0.988845	0.983495	1.03412	0.792191	0.937076	0.868234	0.85209	1.03884	1.06784	0.938414	0.865315	1.02066	1.11421	0.831726	0.823908	1.354	1.0351	1.74737	0.717099	1.01778	1.30441	1.58213	1.14771	0.976471	0.947927	1.53448	1.39728	0.885621	0.997909
ELN	1.01872	0.895899	1.32186	2.44435	1.14357	3.53969	2.62716	1.01877	0.37183	4.92481	0.983348	2.92262	3.12104	0.792118	1.42625	2.50424	0.656278	1.54078	2.57141	1.34464	1.49202	0.938235	4.39033	0.54961	1.87124	0.874373	1.04417	0.619713	0.525537	0.37205	0.198171	0.876079	0.501566	0.389142	0.33921	1.36889	0.265521	0.320943	0.351147	0.362387	3.7409
EMB	2.14562	0.710842	2.29147	1.409	0.949739	1.54209	1.93663	1.04357	1.29331	1.62121	1.94127	1.68164	1.76913	0.760262	1.54671	0.911136	1.33408	1.94811	1.79342	1.90859	2.12964	1.69291	1.81028	1.13533	0.678436	2.32286	1.14406	1.21448	1.03628	0.525054	0.288378	0.491032	0.128239	0.652996	0.402393	2.52025	0.116591	0.65348	0.391949	0.398683	1.81479
EMD	1.2251	1.25974	0.881572	0.83557	1.25745	1.39594	1.01906	1.22071	0.653919	0.782265	0.691743	0.986459	0.898385	0.924517	0.96691	1.18791	0.991012	0.874856	1.4231	1.05467	0.934961	1.17023	1.01485	0.890654	1.63137	0.957312	1.24616	0.833864	1.01996	0.598474	0.84016	0.931695	0.68835	1.19338	1.2333	0.999234	0.893427	0.906074	1.1329	0.705223	0.675837
EN2	0.911484	1.05003	0.807474	1.2536	1.32368	0.666794	0.832508	1.08795	0.627911	1.0247	0.637201	0.703261	0.78823	3.73031	1.10428	1.21205	0.948218	0.99345	0.392064	0.701402	0.513503	0.914135	1.05829	0.804737	1.46961	1.3381	1.02877	0.881331	0.905935	0.849177	0.906744	0.958584	1.00487	1.06615	0.66009	0.956971	0.684575	0.823831	1.35296	0.605706	0.674938
EN1	0.701269	1.05127	1.19747	1.21713	0.916025	0.594101	1.66175	0.713003	0.363958	1.11721	0.5257	0.614363	0.425244	0.423998	1.10927	1.80893	0.705757	0.3182	0.252373	0.742356	0.875201	0.612716	0.929781	0.684255	2.1071	1.28445	1.14905	0.800306	5.31393	41.638	4.19362	8.50278	57.8546	17.9902	1.72021	3.53621	5.69823	0.859386	3.10008	0.447963	0.786925
ENG	0.619552	0.953376	0.913787	0.702934	0.687527	1.88671	1.04028	1.44305	0.455135	0.957686	0.976152	0.638417	2.4239	1.81632	1.10967	0.898357	0.452229	0.836784	1.59959	1.23441	1.32481	1.4352	0.946088	0.538302	0.650532	0.419711	1.05145	1.09329	1.49395	1.37872	0.631739	1.82377	1.20831	2.95398	1.22575	1.10012	1.0319	1.00506	2.32063	0.817979	1.21588
F10	0.861517	3.45399	1.29733	1.79864	4.25927	2.77948	2.37421	1.71107	0.392567	1.23178	0.703635	1.28033	1.83607	1.72392	1.03526	0.990474	0.709201	1.04338	1.95418	3.33668	3.08742	0.851395	2.30994	0.429371	1.46227	0.998538	1.8411	0.59004	0.830108	0.293841	0.45481	0.443774	0.509962	0.695346	1.00146	2.41097	0.406083	0.819668	0.597046	0.161946	0.598571
F12	0.489943	0.421664	0.51792	0.664199	0.279332	0.54559	0.561763	1.2793	0.571218	0.561386	0.406303	0.335797	0.546363	0.589127	1.01389	1.28813	1.09967	0.541347	0.277958	0.430563	0.380186	1.70995	0.596381	0.797254	1.47687	0.643367	0.259602	1.26466	1.18515	1.60899	2.82907	1.0619	0.831055	2.38725	1.82781	0.725463	0.703284	0.752371	0.849396	2.79939	0.520293
F11	2.95642	1.22903	2.57884	1.04848	0.732594	0.80276	1.59046	0.600886	0.943552	1.45231	3.92374	1.87254	1.53046	0.57012	0.91307	1.06993	0.754817	0.594112	1.45794	0.743769	0.847433	0.51558	0.874013	0.485065	1.204	1.69242	1.47447	1.28506	0.405634	0.369413	0.852251	3.29256	1.40557	1.08383	0.679642	3.58332	0.418926	0.958901	1.21616	1.08027	1.1716
EPO	0.840153	1.46245	0.21004	0.511584	0.655756	1.10212	3.58114	1.43396	0.81509	1.71125	0.687464	0.513724	1.57238	0.428069	0.71741	0.862235	0.532046	1.63713	0.706175	1.71483	0.650447	0.630108	1.45913	1.4884	1.61612	0.619967	1.00482	0.877264	0.934517	1.17988	3.15831	1.00027	3.02251	0.991911	5.45282	2.80574	0.454073	2.88427	1.60299	2.31604	1.24607
EPX	0.773013	1.27083	0.797135	1.51671	1.55301	0.662626	1.00243	0.853448	1.27017	1.59006	0.597686	0.842555	0.476459	0.598347	0.754385	0.956235	0.884117	1.21434	0.477454	1.60557	1.49124	0.502937	1.11583	2.0531	1.1501	1.2221	1.24592	0.989715	1.28224	0.746299	0.807733	0.818238	0.849551	0.903539	0.714318	1.86175	0.941773	2.37085	0.72103	0.968634	0.951995
F2R	0.673487	0.914629	1.49021	3.55213	1.10877	2.27134	2.08476	1.57102	0.256558	2.12625	1.6995	1.45231	2.06474	0.549821	0.952374	1.81877	0.782574	0.675374	1.95412	0.977669	1.93257	0.888827	1.96884	1.56149	0.578839	0.579967	0.582512	1.08223	0.243338	0.64551	0.307716	1.32274	0.62759	1.90403	0.85313	3.16223	1.2958	0.383209	1.26491	0.926312	1.70449
ERF	1.06213	0.829422	1.3938	1.12764	0.938891	1.47435	1.16056	1.43258	0.451801	1.03779	0.574878	0.813031	4.47235	0.665741	1.2444	1.22916	0.91065	1.78018	2.09982	1.18958	1.48591	1.41323	0.726735	0.877022	1.25139	1.64154	0.739928	1.09805	0.912592	1.32592	0.525238	0.711159	0.828511	1.26536	1.36742	1.03237	1.17422	0.80102	0.465007	1.36597	0.670773
ERH	0.882788	1.03939	0.991422	0.88421	1.05739	0.81996	0.980411	0.85041	1.08689	1.0514	1.15111	1.00019	0.971157	0.742724	0.902983	1.01211	0.881428	1.10215	0.742564	1.06847	1.20835	1.00361	1.29971	0.962494	1.24202	1.23483	1.26642	1.04261	1.63672	0.695724	1.11973	1.18192	1.06886	1.14677	1.52406	1.14256	1.53239	1.21385	0.899674	0.694479	1.07648
ERG	1.04578	1.03118	0.619631	0.987087	0.922921	1.73995	1.21704	0.719682	1.03487	0.855012	1.78898	0.990119	0.452675	0.956411	0.713337	1.32468	0.608421	0.879307	1.50142	1.50341	1.1251	1.11959	1.27124	0.464978	0.969346	0.344716	1.19667	1.30199	1.04882	0.801574	1.85059	1.04414	0.755147	1.09459	1.3967	1.30788	0.808377	1.09905	1.19255	0.900139	1.11308
ESD	0.721886	1.28555	1.11395	1.24773	1.90496	0.758448	0.815787	1.43562	1.06622	0.898155	0.796971	1.65042	1.07637	1.45567	0.837386	1.07835	0.916698	0.984078	1.18921	1.28807	0.754352	0.806219	0.765261	0.9551	1.18318	1.14686	1.3952	1.1111	1.25423	0.863986	1.57885	0.716321	0.930791	0.919107	1.15489	1.27337	1.01731	0.497008	0.841167	0.651461	1.00684
EVC	1.04538	1.24	1.34086	1.23141	1.5254	1.17072	1.12118	1.7118	0.370573	1.03272	0.914177	1.54472	2.35348	0.744276	0.840839	1.08731	0.707284	0.950103	2.04047	1.24953	0.880734	0.788839	1.06225	0.726254	1.00186	0.855053	1.04356	0.81332	0.865746	0.584107	0.408472	1.37172	2.22724	1.44555	2.37404	1.22778	1.45269	1.20298	1.55599	1.88458	0.991141
EVL	1.14541	0.94346	1.39117	1.26323	0.988008	1.23612	1.26774	0.889966	1.36704	1.142	1.59312	1.09344	1.03057	1.13468	1.44656	0.850939	1.06802	1.40758	1.49156	1.26675	0.947791	1.16951	1.06731	0.998067	0.545435	1.3181	0.992635	1.50371	1.09556	1.29376	0.836714	0.591125	0.63808	1.68435	0.956585	1.20345	1.88611	1.37691	2.11829	1.57495	2.08318
EYS	0.80857	1.27096	1.15878	1.16118	1.0733	0.722146	1.08767	0.883341	1.25068	1.47635	0.638061	0.75488	0.513358	0.995247	0.702562	1.18458	0.6947	1.25692	0.442382	1.16539	1.30713	0.540583	1.15573	1.11455	0.865219	1.75482	0.788113	0.994232	1.32444	0.817885	0.847983	1.62607	0.914068	0.930205	0.77094	1.05831	0.998149	1.26094	1.13946	1.09257	1.0765
EZR	1.86921	0.456668	1.21705	0.728336	0.485094	1.45769	0.95111	0.917643	1.07583	0.449689	1.32491	1.25051	0.872326	0.743321	1.50647	1.13703	1.92804	0.939832	1.10537	1.39801	1.00851	2.24445	0.681768	1.68609	0.472673	1.95006	0.51413	1.1352	0.63333	1.1778	0.441298	0.624529	1.62779	0.486746	0.420348	1.16363	0.301905	0.521113	0.562546	0.779004	1.0763
FAH	0.789793	0.813129	0.696785	1.03825	0.837759	0.932753	0.740531	0.960176	0.729432	0.533591	0.77875	0.748101	0.776559	1.45971	0.98721	1.26136	1.04209	0.74758	1.04095	0.731554	0.628549	0.966243	0.735169	0.795346	0.901874	0.624297	0.973979	0.861992	1.07741	0.738561	1.98008	1.5959	1.47574	0.994523	1.12399	0.783791	1.43595	0.966619	1.1155	1.08168	0.936452
FAP	0.423062	0.876054	1.05778	2.10819	1.18764	0.767807	2.20322	1.01647	0.282929	4.25179	2.6894	1.99298	2.81976	0.157333	0.562156	0.933318	0.203465	0.848714	1.5185	0.815665	2.30224	0.65818	1.98327	0.292134	0.508294	1.10023	1.154	2.12747	2.91472	2.24596	0.205202	1.77505	1.24401	10.2153	17.72	4.70849	4.84387	1.57937	6.15312	5.28672	2.84713
FAS	0.711048	0.649806	1.05127	1.10998	0.586793	1.30339	1.12408	0.992897	1.2291	1.21438	1.23108	1.05221	1.11957	0.402857	0.701068	0.921962	1.06475	1.39585	1.50276	0.888718	1.36685	0.905616	0.94579	0.883033	0.606312	1.0434	0.685674	1.2139	1.09496	0.331258	0.957724	1.05898	1.36228	0.981899	0.668927	1.24163	0.10719	0.505613	0.88105	1.48874	1.48886
FAU	0.85916	0.93308	0.983652	1.11475	1.1407	1.40018	1.1699	0.91103	0.938713	1.28153	1.08825	1.03346	0.957857	0.805952	0.920279	0.94525	0.825911	0.987878	1.39694	1.18174	1.07459	0.953719	1.31433	0.881309	1.74899	0.976497	1.1532	1.18204	1.17138	1.13322	0.428088	0.995721	0.737669	0.902934	2.40232	1.17737	1.19703	1.00374	0.741675	0.755742	1.19541
FBL	1.01409	0.843555	0.942894	1.0945	0.757481	1.20288	0.93595	1.06404	0.73444	0.782448	0.8796	1.08937	1.1061	0.867888	0.884114	1.07785	1.09876	0.672127	1.33225	0.83927	1.2529	1.14645	0.895112	0.787809	0.737247	0.561158	0.957794	0.739375	0.602846	1.9021	1.251	1.11454	1.02883	1.03672	1.09643	0.927385	1.51333	1.02033	1.93962	1.13209	1.23222
TGFB2	0.799843	1.29428	1.65808	1.63309	2.74895	0.920769	1.77888	1.22267	0.556137	4.01072	1.35199	1.9217	2.6881	1.06679	0.385777	1.63226	1.12789	1.41888	0.94584	1.37931	2.30571	0.617472	1.20169	1.54634	1.23414	1.16438	0.518469	1.65314	0.265363	0.663352	0.195218	0.905009	1.34068	0.779145	1.16471	2.59341	1.26128	0.322406	0.385419	0.862904	0.6892
TGFB1	0.594021	1.12471	0.851787	0.7646	0.548305	1.01537	0.779422	1.24007	0.735832	0.725456	1.02173	0.698204	0.971697	1.13483	1.0334	1.03919	0.691509	0.699302	0.988826	0.880423	0.846025	1.18375	0.710727	0.637622	0.676494	0.438329	0.702738	1.15438	1.50696	4.13472	1.49786	1.96142	3.51353	3.63102	1.87693	0.913795	0.919866	1.56	2.05474	3.48174	1.40132
TGFB3	1.42206	1.21209	1.79525	0.910592	1.15153	1.56903	1.09917	0.929133	0.41749	1.00887	2.24822	1.4826	1.68927	1.77723	1.05602	1.42758	0.466491	0.671822	4.45358	1.92296	1.16363	2.08253	1.06464	0.501694	0.829443	0.690125	2.58994	0.628885	0.597634	1.73406	0.318859	0.817431	0.597887	3.75014	3.08678	1.64967	1.31613	0.623978	6.14019	1.61414	1.60978
FER	1.09429	1.23392	1.20861	1.04537	1.47354	1.23177	0.915573	1.172	1.16526	1.02417	1.42989	2.06935	1.30015	0.975101	0.995862	0.841577	1.06352	1.05184	1.78963	1.39685	1.14832	1.13577	1.09265	1.1096	0.754942	1.01039	1.15484	0.89189	0.753864	1.66248	0.451858	0.542606	0.808412	1.17786	1.09099	1.11594	0.78451	0.612171	0.525647	1.1146	1.20975
FES	0.973411	2.92625	0.911444	1.10308	1.59502	1.21359	1.22677	1.00494	0.612814	1.12133	0.810719	0.708751	1.95467	2.09923	0.910901	0.743215	0.47068	1.1809	1.45998	1.13296	1.01778	0.667311	1.10669	0.408601	1.04175	0.521681	1.58113	0.913702	1.306	0.446886	0.585494	1.97841	0.88242	1.44806	0.909788	0.953818	1.61728	0.861665	1.50218	0.617285	1.29323
FEV	0.636276	0.84438	0.787596	1.47437	0.301611	0.971041	0.727835	0.627945	1.05583	1.05641	0.841786	1.44121	0.358603	1.88629	0.761162	1.24031	0.997961	0.968486	0.360583	2.11611	0.834369	1.21354	1.61413	1.05118	1.57403	2.08836	0.827063	1.26956	0.627776	1.68879	1.65893	0.762238	0.435313	1.18563	0.273948	1.27005	1.48282	0.868624	0.745708	0.187932	0.821477
TGFBI	0.477963	1.00692	0.779015	1.81396	1.23398	1.43496	1.18797	1.87847	0.39081	1.09221	1.31243	0.927424	1.19773	0.865699	0.84943	1.75676	0.890656	0.540236	1.65749	0.660577	1.21683	1.15711	0.849405	0.483142	0.709383	0.411108	0.533078	1.10146	4.88971	2.08734	0.889635	1.42613	1.20774	4.31878	1.93181	0.882174	1.42911	0.902563	2.32618	2.44473	1.74045
FGB	0.799809	2.1969	0.711868	1.33277	1.3336	0.715491	1.40843	0.872504	1.26535	1.468	0.58636	0.488706	0.496772	1.24184	0.77585	1.65756	0.866187	1.23781	0.500544	0.889194	1.36606	1.2299	1.1153	1.06872	1.15495	0.995963	0.574536	0.977349	1.29837	0.806499	1.555	0.856113	0.903357	0.919919	0.745074	0.68013	0.968485	1.30953	13.0267	0.993227	1.12569
FGA	0.790415	1.31585	0.84571	1.36235	1.21777	0.691804	1.08548	0.876971	1.27846	1.42821	0.610735	0.676562	0.502838	1.31101	0.800671	1.22529	0.875835	1.22129	0.504382	0.889398	1.26497	0.519883	1.13724	1.14964	1.2051	0.983996	0.953264	0.993348	1.24955	0.883008	0.836988	0.929402	0.89451	0.928751	0.74744	1.72621	0.955983	1.37331	3.67671	0.996925	0.724255
FGG	0.792871	2.82518	0.821987	1.30707	1.25884	0.714849	0.476469	0.872673	1.2596	1.39445	0.6289	0.771612	0.505862	1.19936	1.02155	1.05666	0.860514	1.21556	0.507696	1.00264	1.27656	0.526186	1.75016	1.59177	0.880533	0.977806	1.10062	0.969306	1.24559	1.94083	0.840468	0.852006	0.897127	0.923067	0.753931	0.722871	0.958306	1.29286	93.9036	0.997885	0.463806
FGR	1.03486	0.705122	0.459243	1.00042	0.274172	0.818956	0.995053	0.643617	0.822181	0.277783	1.16523	0.427394	0.936473	0.899157	1.20224	0.590929	0.444039	1.18608	0.68109	1.51312	1.1311	0.726215	0.694853	0.693284	0.849847	1.13822	1.11598	2.48613	9.43695	1.92154	1.02953	0.83703	1.1641	3.51368	0.855647	2.02712	0.553692	1.52473	5.11152	2.20245	4.13751
FLG	0.702316	1.08727	0.732875	0.997165	0.951507	0.691795	1.08138	0.76289	1.10541	1.30479	0.61606	0.703106	0.482403	1.12193	0.720714	1.26378	0.799506	1.07448	0.456126	0.873468	0.867253	0.475287	1.0192	0.954771	1.19984	1.00828	0.490059	0.876612	1.28673	28.4588	0.796191	0.817034	21.6476	8.477	0.741646	1.43859	0.868605	1.62727	0.724931	0.856904	0.942837
FN1	0.855085	1.3609	1.17621	1.58768	3.11825	2.15238	0.753884	1.30661	0.316106	0.950059	1.84559	3.92017	1.86062	1.69434	1.33012	1.88993	0.293729	0.79611	3.7189	1.16119	0.818214	1.60394	0.920115	0.261126	0.914596	0.73904	0.995391	0.836129	3.24324	1.61635	0.18991	1.13472	2.62516	8.4926	16.6079	1.62851	7.17415	0.444077	9.21806	4.56986	1.63475
FOS	3.30092	1.58291	2.34721	1.43517	0.318328	0.917814	0.273889	7.84671	2.13172	1.49364	2.21065	5.65539	8.90565	0.146913	0.201006	0.175573	3.71218	1.6531	3.10149	0.152584	1.65933	0.631943	0.965545	1.65441	0.385544	0.229255	3.71055	4.53296	0.61673	0.565532	0.206262	0.389998	0.543746	0.526158	2.32137	3.16634	0.147567	0.424706	1.42525	0.34421	0.182959
FRK	1.11873	0.805598	1.14877	0.770897	1.03514	0.95905	0.648504	0.95537	1.6946	0.729823	0.787272	0.957071	0.830534	0.562314	0.975167	0.893269	1.04076	0.804056	0.663785	0.791753	0.864432	0.982174	0.784931	1.58185	0.606172	1.10364	0.908373	0.847907	0.968235	0.919504	0.77283	1.30192	3.67808	0.513299	1.04261	0.892372	0.176755	1.49042	0.429306	1.48893	0.945279
FRY	1.14186	1.90088	1.93742	1.65685	4.94905	1.68345	1.49167	0.685917	1.15247	1.58627	1.43828	2.49603	1.61165	0.948501	1.02351	1.06362	1.01576	2.08709	2.5165	2.93321	2.01564	1.10363	1.32066	0.457604	3.31818	1.56899	1.17461	1.05229	0.881511	0.509878	0.6136	0.648225	0.138208	0.55524	0.324323	1.69224	1.82475	0.317292	0.19613	0.405527	0.61891
FST	0.612625	1.13955	1.33028	1.49682	0.976825	2.11307	1.4136	0.987437	0.126168	2.28181	1.26743	1.62765	1.06984	1.03197	1.21126	1.50413	1.0233	0.528362	2.95133	0.662317	1.37893	0.999191	1.61528	0.730372	0.41808	0.61757	0.671716	1.39788	1.05429	3.63562	0.29322	1.96138	0.573167	2.1074	1.5309	0.632553	1.09808	1.8136	0.193653	4.31835	1.91599
FTL	0.739984	0.731445	0.700278	0.978709	0.783938	1.08823	0.859622	0.580379	0.944765	0.769568	1.00539	0.89829	0.919413	1.21391	0.778387	0.913789	1.68772	0.769554	1.1516	2.06362	0.773763	0.726555	1.19932	0.609517	1.57335	1.05788	0.955499	1.11215	11.1959	1.3179	4.88615	1.48856	0.915257	2.59743	1.33544	1.45435	1.0462	1.15475	4.48791	1.90241	1.80062
FTO	1.95759	1.00502	1.57252	1.28799	1.35807	1.42904	1.63295	0.830268	0.906797	1.10035	1.04366	1.32293	1.62605	1.04948	1.26529	1.21709	1.6179	1.73815	2.0796	2.97517	1.98586	1.56253	1.10618	0.733122	1.15721	3.76693	1.76571	0.982235	1.00309	0.58309	0.525344	0.688867	0.683939	0.676526	0.695973	1.13272	0.351596	0.622603	0.63901	0.685742	0.867069
FUK	1.29676	1.29525	1.09996	0.91616	0.993881	1.01984	1.07925	0.986327	0.85252	1.18697	0.812724	0.998449	1.33618	1.01392	1.24296	0.828842	0.990235	1.24681	0.933854	1.16479	1.10845	1.05253	1.07581	1.21587	1.36658	1.57455	0.888949	0.96008	0.830456	0.566593	1.15594	1.12867	0.87811	0.981219	0.854194	0.860377	1.29445	0.773129	1.24343	1.052	0.902083
FUS	1.039	1.18305	1.11161	0.469472	0.716546	2.10358	0.5743	0.871442	2.19207	0.438969	1.32018	0.985435	1.13553	1.24491	1.11145	1.18487	0.860391	0.584181	2.08166	0.970565	1.0269	1.25908	0.595688	1.15472	0.344024	0.430619	0.715419	0.513645	0.658659	3.13384	2.72078	1.20685	4.00544	1.61369	1.1335	0.786961	3.09572	1.41315	2.83793	3.8029	2.50353
FUZ	2.66415	0.622629	2.00673	0.730652	0.64867	2.29847	1.53723	0.83246	1.68143	0.965522	0.954232	1.3808	1.31463	0.683538	2.36928	1.01598	1.65583	2.13475	1.68676	2.85173	1.84122	1.96845	1.7435	1.08879	1.65445	4.2692	1.58424	1.12055	1.45076	0.781222	0.443027	0.6803	0.639345	0.550839	0.509976	2.36206	0.549986	0.565082	0.448197	0.542666	1.06849
FXN	0.92445	0.882933	0.926715	1.25917	1.33777	0.787411	0.976793	0.832975	0.951256	1.3497	0.913623	0.811727	0.962218	0.981246	0.837539	1.22305	0.761599	1.09604	0.860049	0.928137	1.15472	0.75747	1.41354	1.00238	1.56584	1.15486	1.05997	1.07601	1.35703	0.977769	1.74012	1.67464	1.76517	0.858315	0.899569	0.816287	1.7963	0.864631	1.42062	0.442526	0.753064
FYB	0.506488	0.522044	1.16268	1.83239	0.694785	0.866464	1.81007	0.585204	0.817515	1.82183	3.53158	0.444516	1.06309	0.412007	0.957422	0.640067	0.590001	2.14572	0.744061	1.04706	1.42706	0.531509	2.21277	0.786561	0.796577	1.01095	0.77295	3.83893	3.01089	0.785152	0.774181	0.988416	1.93943	3.14939	1.09556	2.23978	14.5157	1.46596	1.50941	0.967323	3.81205
FYN	0.682673	1.03511	1.05643	1.44461	1.09262	1.21167	1.63088	0.980338	0.695417	1.45678	1.89859	0.706322	1.06397	1.1108	0.864512	0.883753	0.712962	1.25248	1.63866	1.01079	1.1226	0.797727	1.20192	0.540525	0.767909	0.695905	0.86861	1.27369	0.850933	0.742397	0.520444	0.92466	0.362574	2.12153	1.15405	1.45268	1.68267	1.26262	3.57166	1.16054	2.61272
GAA	0.829335	1.14299	1.02595	1.10409	1.00131	0.723439	1.11813	0.875068	0.520713	1.33054	0.951764	0.819317	1.13453	1.14829	0.771173	0.80293	0.962982	0.756076	0.659392	1.10604	1.1503	0.91003	1.00374	0.802146	1.14574	0.704198	0.821964	1.25198	1.88809	0.994081	2.12651	1.2824	2.53323	2.3972	0.979865	0.833651	1.05962	1.05384	2.3369	1.46882	1.08918
GAK	1.11586	1.59023	0.90677	0.768701	1.24181	1.21025	0.91395	1.31072	0.987057	0.65818	0.710354	0.711668	1.19449	1.30598	1.17919	1.08664	0.89356	0.853355	0.939748	0.90304	0.833407	1.14525	0.933364	1.25252	0.877016	0.962193	0.832679	0.890588	0.753492	0.896445	0.420511	1.40213	0.863113	0.943388	0.797824	0.70894	0.546388	1.19283	0.757355	0.841612	0.794669
GAL	0.206226	1.20754	0.20021	0.308523	0.57651	0.0958259	0.176052	0.325446	0.460909	0.140626	1.70673	1.11738	0.168931	2.1398	0.245847	0.5317	0.224223	0.660961	0.0754453	0.336742	0.162878	0.559321	0.473254	0.331602	0.282302	0.35255	0.777271	1.5705	3.66693	10.2865	10.6089	13.1291	3.34468	6.58268	12.0369	6.53662	18.7118	1.14441	18.1166	2.02415	1.32865
GAN	0.461356	0.799779	0.589932	0.836728	0.567548	0.765304	0.32846	1.37706	1.49454	0.428824	0.68017	0.474303	0.491271	0.928022	0.298594	1.0621	0.929138	0.403722	0.579283	0.39287	0.550186	0.911931	0.37917	1.48708	0.637263	0.739251	0.639568	0.463878	0.671667	1.82854	0.623421	0.87665	1.48237	1.78827	2.72914	0.342009	0.696002	0.795405	0.689904	1.65929	0.653357
GBA	1.01438	0.709019	0.790048	0.897102	0.787117	1.1103	1.01046	0.83221	0.823301	0.784928	0.565219	0.700289	0.877573	0.975515	0.847715	0.68937	0.836969	0.752233	0.799807	1.10111	0.805648	1.04516	1.13473	0.899146	1.17022	0.975931	0.744918	0.807813	2.01196	1.22836	2.83841	1.81649	2.41636	1.62601	1.00242	0.995561	0.792661	1.06824	1.78548	2.28625	1.28774
GCA	1.11301	1.00137	1.04913	0.929359	1.02268	0.766927	1.29285	0.857201	1.47524	1.24338	1.05484	0.89513	0.87099	0.783602	1.06555	0.704889	0.747785	1.30291	0.81674	1.02295	0.979515	0.890574	2.17127	1.14059	1.13305	1.7347	1.14915	4.06339	3.69763	0.707838	0.55344	0.900494	0.564229	0.94975	1.01958	1.68641	2.15164	0.888753	0.868928	0.906965	1.36801
GCG	0.836391	1.32257	0.45226	1.08547	1.08174	0.7716	1.19898	0.901515	0.807371	1.58806	0.682016	0.774198	0.539113	1.39849	0.788817	1.42725	0.938338	1.12841	0.546098	1.6855	1.1351	0.570122	1.25947	0.953935	1.0544	1.08957	1.08308	1.02798	1.39492	0.536493	0.880767	0.905775	0.964725	0.960481	0.8238	0.554992	1.05753	1.11999	0.907281	1.01351	1.03192
GCK	0.340981	1.11288	0.820912	1.39457	0.788632	2.36227	0.860993	1.70394	0.635236	1.00402	0.469147	3.66114	0.574084	0.769032	1.77802	1.66194	0.741482	0.532959	0.685661	0.850749	0.22078	2.75363	0.999412	0.597561	0.949956	1.16269	0.488817	0.216952	0.95865	5.33471	1.77716	2.4354	5.69315	2.0021	1.53768	1.6651	1.42033	0.997566	5.41331	2.06732	0.477259
GDA	0.912598	0.546714	0.821058	0.472999	0.550414	0.782739	0.804308	0.728559	0.257796	0.391227	0.675091	0.519697	1.30298	1.71243	0.935047	2.05534	1.27137	0.87046	0.61131	1.10038	0.239503	0.931622	0.519805	0.870496	0.392676	1.66254	0.535273	0.849989	1.35177	7.90435	0.277762	7.00074	6.29139	1.75779	0.381891	1.25708	0.172315	0.729691	0.105303	1.46234	1.92884
GEM	0.784751	0.879366	3.15687	1.88294	5.31952	3.41083	1.17171	0.83059	0.430433	1.24568	2.31684	3.55408	1.41198	0.939688	0.826148	1.09984	0.394721	2.42838	5.14889	4.83735	1.57666	1.2575	1.45528	0.600524	4.44926	1.0913	2.28349	1.02929	0.711789	0.52047	0.347595	0.730089	0.522072	1.19245	1.03046	3.39619	0.86666	0.45473	0.723056	1.92696	0.799591
GGH	0.525155	0.603265	0.680552	0.685089	0.649582	0.769928	0.719036	0.8854	1.52773	0.365658	0.722772	0.467347	0.64862	0.540293	0.855546	0.91011	0.968333	0.399082	0.74015	0.381889	0.604322	1.36653	0.524638	0.879503	0.628849	0.430114	1.15405	0.695521	0.615663	7.93907	3.02097	2.62558	3.24456	1.31749	2.1364	0.51049	3.30472	1.37553	3.57564	2.47315	0.907451
GGN	0.804636	1.51779	0.680325	1.06025	1.26129	0.990098	0.902699	0.938502	1.04156	0.86942	0.75724	1.12284	1.4432	1.43704	0.997578	1.0392	0.754672	0.615028	1.35472	0.889046	0.601692	1.02022	0.966166	0.786873	2.2634	0.76529	0.987489	1.62623	1.13277	0.947723	0.988119	1.11516	1.80763	1.15497	0.891792	0.896436	1.277	0.949292	0.990475	1.10284	0.869569
GH2	0.805288	1.00438	1.10378	1.23047	0.827186	0.70522	1.01584	1.01826	0.902705	1.10812	0.69745	0.702332	0.496067	0.904645	1.03033	1.18615	0.889519	1.25384	0.495772	0.916393	1.10902	0.524999	1.15797	1.06516	1.2074	1.02372	1.21499	1.03323	1.29308	0.958864	0.843519	0.850144	1.06606	1.00573	1.0872	1.00725	0.855323	0.63974	0.913759	1.01249	0.994296
GH1	0.813249	0.557489	1.07911	0.904556	0.275388	0.550881	1.69853	2.90913	0.46928	2.95365	1.02706	0.466067	1.87315	1.44266	2.1842	0.642793	1.75147	0.817788	1.2685	0.929524	0.290315	0.665849	1.21354	0.309918	1.93756	1.47238	0.871588	0.956076	1.06495	0.669899	1.56951	0.794642	1.50722	0.996905	1.0031	1.55225	0.405076	1.30343	1.62527	0.665913	0.607937
GHR	1.09216	1.4117	1.61191	2.17479	1.91097	0.992011	1.78763	1.11597	0.435668	2.25434	1.22914	1.86284	1.82049	0.659559	0.957166	1.17056	0.763248	1.35771	2.15857	1.53578	1.67101	0.950918	1.91109	0.512538	1.65058	0.926316	1.50844	0.515635	1.32161	1.0048	0.0928359	1.53085	1.32652	0.71419	1.24819	1.32418	6.80068	1.4374	0.118647	0.122948	0.676774
TGIF1	0.764089	0.495381	0.857075	1.15318	0.669371	0.77165	0.646229	1.34203	1.0257	0.732354	0.827787	1.18438	0.876283	0.595592	0.812484	0.736525	1.14674	0.895638	0.853598	0.702154	0.855088	0.912808	0.626369	1.00123	1.20237	1.06744	0.73393	1.32281	1.2741	0.702866	1.32064	1.62704	1.89229	0.691293	0.968739	0.855253	0.663055	0.641269	1.15664	1.00328	0.752133
TGIF2	0.872092	1.52942	1.09889	1.07622	1.55622	1.47942	1.30981	1.00965	0.638582	0.863176	1.0555	1.14713	1.23204	0.604169	0.973169	0.705606	0.954593	1.03635	2.07579	1.18854	1.48325	1.03669	0.69455	1.1171	1.17112	0.726092	0.766792	0.908197	1.16694	0.711324	1.15802	1.74435	0.476511	1.26547	1.43774	0.720721	1.46863	1.16798	0.715783	2.86559	1.02092
GIF	0.816981	1.2822	1.13389	1.04434	1.02395	0.743301	1.20968	0.869669	1.33723	1.60705	0.649967	0.734315	0.51113	1.42363	0.76074	1.39271	0.896419	1.27262	0.517469	0.933321	1.09099	0.552137	2.60785	1.06387	2.8923	1.0873	0.883193	0.999654	1.40178	0.829705	0.849261	0.869249	0.928965	0.923471	0.79145	2.5581	1.02505	1.04225	0.761162	0.956278	0.991333
GIP	2.36622	1.13326	0.699701	1.02843	0.950673	1.21734	0.707843	1.0331	1.12253	2.12252	0.701479	1.19397	0.437071	2.01584	0.932996	0.732421	1.35017	1.71417	0.495314	1.57655	0.961595	0.442216	1.08673	1.01112	2.44884	1.04675	2.60081	1.72352	1.2723	0.736578	0.889032	1.4565	1.62193	0.821384	1.20388	1.60235	0.888518	0.890904	1.28945	0.816416	1.42596
GK2	0.898735	1.36053	0.93618	1.14961	1.07529	0.769514	0.670255	0.920017	1.38428	1.66586	0.542638	0.759449	0.532045	0.905284	0.764078	0.949521	0.887421	1.34873	0.534578	0.978786	1.24635	0.48487	1.65462	1.15834	3.06637	1.20584	1.11237	0.725556	1.51405	0.75248	0.90275	0.917397	0.968656	0.96934	1.00376	0.570761	1.07316	0.956188	0.556987	0.840793	1.06943
GK5	1.25107	1.42787	1.01656	1.0281	1.24773	0.647403	1.30732	0.773994	1.51563	1.48238	0.547868	1.18453	0.555157	0.837111	0.941497	0.986767	1.12688	1.11914	0.634397	0.837883	1.11817	0.683988	1.40267	1.74558	0.834928	1.17004	0.853096	0.928851	1.14287	1.04047	0.994213	0.737209	0.479004	1.0124	0.899622	0.893653	2.4795	1.27793	0.851459	0.545514	1.19695
GLA	1.01597	0.882986	0.86383	1.11518	0.841504	0.758583	1.12184	0.8424	0.734414	0.89683	0.896036	0.74863	0.682255	0.919145	0.894461	0.975012	0.908754	0.912997	0.647559	0.954673	0.825899	0.901768	0.869774	0.713571	0.910152	1.26855	0.683912	1.22859	4.09467	1.72398	2.847	1.65607	1.58401	1.97766	1.06422	1.31237	1.02773	1.08513	1.65074	1.85195	1.46314
GLS	1.00467	1.40957	1.25466	1.09821	2.10147	0.872381	1.27527	0.744161	0.471879	1.4735	1.40909	1.7382	1.51285	1.12108	0.899777	0.85852	0.630627	1.51332	1.30964	1.60165	1.4424	0.980283	1.29468	1.23174	1.07876	0.753454	1.1259	1.06893	1.06652	0.570682	0.384003	0.760108	1.78932	1.92999	2.52182	1.12021	0.665371	0.800861	0.639596	1.16602	1.08115
GML	0.552705	0.871812	0.512251	3.38333	1.81628	2.62393	2.29182	1.48199	0.930028	1.07658	4.00491	1.19026	0.339293	0.792346	0.666529	0.682677	1.65091	1.1329	1.20427	1.80819	0.997786	1.09086	1.39506	1.18559	0.947323	0.697351	0.9928	1.16935	1.10397	2.06812	1.00221	0.589937	1.2548	1.01223	0.814361	0.687751	0.954356	0.672638	0.482342	0.366651	3.00145
GNE	0.827103	1.84849	0.720971	0.919104	1.3699	0.652626	0.614422	1.4921	1.58242	0.717556	0.968316	0.590127	0.890657	1.6027	0.805422	0.996245	1.08296	0.817167	0.420904	0.538569	0.649463	0.784176	0.950741	2.18641	1.26935	1.27707	1.23367	1.11246	0.430805	0.507386	0.574535	0.705332	0.298676	0.413817	0.149071	0.459636	0.723263	1.37887	0.25655	0.338592	0.918325
GNS	0.989082	1.17721	0.395344	1.03746	1.04089	0.899237	1.00752	0.733133	0.891059	0.861062	1.07456	0.793935	0.889143	1.59167	1.0524	0.900017	0.981175	0.832041	0.673569	0.902161	0.475081	0.939382	1.19571	0.79259	0.693392	2.14724	1.23043	0.731813	1.80012	1.22903	1.57698	1.0522	1.63029	1.63706	1.17108	2.44699	2.95589	1.05541	2.10556	1.00872	1.11277
GP2	2.82824	17.7487	1.90959	0.46378	10.3346	2.77866	0.313477	0.355276	4.19549	0.988036	19.5048	6.5244	4.93127	26.2264	2.24147	0.425855	1.46999	0.329124	1.12009	0.326791	1.16152	0.463187	4.47574	0.547723	0.386229	0.347647	33.0011	0.819865	1.36733	0.214582	0.457655	5.58693	0.636536	0.221129	0.198969	0.728514	0.400837	1.00056	0.678974	0.306885	0.862724
GP6	1.48272	0.489213	1.43113	0.49927	0.701056	1.02259	0.530203	0.571161	1.26529	0.498078	0.916331	0.896092	0.299983	0.772444	1.95196	0.894424	1.58464	1.07899	1.22781	1.00553	0.674126	1.81489	0.716189	1.13562	1.78737	0.882254	1.19771	0.906184	0.75723	1.66239	1.07796	0.783848	2.24219	0.89301	0.620908	1.11096	0.807641	0.90088	1.22338	1.90682	1.3354
GP5	0.686259	1.34634	1.43608	1.62971	0.965106	0.742493	1.11406	0.935815	1.42995	0.872985	0.623724	0.80404	0.726356	1.31258	0.850137	0.741404	0.603373	1.23703	0.526761	0.96072	1.56411	0.879622	1.21823	9.37545	0.465413	2.63939	0.730062	1.08063	1.3983	0.839339	0.887272	0.90252	0.941081	1.00327	0.786783	0.614898	1.02772	1.68904	0.799331	1.59058	11.276
GP9	0.910366	1.35894	0.896491	1.43937	1.54682	1.05828	1.17593	0.592877	0.945126	1.54652	0.873596	0.642373	0.97579	1.50812	0.801631	0.99855	0.723346	1.01215	1.28827	1.24983	0.893307	0.866635	1.60332	0.757469	1.74878	1.32334	0.813945	1.38502	2.5202	0.892052	0.87063	1.43716	0.885511	2.02025	0.938556	1.17085	1.06302	0.961047	2.20947	1.22373	1.27425
H19	0.291898	3.41808	0.18861	4.14019	2.12261	2.29528	0.620315	8.49319	0.785975	0.70173	0.145116	0.410707	0.657726	9.37237	0.277182	3.86631	5.72212	0.348755	0.622034	0.180499	0.153491	0.84148	0.237647	0.252166	3.52408	0.275161	0.714353	1.95935	0.222703	8.74186	0.102381	2.4904	0.988187	0.842487	3.08158	0.484112	0.742499	6.74527	1.23187	0.480208	0.578391
GPI	0.857353	0.906816	0.780038	0.832802	0.864189	0.626354	0.75659	0.804565	0.618	0.73655	1.02868	0.944732	0.900248	1.26655	0.716599	1.1469	1.16768	0.938321	0.715323	0.997822	0.881302	1.23553	0.604646	0.764779	0.8517	0.682673	0.756738	0.991528	2.06201	4.34236	1.80755	1.61628	2.40419	2.1521	1.22788	0.81827	1.54125	1.07145	3.20249	1.74582	1.05128
GPT	2.42611	4.93379	0.907891	0.893341	2.52627	1.3523	0.913998	0.965144	1.74309	0.968091	1.11185	0.459077	1.48133	4.43949	1.17288	1.02246	1.57496	1.24007	0.907857	0.708692	5.63931	1.00855	1.4285	0.713	1.49758	1.0543	2.13744	1.02913	0.696143	0.388732	0.378491	0.778077	0.562068	0.487652	0.477884	0.733017	0.541927	0.477013	0.485785	0.456885	0.632986
GRN	0.63555	1.11617	0.619554	0.784802	1.12688	0.714734	0.759351	0.992483	0.516451	0.750603	1.04178	0.505949	1.11685	1.18317	0.666084	0.805513	0.880979	0.69879	0.649717	1.1621	0.676406	0.972248	0.543478	0.815265	0.709418	0.575257	0.599921	1.19439	2.03697	1.52922	2.26998	2.6639	2.99679	3.2901	0.781196	0.749421	0.724025	1.57748	2.29906	1.67624	1.08583
GRP	2.46167	1.16862	3.79874	3.36111	0.148026	3.04236	2.40893	1.96212	1.31006	0.479886	1.13117	5.58455	1.33408	3.10738	3.69393	2.58404	3.98726	0.321576	0.781918	1.1828	1.65188	1.92327	4.14948	2.57894	3.65331	0.179177	0.645737	0.798782	2.78157	0.0891063	0.0268808	0.162855	0.100397	0.602728	0.449365	2.20777	0.0826213	0.0219335	0.10556	0.58748	0.25769
GSC	0.356008	1.16131	2.53693	1.17999	0.917866	2.25037	2.25591	1.47542	0.732856	1.41985	1.38087	1.85123	1.24843	0.606652	2.40672	1.0914	0.98192	1.30043	1.41152	1.31488	1.8713	0.648841	1.19712	0.305362	1.12765	0.432072	1.29157	0.823133	0.883832	2.58103	5.09964	1.19109	1.15568	4.21105	3.25616	1.62005	0.572877	3.90266	4.90071	0.985017	1.38823
GSN	1.00163	1.07744	1.32938	1.12991	2.03069	1.60257	1.08552	1.0336	0.556807	0.855014	0.856472	1.47769	1.62584	0.875419	1.05288	1.10597	1.20439	0.796175	1.92321	1.90631	0.865431	1.63029	0.975318	3.37636	0.84733	1.11103	1.02284	1.2047	1.17569	0.545624	0.276736	0.48118	0.591775	0.62995	0.206663	1.1708	4.09419	0.425682	0.325398	0.370237	0.701589
GSS	1.00143	1.06637	0.751994	0.915139	0.84428	1.11635	0.792685	0.967954	1.05236	0.513249	0.844321	0.729118	1.01761	1.05469	0.958912	1.1413	1.14497	0.681096	0.921548	0.599487	0.759761	1.04587	0.720145	0.998538	0.857104	0.551474	0.814537	0.945294	0.934426	0.824226	1.64877	1.22586	0.769929	1.2902	0.799575	0.82978	0.806449	1.01353	0.82146	1.10618	0.90116
GSR	0.574067	0.753931	0.516206	1.14794	0.546803	0.737766	0.548094	0.974534	2.43939	0.602153	0.749492	0.452063	0.600632	0.985038	0.720579	1.15496	1.03097	0.45717	0.667285	0.428357	0.401616	0.921274	0.871044	0.80942	1.53329	0.90506	0.637234	0.749999	1.08692	1.83113	2.59146	1.78753	2.58401	0.994115	0.697013	0.545961	0.449373	1.03596	1.22364	1.91118	1.98247
HAL	1.60168	1.00861	0.66141	0.980453	0.938793	0.600928	1.23284	0.720618	1.00797	1.10461	0.713602	1.16915	1.22459	1.51557	0.930488	1.07266	0.399157	2.71655	0.431946	0.727883	0.961755	0.446134	3.50503	1.25601	0.408249	2.60185	0.888226	12.4819	3.33962	5.25063	0.706532	0.831526	2.10443	1.18841	4.1289	0.486247	0.807983	2.74281	1.43451	1.15502	1.80509
HBB	13.5546	1.61127	0.0906163	0.689664	1.20866	0.126732	5.30109	0.113111	1.06411	0.597684	0.123016	1.91832	0.48473	0.218071	8.97538	0.373316	1.11871	257.448	5.2114	3.79651	2.19285	5.44187	10.3943	5.92964	0.935895	32.0098	30.2221	63.7117	119.554	0.115766	0.117802	0.0352204	2.50218	0.061548	1.15828	51.6235	0.24577	0.20413	0.0394292	3.27919	0.183542
HBD	7.08469	1.09853	0.16839	0.649605	1.4014	0.123657	14.7685	0.126777	0.846563	0.47186	0.643401	1.07301	0.909776	0.643608	7.29205	0.334721	0.732938	130.807	4.89046	1.62431	1.48131	2.72694	9.00651	3.01222	1.16983	19.4384	23.2861	31.9556	57.5015	0.510845	0.133093	0.0863993	1.14659	1.14397	0.947626	32.9351	0.774143	3.38139	0.290121	2.29463	0.490089
HBM	6.4342	2.50589	0.406227	1.6924	1.43693	0.257385	12.771	0.449846	2.0254	1.17274	0.433142	1.25176	0.62154	0.578112	4.04588	0.503442	0.607303	62.5324	2.05418	0.813907	1.19317	3.75208	8.66537	2.64608	2.23787	25.9747	18.3392	20.6874	22.1583	0.352605	0.279173	0.176037	0.718029	0.299417	1.3553	21.6223	1.01561	0.370859	0.260932	3.13901	0.410487
HBZ	1.31291	1.46444	2.35224	1.84347	1.8864	1.99515	1.45942	1.49092	0.570128	1.10428	1.25789	1.44696	4.04351	0.669519	1.23417	0.424385	0.911608	19.0305	2.23358	1.11818	1.95853	0.911664	2.67968	0.495865	2.25001	0.561775	1.26225	2.0553	3.97331	0.913775	1.11182	0.195313	1.07332	0.554254	1.00141	0.885382	0.466423	0.309982	1.39169	0.206719	0.439975
HCK	0.850056	0.188336	0.503954	0.754925	0.362754	0.698272	0.769356	0.525496	0.957329	0.266514	0.765224	0.493655	0.760185	0.47748	1.17779	0.758328	0.522446	1.00093	1.21053	1.5452	0.792926	0.607186	1.07565	1.21085	0.785539	0.689605	0.869649	2.83417	6.74384	4.02077	2.70248	2.94599	2.92322	4.97666	1.07122	1.91771	9.75516	3.01867	3.43065	4.29822	3.22719
HDC	0.646219	1.4392	2.37211	2.55736	1.3835	0.672539	3.75043	0.694166	0.410215	2.60617	1.7996	1.30134	2.15379	0.654397	1.23641	0.872042	1.13305	2.52472	2.55353	3.15957	3.60272	0.654186	2.15379	1.31788	1.20715	0.834649	1.43646	2.98105	0.646371	0.373709	0.133311	0.536206	0.179253	1.79772	0.178727	2.82653	0.0850697	0.467534	0.80005	0.729946	1.30345
HDX	0.699029	0.823426	1.0039	1.17023	2.13616	1.06921	1.29676	1.65029	1.8578	1.30283	1.36572	1.39769	0.800881	0.776443	2.14354	0.508358	1.3648	1.30761	1.61567	1.26248	0.97334	0.535035	1.33214	0.758481	0.499863	0.450907	1.3474	1.69653	0.821799	0.387577	0.488754	1.20641	1.86098	0.923251	3.28614	0.773286	0.325059	0.156893	1.34486	0.302282	1.27717
HFE	0.822391	0.738287	0.710096	0.721003	0.931278	1.56975	0.597062	0.814533	1.22415	0.49913	0.616043	0.721997	1.02874	1.30193	0.977283	1.06384	0.923151	0.884665	1.71517	0.536793	1.24485	1.17475	0.925322	0.6886	0.69547	0.626788	1.20438	0.562958	1.02311	1.34543	0.762412	1.31005	1.24567	1.14507	0.859023	1.03955	0.633732	1.14621	0.955716	0.936426	1.8607
HGD	1.15542	1.0814	0.809128	0.942752	0.686844	0.56712	0.674102	0.944289	2.32442	0.307054	1.51211	1.2598	0.390195	0.931477	1.12383	1.15513	3.71695	0.66516	0.388472	1.04493	0.957612	0.791906	0.763093	1.13723	2.34631	0.970954	0.648099	0.74631	1.78422	0.325021	1.75807	1.16971	0.235844	0.115412	0.12273	0.622511	0.266191	0.376059	0.944629	0.259586	1.17152
HGF	0.57424	1.44697	1.12729	1.68929	1.31333	1.19649	1.35918	1.15126	0.280423	2.5546	1.70345	0.833438	1.36765	1.10295	0.594044	1.34616	0.249696	0.748148	1.76756	1.08324	1.71927	0.77519	1.68315	0.341636	0.589922	0.637059	1.37575	0.994785	1.14805	0.640576	0.355297	0.849571	0.948963	2.22787	0.719371	1.8641	1.06239	0.92759	1.24025	0.491235	1.12694
HGS	0.983459	0.801512	0.937938	0.585278	0.682665	1.09805	0.740194	0.953636	0.782819	0.71508	0.860948	0.875271	1.11415	0.947556	1.23258	0.705289	0.88295	1.03328	0.875023	0.958315	0.913669	1.15755	0.855974	1.07685	0.989896	1.1053	0.801788	1.26734	1.20423	1.51596	1.74743	0.882512	1.57109	1.59758	0.882651	0.868328	1.35953	1.39031	1.27377	1.39455	1.07854
HK2	0.444651	1.30441	0.544386	0.794306	1.05834	0.722379	0.44789	1.18741	0.830879	0.600041	0.598259	0.174075	0.408251	0.798393	0.685897	0.863697	0.803564	0.712205	0.370873	0.521677	0.563616	0.7182	0.876789	2.62842	1.45324	0.57344	0.621206	1.48849	4.43619	2.8268	1.64892	0.687535	0.866115	1.35976	1.52846	0.488226	0.885941	1.29403	0.604293	1.4652	0.488882
HK1	0.861992	0.981113	0.78548	0.824425	0.801881	0.877766	0.92156	0.921525	1.05267	0.963828	0.725879	0.746487	0.674441	1.34563	0.935209	1.31673	1.00323	0.880997	0.658412	0.901963	0.927646	0.905045	0.923496	0.994365	3.02587	0.771602	0.920867	0.907391	1.02006	1.31415	1.06595	1.0524	1.07324	1.35648	0.854468	0.667291	0.987918	1.28252	1.12402	1.09655	0.917566
HK3	0.528483	0.744766	0.905271	0.396248	0.564284	0.572592	0.710507	0.393564	0.57673	0.322936	0.662198	0.28468	0.773515	0.511489	1.70599	0.737927	0.457706	0.874846	0.797431	2.07314	0.768914	1.19377	1.65174	0.48546	1.51386	0.867657	1.02189	4.0055	32.8853	1.92719	3.13595	1.37505	1.12017	11.827	1.63601	1.96218	2.83374	3.42064	20.3726	3.75596	4.03619
HLF	1.60211	2.3397	3.43528	4.79024	4.37441	1.51164	2.72391	1.48926	0.304409	3.59885	2.78624	3.75352	2.11348	1.3071	1.0022	1.60285	1.38952	2.27461	2.51845	2.62198	3.67265	1.66231	2.73922	1.00219	2.5218	1.399	1.10301	0.56078	0.288874	0.446498	0.165601	0.329647	0.101039	0.638419	0.182415	1.10445	0.154987	0.583597	0.0236801	0.645034	0.46623
HLX	0.676879	0.843382	1.12891	0.6598	0.680194	1.54154	1.37874	1.45988	0.322253	0.566467	0.450477	0.385248	1.3965	1.16411	0.885001	1.32683	0.265153	0.751921	1.47135	1.15421	1.88894	1.77248	1.22873	0.7488	1.15122	0.646149	1.28316	1.40613	2.4069	1.55989	1.41174	3.00292	1.93313	4.594	0.979404	2.0229	1.70254	1.18762	6.38974	1.0911	1.17479
HN1	0.474054	0.400417	0.611826	0.928756	0.34361	0.880138	0.646457	1.18353	0.610475	0.391866	0.721629	0.431513	0.626088	0.523623	0.873685	1.30947	1.04045	0.650665	0.599	0.408667	0.595634	1.2017	0.43972	1.44779	0.683746	0.446996	0.366111	1.2448	1.17126	1.34305	1.39602	0.945316	1.72322	1.65794	2.82767	0.733903	1.56076	2.15469	0.9121	1.05479	1.07405
HPD	0.383283	1.05437	0.989035	0.909674	1.23505	0.55886	1.08906	0.691797	0.709793	1.27717	1.10738	2.2369	0.385626	0.330473	0.305394	1.22808	0.641471	0.687201	0.385543	0.822993	1.39549	0.414567	2.21773	0.95376	1.81454	0.769166	1.01097	1.01439	1.11448	0.969114	0.647788	0.685104	0.727937	0.650574	1.73764	2.76811	0.552837	1.07471	0.587763	0.579538	0.54843
HPN	1.69074	2.45208	1.10218	0.998704	1.65954	0.765934	0.90198	0.806268	0.543595	0.795233	0.74367	0.808384	0.933207	0.951878	0.748814	0.941162	0.604277	0.788718	0.829181	1.48249	1.19482	0.491041	0.974573	0.603312	1.09753	1.79564	3.5449	1.17162	0.841743	0.843606	0.796769	31.9509	0.972621	1.13757	13.7106	0.655538	0.688918	1.79951	1.01523	10.3527	0.791681
HPR	1.03988	3.31948	0.595177	0.517526	5.16825	2.0186	0.368434	0.274854	0.746739	0.976634	5.5373	0.428361	1.80188	0.55256	0.161387	1.44747	0.68527	4.54862	4.14764	2.83535	0.907711	0.397011	5.05675	0.159501	1.81119	0.628078	3.24899	1.70227	0.249482	2.61842	0.171089	0.662812	1.04134	0.22323	0.0892834	0.319838	0.277137	13.3609	25.2042	0.857909	3.99653
HPX	1.53552	0.577141	2.4787	0.413089	0.54812	1.37916	1.38557	1.0101	2.0194	0.461202	1.49399	1.47063	0.955734	0.976248	1.36763	0.73862	3.31545	1.19756	1.23084	3.004	1.64343	1.62515	1.36593	2.55395	0.941836	1.58233	1.01014	1.08139	0.677014	0.496568	0.333658	0.507052	0.570773	0.451576	0.318881	0.737994	0.321257	0.349152	0.413426	0.307573	1.36928
HRC	1.50211	1.44379	1.03718	0.637392	1.83193	1.43278	1.81482	1.5998	0.699526	1.53692	1.14624	0.826196	3.44181	1.53495	1.0609	1.81276	0.661988	1.19454	3.21708	2.48171	1.5646	1.1116	1.39068	0.454156	0.727207	0.779688	1.6713	1.16006	0.592948	0.674334	0.757264	0.933147	1.19273	1.00258	0.617532	1.0995	0.68806	0.635402	0.630281	0.197468	0.414475
HRG	0.534395	0.602866	1.07256	0.560602	0.546395	0.437111	0.345561	0.517927	1.2003	0.656116	0.55107	0.499823	0.254681	0.509802	1.11514	0.573344	0.795634	0.601559	0.255833	0.432123	0.564572	0.666042	0.540213	2.28396	0.552169	0.482292	1.05048	1.12672	3.12542	5.05929	14.707	18.1729	1.53673	15.9675	0.380224	0.883259	0.481207	0.380571	12.737	14.2095	4.13149
HRK	1.07299	0.574131	0.683213	0.824504	0.849514	0.80243	0.779576	1.01146	1.00851	0.91846	0.583229	0.549994	0.711934	1.71655	1.81694	0.830057	1.41655	1.53527	0.52673	1.08123	0.761938	1.14229	1.21739	0.808651	1.80066	3.62315	0.959529	1.44426	4.06869	1.05815	0.570518	1.0347	1.28444	0.851182	1.73293	1.28962	2.21181	0.616911	1.68698	0.605344	0.913444
HTT	0.874116	0.859937	0.853461	0.589303	0.67201	0.771185	0.670141	1.15715	1.03021	0.645977	0.858872	0.777059	1.21682	1.19875	1.09841	0.781283	1.04517	0.704583	0.751327	0.913519	0.870564	1.27657	0.853086	1.17171	0.861855	0.791814	0.876395	1.06221	1.0844	0.984409	0.583623	1.3281	1.65266	1.17149	1.08672	0.736043	0.797414	1.44812	1.00086	0.786252	1.167
HYI	1.60679	1.9673	1.35941	1.47371	1.71217	1.74345	1.18605	1.15713	1.09514	1.0724	1.00966	1.34249	1.69976	1.54189	1.14732	1.05472	0.969531	1.10996	1.99196	1.71903	1.60074	1.14504	1.28577	0.810566	1.63851	1.19997	1.8772	0.689544	0.701902	0.519807	0.603523	0.828524	0.396077	0.565612	0.814183	1.19656	0.953725	0.633512	1.04296	0.740004	0.728567
AHCYL2	0.816579	1.10738	0.977054	0.938951	0.700225	0.830594	0.93771	1.02789	1.92394	0.819643	0.872296	0.844554	1.04046	1.2583	1.13907	1.22629	1.82246	0.952478	0.689713	0.616024	0.715975	0.752022	0.808411	1.77102	0.68877	0.937777	0.701194	0.909531	0.866717	0.722781	0.539164	1.04467	0.514514	0.472009	0.519733	0.897694	0.722506	0.666088	0.759895	0.852696	1.31881
AHCYL1	1.25828	0.923059	1.03342	0.913481	1.05063	1.12641	0.873655	0.980814	0.85597	0.612772	0.952454	1.21243	1.09783	1.01623	1.07461	1.26742	1.23268	0.874393	1.27974	0.962443	0.88867	1.2711	0.694704	0.972632	0.535559	0.642858	0.938179	0.855396	0.826537	1.00125	1.22031	1.30442	0.909188	0.770909	0.754758	0.975419	0.745528	1.01802	0.950711	0.711442	0.880654
ICK	1.43415	1.67405	0.773625	0.811444	1.50375	0.865422	1.20062	0.961016	1.68363	0.978411	0.821243	0.693435	1.68084	1.66366	0.813315	1.9198	1.06366	0.732117	1.53844	0.480295	0.909567	0.80963	1.50917	1.17841	0.9252	0.805427	1.49263	0.831629	0.645416	0.885419	2.28794	0.717974	0.377342	0.693447	0.963476	0.689083	0.665107	1.08312	0.359022	1.50692	0.649281
ID2	1.05749	2.10254	1.04252	1.86589	3.20153	0.965211	1.15356	1.16202	0.960016	2.14726	1.5831	1.91895	1.5178	2.23426	0.96017	0.982504	0.825001	1.30157	1.62788	1.15612	0.997926	0.941801	2.69114	0.695588	2.53392	1.13347	2.41251	1.22055	0.947799	0.581604	0.426003	0.680295	0.448695	0.890058	0.525121	1.14915	1.74132	0.927646	0.466625	0.604262	1.22585
ID1	0.466517	1.16142	0.872589	1.2594	0.479937	0.997434	0.75243	1.68856	0.31117	1.24927	0.974315	0.714932	1.29928	0.777023	0.580788	0.693774	0.99977	1.79495	2.13301	0.935196	1.73782	1.05166	0.743843	0.87833	0.695677	0.520728	0.530046	2.13994	0.164233	2.70426	0.526032	0.835915	3.39432	1.07156	1.3864	0.784925	0.0947442	1.18639	0.289984	0.689589	0.629706
ID4	1.46369	1.9675	0.646747	1.11814	2.67161	1.12401	0.831763	1.28472	0.35357	1.09934	0.93192	1.48026	1.12597	1.29107	0.68869	1.33982	1.25168	1.57917	1.55547	1.41843	1.08672	0.960222	1.52232	0.701167	1.62193	0.760202	2.49654	0.805133	0.801507	0.29023	0.0650377	1.99513	1.05975	0.457234	0.563458	0.80472	1.64878	0.309057	0.141429	0.121422	0.38525
ID3	0.586467	0.873951	0.766389	1.32904	1.00733	1.33023	1.09992	1.47035	0.458059	1.28459	0.744674	0.907219	1.05152	1.3653	0.804678	0.952434	0.642678	1.38956	2.32686	1.27269	1.04834	1.04284	1.00048	0.544954	1.5084	0.521299	0.975418	0.937758	0.790322	0.945155	0.551916	1.22109	2.05262	1.35783	1.33303	1.1697	0.48788	0.76679	1.75797	0.703799	1.03638
IDE	0.891463	0.921216	0.867294	0.884117	0.973232	0.916368	0.887339	0.862122	1.11328	0.882047	0.879657	0.830041	0.81416	0.934597	0.867115	1.2897	1.12091	0.885632	0.670941	0.747598	0.754134	0.902043	1.02186	1.09987	0.675645	0.901323	0.847859	0.950089	0.927076	0.92004	0.819332	1.12552	0.620619	0.742065	0.839234	0.846615	0.515063	1.17404	0.646884	1.09992	0.958048
IDS	0.707236	1.2238	0.932707	0.838226	1.07603	0.890859	0.820994	0.777234	1.46627	0.762653	1.02977	1.47149	0.761471	0.861872	1.07005	1.04727	1.17448	0.911896	1.08245	1.40351	1.14284	1.11115	0.936152	1.1448	1.03386	0.991555	0.849645	0.755573	1.62423	0.816124	1.67374	0.714683	0.798739	1.18106	0.745452	0.932094	0.799228	0.918865	1.37711	2.41665	1.20023
IGJ	0.419128	10.9891	1.18858	5.70035	9.19422	2.16687	7.54137	0.581666	2.93631	15.3183	9.80654	3.4122	4.68328	8.0821	7.52364	0.526155	0.251272	0.310317	0.966901	0.861273	2.94706	0.897914	13.7035	0.55414	0.677056	0.16518	1.69124	0.549827	0.204604	1.88242	0.0435876	0.676476	0.028367	1.60897	0.242715	6.84382	0.42686	15.5034	3.60593	0.838704	4.22799
IL2	0.749782	1.97588	1.0487	1.19376	1.58583	1.84738	1.35496	1.20648	1.55727	1.67463	3.79757	0.76886	1.82122	0.730829	0.70326	1.08219	1.05298	1.16641	0.399177	0.657648	0.972631	0.56756	0.968732	0.715103	0.943726	0.767185	0.843353	1.05346	1.11821	0.77354	0.906253	0.981693	0.775325	1.14743	0.555989	2.53631	1.3765	1.89075	1.01423	0.744803	1.83889
IL4	0.637563	1.14963	1.20263	1.12674	0.912307	0.982804	1.56204	0.833606	1.03188	1.30898	0.548899	0.643862	0.858359	0.676	0.790396	1.35135	0.943756	1.00436	0.642025	1.17929	1.15156	0.377231	1.45306	0.911864	1.59763	2.01067	1.26444	1.36618	1.36593	0.760414	0.883931	0.566941	0.738187	0.871172	1.60281	2.17762	0.919149	1.25387	0.721707	0.986377	1.13171
IL3	0.799411	1.2397	0.840733	1.15928	1.09377	0.724596	1.09445	0.863321	1.27236	1.56366	0.657822	0.763946	0.50053	1.3179	0.794105	1.17488	0.909814	1.24035	0.85024	0.90929	1.09881	0.535537	1.17998	1.08656	1.22207	2.23558	1.04002	1.01068	1.32354	0.805766	0.835488	0.857543	0.919597	0.924654	0.760597	0.638098	0.984877	1.22698	0.788382	0.950845	1.04883
IL6	1.10646	2.36548	0.577487	1.02049	1.28919	0.387563	1.13586	0.83503	0.173895	3.09825	3.38156	0.747323	2.39833	0.428058	0.225857	0.577729	0.328549	0.767965	0.716878	1.73753	5.21102	0.228118	0.93299	0.613194	0.583469	0.967535	1.84597	7.49509	13.7182	27.812	5.76052	1.61819	14.6092	11.7404	2.12912	3.28522	4.17309	7.29163	15.878	56.5335	1.70055
IL5	0.910554	1.41447	0.731621	0.660635	0.76501	0.812521	1.1383	0.982483	0.720496	1.67928	0.706086	1.51983	0.560487	0.511515	0.872831	1.85359	0.983579	0.699457	0.574549	1.08051	1.14318	0.892944	1.05177	1.96808	2.11699	2.77994	1.51503	2.5934	1.50191	0.913863	0.938341	0.617458	2.48404	0.842475	1.38291	5.57309	1.10517	1.28099	0.84109	0.568601	0.916137
IL8	0.614385	0.979899	1.2401	0.218816	1.03692	0.536842	0.452535	1.9199	4.03087	1.14787	1.0422	0.668246	0.372685	0.990708	0.624777	0.603577	0.665718	1.04925	0.383263	0.692515	0.793034	0.397726	1.16349	4.36094	0.94146	0.656657	0.686499	4.09613	19.2981	5.75136	1.27722	0.649255	3.84714	1.57671	0.86489	0.870664	0.744186	0.952104	7.57523	2.85068	1.68233
IL7	1.62604	1.22364	1.8533	0.767605	0.543137	0.70725	1.46126	1.12307	2.62048	1.50299	1.94502	2.29541	0.986575	0.309891	2.61904	0.721635	1.67675	1.99191	0.951147	2.77855	1.35212	2.11866	2.68705	1.13002	0.548777	4.31835	1.49277	1.24214	1.8124	0.539197	0.53406	1.52332	1.13201	0.716931	0.283886	3.66564	0.0757608	1.01342	0.773572	1.6394	1.75317
IL9	0.814296	1.24035	0.763354	1.0944	1.03356	0.721761	1.32107	0.854193	1.30124	1.60024	0.646012	0.739028	0.493774	1.38478	0.763127	2.02037	0.868722	1.2524	0.500333	0.913899	1.1371	0.53656	1.22877	1.06468	3.75771	1.08605	1.10508	0.995904	1.3744	0.813812	0.672832	0.850666	0.904832	1.27055	0.759001	1.98565	0.989562	1.05837	0.768224	0.921364	12.6644
ILK	0.978166	1.26189	1.24239	1.21313	3.23929	1.56732	0.87278	1.0747	1.06827	0.581748	0.847115	2.03543	1.26991	2.06159	1.13588	1.52092	0.789209	1.11085	2.05235	1.46082	0.741637	1.30879	0.860878	1.0525	1.70204	0.853755	1.29102	0.641012	0.791405	1.02068	0.555454	0.907599	0.855731	1.3713	0.807107	0.965266	1.42066	0.700421	1.00807	0.997615	0.755261
INA	0.898583	0.402798	1.12887	0.910321	0.261627	0.847708	0.761282	0.713491	0.532594	1.02111	1.10762	1.34147	0.570542	1.33975	1.15438	0.856397	1.13634	0.93487	0.883284	0.911599	0.590597	1.12303	1.25989	1.07769	1.35842	0.760127	0.694814	0.938303	1.22729	0.475722	0.607862	0.4104	0.633208	0.593465	1.58586	0.985001	0.411684	0.848214	2.27456	1.17839	0.730569
INS	1.78035	1.19303	0.698718	0.591349	1.01034	0.62404	0.842022	1.18614	2.48989	1.37098	0.641808	0.650686	0.882609	0.464146	0.993993	1.19896	1.00635	0.949716	2.20544	0.595071	0.616562	0.93101	1.00601	1.15709	1.419	1.12756	0.879431	0.399758	1.40659	1.34196	1.7989	1.14572	0.740107	1.12642	1.27109	1.65189	0.420682	1.0385	0.760933	0.877509	0.885442
IPP	1.04993	0.670381	1.23374	0.978058	0.960017	0.744056	1.14103	1.142	2.2407	0.840334	1.03595	1.05353	1.07491	0.94162	1.33425	0.929232	1.44169	1.27224	0.760164	0.897883	0.872589	0.9233	1.15386	1.3674	1.46571	2.47131	0.889682	1.03481	1.69169	0.460789	1.07244	0.976328	1.0534	0.52003	0.578162	0.831397	0.688783	0.651237	0.402477	1.45766	1.99403
IPW	1.5837	1.43296	1.91113	1.10577	2.33331	1.30956	1.44803	0.723673	1.00613	1.42499	1.50519	2.44405	1.73036	1.00463	1.41135	0.894666	1.13554	1.88475	2.07248	1.99976	1.6171	1.16898	1.18407	1.06199	1.49203	1.93922	1.80535	1.3272	0.812945	0.244027	0.677231	0.883578	0.320165	0.509248	1.08631	0.987381	1.35508	0.820481	0.31721	0.710986	0.993995
ISX	0.82347	1.2667	0.730784	1.13786	1.08173	0.747672	1.15584	0.881797	1.32508	1.61408	0.671158	0.776407	0.51511	1.3731	0.796406	1.25821	0.924242	1.27284	0.522785	0.936691	1.1299	0.551332	1.23033	1.09525	1.7777	1.07857	0.561609	1.02507	1.36701	0.830268	0.546746	0.878256	0.938462	0.838159	0.786934	0.560283	1.01487	1.18454	0.798286	0.967465	1.04985
ITK	0.204046	0.585303	1.30849	1.7721	0.754039	1.64471	2.01469	0.654196	1.98759	1.01319	4.88322	0.772356	1.05089	0.528335	1.16864	0.482406	0.970704	2.29849	1.44491	0.769874	1.46903	0.505401	1.43439	0.525366	0.866667	0.578324	0.566887	1.92572	2.26106	0.940129	0.649053	0.68207	0.229583	3.76695	1.01456	2.21664	0.20245	2.79319	2.31749	1.12805	5.78623
IVD	1.04041	0.640827	0.836262	0.669737	0.784835	1.56688	0.549047	0.615889	1.69004	0.696695	0.867816	0.942142	1.25008	1.59426	1.84626	1.22787	0.953049	1.10976	1.02331	0.556869	0.870339	1.19302	0.468821	0.857651	0.450602	1.26602	1.15059	0.475474	0.544825	0.812616	2.49121	1.60617	0.48352	1.18974	0.914411	1.23713	1.83322	0.708195	0.579885	0.916314	1.20757
IVL	0.11446	0.178017	0.295181	0.211461	0.198973	0.0999337	0.0561809	0.655258	0.191122	0.450899	0.354222	0.111561	0.0767069	0.378759	0.348826	1.5223	2.28747	0.177772	0.071234	0.127833	0.197684	2.62222	0.161998	0.156535	0.40277	0.0733885	0.0891663	2.87148	0.337343	3.22394	0.628729	6.23802	3.45792	3.06363	4.65869	0.975337	2.69198	2.67252	0.109969	5.71048	6.40088
IYD	1.09044	0.578536	1.18438	0.657862	0.395998	0.997503	1.16133	1.7969	3.58487	0.387078	1.11017	0.80754	0.628968	0.916378	1.81164	1.64786	2.40843	0.756838	0.624838	0.609513	0.676554	0.746624	0.928806	2.10966	0.508456	0.876066	0.717917	0.773565	0.547393	0.242831	0.138251	1.03169	0.158282	0.120608	0.0319707	0.382186	0.0777208	0.0950812	0.064386	0.187062	0.896752
JMY	0.821141	0.936232	1.01222	1.01347	1.07255	0.971205	0.627692	0.854029	1.03635	0.927832	1.17442	1.04167	0.81784	0.872235	0.764513	1.05967	1.44436	0.915656	0.954268	0.467366	0.921569	0.695959	0.950484	1.09242	0.393637	1.01828	0.703869	1.20071	0.630673	2.43121	0.847885	1.32642	0.644513	0.829026	1.61129	0.710299	0.853358	0.673318	0.749263	1.38596	0.9346
BDKRB2	0.725958	0.913515	0.902438	1.02986	0.623662	1.08923	0.79443	1.06885	1.26667	1.1744	0.533816	0.640954	0.65954	0.854228	0.937793	0.88945	0.888639	0.919011	1.13504	0.983993	0.689454	1.0301	0.890622	1.42219	0.861142	1.19123	0.513265	1.17673	0.539919	0.567231	0.694698	0.767706	1.62892	1.56723	0.929068	0.792563	0.247812	0.959702	0.375253	0.677487	1.10855
BDKRB1	0.612173	0.854273	0.667587	0.777432	0.365425	0.561234	0.395427	0.761109	1.65459	0.45489	0.315694	0.490018	0.335345	0.922277	0.843346	0.819182	1.08363	0.634659	0.471331	0.741228	0.567704	0.728202	0.442776	2.24711	1.39706	1.14431	0.236222	0.851967	1.30885	0.944102	1.05041	0.77406	2.97318	2.25997	1.1554	0.429389	0.209027	1.25791	0.230512	1.36298	0.810687
JPX	0.876818	1.04991	1.38487	1.43149	0.936407	0.853235	0.970482	1.2115	1.22351	1.017	0.795639	0.901289	0.606743	1.49007	0.893254	0.921881	1.26176	1.34287	1.2091	0.525621	0.715846	1.21757	1.36723	0.955973	1.48125	1.23722	1.02849	1.51148	1.05205	1.16836	1.39938	0.998776	1.08954	0.810159	1.23953	1.00122	0.761306	1.17281	0.956271	1.22306	1.70576
JRK	0.868606	1.58775	0.788245	1.26116	1.19647	0.918488	0.970466	0.759421	1.64291	0.43366	0.706636	0.660408	0.685296	0.558689	0.832047	1.21404	1.15889	0.855482	0.93234	0.946469	0.633292	1.02009	0.711997	1.29932	1.00407	0.712582	0.773344	0.636778	1.2103	1.6121	1.18025	1.83746	1.05006	1.17079	0.628859	0.720742	1.28497	1.20142	2.20448	1.05604	1.22231
JTB	0.928414	1.22302	0.864387	0.787417	1.1105	1.00903	0.8166	0.900553	1.2268	0.696286	0.929378	0.780431	0.958182	1.35849	1.00884	1.01871	0.922409	0.851012	0.765816	0.880243	0.932701	0.863911	1.0624	1.21192	0.919654	0.938188	1.63929	0.845567	0.948148	0.85498	1.96154	1.12768	0.847024	0.827865	0.988367	1.01368	0.893895	1.00811	1.16745	1.1543	0.99502
JUN	2.11745	1.12427	1.49407	1.95778	0.731038	1.06975	0.969735	3.49438	0.967504	1.67864	1.27829	3.1502	2.25021	1.05434	0.73966	0.637306	3.20233	0.947688	1.5725	0.481374	0.989589	0.637025	1.67402	1.03379	0.907829	0.588043	1.53353	3.45513	1.16267	0.582254	0.558183	0.939107	0.833216	0.607224	1.46801	1.95574	1.05507	0.387252	0.451554	0.528482	0.64191
JUP	0.889497	0.677427	0.578633	1.01631	0.614447	0.728734	0.738404	1.06913	0.512707	0.846786	0.510503	0.579623	0.747691	0.930587	0.747444	1.20107	1.01048	0.641888	0.562802	0.519151	0.701723	1.44914	0.453199	0.810733	0.922891	0.748168	0.41516	1.06972	1.09696	3.96841	1.51894	2.47813	3.11001	2.13777	1.2473	0.487595	0.827931	2.40068	1.19266	1.78092	0.808573
KCP	0.734662	1.14615	0.940165	1.36942	1.31414	0.646404	1.56056	0.974309	1.23307	1.42714	0.563915	0.711293	0.456996	1.11848	0.742126	0.927018	0.813273	1.15254	0.458331	0.824403	1.42567	0.475651	1.04539	0.886947	1.5405	0.924639	0.813	0.930041	1.19517	0.992218	0.769659	0.785348	1.90294	0.867775	3.32362	1.59265	0.886992	1.4141	0.698625	0.915786	1.46562
KDR	0.833883	1.34403	1.03658	1.02634	1.62969	10.026	0.848827	1.64329	1.45629	0.863559	1.50656	0.968387	1.82063	1.14215	0.747841	1.42675	0.466673	0.827346	2.80491	0.85638	1.36418	1.13837	0.756507	0.466769	1.20607	0.646454	0.918163	1.20189	0.34946	0.868527	0.352107	1.54839	0.570282	0.966698	0.76064	1.52145	0.680311	0.820431	2.30903	0.616838	0.661303
KEL	1.32542	1.49303	0.994293	1.13817	1.47052	1.91536	1.24884	1.37709	1.20943	0.5675	1.01156	1.59756	1.56153	0.618312	1.40482	1.00631	1.53144	1.74638	1.75295	2.59392	1.04599	5.57207	0.538407	0.372528	1.8413	0.465655	1.0465	1.07467	0.446375	0.655492	2.41209	0.3753	1.16907	0.671523	0.285288	0.687471	0.66001	1.16756	0.811757	0.469009	0.578799
KHK	0.676682	1.848	0.776351	0.89552	1.90417	1.72925	1.21292	1.35296	0.516729	0.800925	0.630435	0.622262	1.48926	1.42324	0.795169	0.877244	0.735967	0.39788	1.56028	0.895465	0.766533	0.954979	1.01445	0.228506	1.6923	0.479592	1.46523	0.438978	1.48699	2.33056	3.52054	2.19726	0.868989	2.36733	1.91324	0.743783	2.51575	2.11463	7.81257	2.33749	0.960723
KIN	0.999203	0.987459	1.00449	1.17665	1.06142	1.66629	1.2094	1.21706	1.21754	1.47294	0.987759	0.976894	0.95467	0.872922	0.934165	1.0396	1.10565	1.14709	1.52513	1.2457	1.1722	0.901404	1.11119	1.14133	0.607092	1.1639	1.02748	1.19062	1.18145	0.914829	0.781512	0.945419	0.567952	0.907469	1.29535	1.37602	0.55977	1.04607	0.795818	0.846888	1.1455
KIT	0.600284	2.78494	2.21863	2.7467	1.70656	1.91675	2.58855	1.47964	0.412355	1.65431	0.868375	1.34343	1.75416	1.52496	1.02217	1.21095	0.857156	1.53095	3.20125	2.14136	2.57887	0.542047	1.97126	1.14229	1.32174	0.645838	1.23864	1.8017	0.475615	0.218301	1.94799	0.685911	0.0775353	0.576123	0.23269	1.87623	4.05582	0.449724	0.49355	0.211336	0.589559
KLB	0.984188	0.942793	0.787607	0.696783	0.568555	0.428932	0.385847	1.44437	2.80368	0.571681	1.40711	0.575094	0.464847	1.64932	0.795582	0.713217	1.04603	0.937668	0.419877	0.567371	0.850307	2.01529	0.509718	0.996525	0.687216	1.05579	0.541405	0.538883	0.382137	1.06373	0.767129	0.660901	0.92975	0.246765	0.246646	0.631027	0.349911	1.3305	0.345176	1.69782	0.563809
KMO	0.81428	0.531604	0.932841	1.00743	0.90109	0.774964	0.652109	0.595231	1.24015	1.60691	1.01403	0.733182	0.48862	1.22747	0.787002	0.895477	0.818999	1.99797	0.808512	2.98347	1.07048	0.803754	0.988482	1.17616	0.964502	1.05902	0.920942	1.04285	3.98857	1.0986	0.817308	0.865117	0.730276	1.88181	1.57648	1.59884	0.996328	2.56548	2.81729	1.60083	4.18104
LAT	0.802516	0.796507	1.25941	1.17687	1.22924	1.04508	1.47971	0.86103	0.855531	1.36524	1.77078	1.1899	1.16128	0.93217	1.23404	0.818984	0.867948	1.6182	1.12896	1.41793	1.0686	0.866124	1.35676	0.839024	1.25361	0.870712	0.906458	1.31673	2.09744	0.763535	1.35604	0.997032	1.02197	2.23868	1.04996	1.24175	1.37414	1.43827	1.25718	1.45648	2.853
LBH	0.918514	1.68998	1.63312	2.35276	2.75906	2.01665	1.95913	0.820192	0.394618	2.14673	1.3311	2.0615	1.04658	1.21872	1.14233	1.04716	0.715475	1.45741	2.20067	2.33796	1.41318	0.878965	1.82999	0.646707	3.01525	1.07719	0.951626	1.42451	0.630183	0.545721	0.63036	1.09801	0.967384	1.24017	1.04971	2.24172	1.64188	0.461929	0.502083	0.60732	0.979467
LBP	0.824831	1.31193	0.768088	1.07516	1.0824	0.739655	1.15004	0.891227	0.800657	1.50782	0.674957	0.764072	0.536744	1.35378	0.77523	1.39655	0.918966	1.27056	0.543226	0.757592	1.13251	0.564425	1.2179	1.11233	1.26364	0.927399	1.33766	1.00873	1.36037	0.84615	0.872332	0.89819	0.953504	0.946963	0.81489	0.53603	1.04501	2.33217	1.17155	1.01624	1.01849
LBR	0.890478	0.828898	1.09683	1.11517	1.14254	1.01245	1.12612	0.912011	0.673303	0.9997	1.18551	1.35763	1.13135	0.665396	0.895785	0.980242	0.802689	1.23802	1.38583	0.9287	1.16293	1.21744	1.06372	0.856583	0.978625	0.767561	0.724819	1.42711	1.76642	1.17191	1.73813	1.27545	0.766731	1.32871	1.31886	1.05112	2.52626	0.898177	2.55537	0.887234	1.36145
LCK	0.440122	0.508309	1.0849	1.66026	0.516039	1.12741	1.89739	0.892227	1.61213	1.22969	3.57079	0.451306	0.992479	0.831441	1.15609	0.790674	1.0331	1.63287	0.812289	0.77884	1.05289	0.637352	1.62746	0.865349	1.40232	0.571687	0.639884	1.71107	0.93387	0.761883	1.09064	0.917489	0.288711	3.98718	1.06806	2.06503	0.281529	2.56842	2.00564	0.93938	4.97483
LCT	0.972701	1.01785	1.14614	1.73373	0.526475	0.574974	1.49451	1.38641	1.4836	0.983194	0.766815	0.6421	0.411396	1.2472	1.10865	1.03146	0.715735	0.554953	0.411714	0.693957	0.587972	0.425926	1.14427	0.89282	2.31994	1.89395	1.0901	0.878857	0.37611	1.95177	1.69131	1.11521	0.574659	0.818086	4.50588	3.62062	9.20525	2.07352	0.636417	0.253903	0.878874
LEP	0.629502	0.977502	1.20424	1.5983	0.972147	0.620616	1.3758	0.682031	0.991905	1.15774	0.502214	0.594183	0.412507	0.794041	0.618663	1.77449	0.690489	0.980635	0.392363	0.777178	1.08717	0.422697	0.915659	0.863275	1.85909	0.839425	0.976492	1.73074	4.9786	1.0161	0.765135	0.193261	0.418225	1.56047	14.3759	2.62521	0.851856	1.10421	1.34414	1.04313	1.15262
LHB	1.08829	1.74388	0.976775	0.814448	1.04998	1.00514	0.953364	0.750798	0.696687	0.896259	0.752394	0.874252	1.03525	1.17295	1.25965	0.739868	1.08605	1.25359	0.873838	1.04031	0.550743	1.02049	0.89346	1.01428	1.17634	1.31011	0.791919	1.1112	1.30534	1.00334	1.45486	0.819206	1.24638	1.27403	1.02777	0.88169	1.33582	0.934191	1.18555	1.611	0.787627
LIF	1.25222	1.07628	1.10596	1.4579	1.33568	1.27982	0.916542	0.956686	1.11362	1.34762	0.714455	1.31261	0.857028	0.940099	0.994649	0.781904	0.924396	1.28	1.06947	1.07125	0.897073	0.704353	1.10992	1.23052	1.94049	1.11372	1.16351	1.45681	1.95701	0.641083	0.67264	0.939825	1.79934	0.613452	0.550441	1.35579	0.635043	0.822852	0.864117	0.741636	0.778963
AHCTF1	1.04439	0.968378	0.998486	1.05245	0.932191	1.36866	1.04093	1.01882	0.825401	0.96768	1.18184	1.23553	0.908505	1.02251	0.934092	0.843616	1.0517	0.935648	1.46458	0.998455	0.799495	1.04309	1.01634	0.920503	0.426157	0.790108	0.931789	0.909433	0.932002	1.0938	1.54037	1.08499	0.971308	0.711042	1.33854	1.32864	2.56394	0.760614	2.28862	1.3616	1.21991
LOR	0.761656	0.865785	0.607794	1.58789	0.954399	0.675811	1.33293	0.488544	1.01355	1.66212	0.935806	0.732699	1.03079	1.05132	0.747826	1.06326	0.841056	0.935794	0.428211	1.2842	0.920399	0.600656	1.21808	1.10187	1.03941	1.15891	0.866366	1.44668	1.1648	5.19962	0.500278	2.25311	3.93629	1.5541	1.99424	3.6144	1.11142	3.12345	0.977809	3.09052	2.12437
LOX	0.879604	0.72654	1.15701	1.54939	0.846079	1.65523	1.35188	0.908367	0.998739	1.93594	1.37452	1.27265	1.43342	0.568434	0.897989	1.48507	0.991024	1.12307	2.50411	1.07902	1.86506	1.0051	1.34106	0.769431	0.715439	0.81355	0.906775	1.12136	0.59087	2.58028	0.126204	0.880886	0.415288	1.53933	6.11724	1.52106	0.838311	0.967874	0.768181	2.88303	1.19739
LPA	0.828853	1.39396	1.44184	0.886529	0.469086	1.46464	0.942988	1.06414	0.709337	0.721757	1.53834	0.968083	1.17703	0.427242	1.55372	1.04287	1.09964	1.38999	0.977248	0.838213	1.02538	0.736505	0.781543	1.04555	0.824737	0.879242	0.865435	0.998649	1.03327	0.661455	1.41598	1.63554	0.66055	0.956159	0.43629	1.75986	3.82119	0.599216	1.02324	0.775693	1.85359
LPL	0.397818	1.48421	1.0314	0.716476	1.14693	0.925393	0.719925	1.02951	0.104401	0.739627	1.41259	1.45072	1.03973	2.11681	0.72297	2.31015	0.175607	0.397656	1.74516	2.13488	0.850925	1.21493	3.13807	0.177897	0.601166	0.259013	1.27085	0.461031	12.5711	0.523617	0.0734359	0.982743	0.361231	1.49296	1.12057	1.11731	2.44902	1.17702	12.6153	0.439421	0.608733
LPO	4.53491	30.6588	0.521943	0.664609	40.8728	2.02818	1.7973	0.437309	6.89134	0.523928	3.2917	0.579567	10.6552	101.017	1.10935	1.88197	1.38374	0.626405	0.52508	0.568913	0.476948	0.46424	9.10187	0.561455	1.79632	0.867106	38.7923	0.80781	0.617936	0.770154	0.428181	1.78137	0.484409	0.413147	0.383775	1.29363	0.546587	1.63996	0.806584	0.534285	0.543447
LPP	0.966176	1.07139	1.42604	1.72397	4.67759	1.85672	0.921328	1.06698	0.797964	1.48085	1.51713	4.27385	1.17208	1.26795	0.816837	1.21576	0.833438	1.63497	1.90532	1.91337	0.996292	0.942587	1.18868	1.08834	2.74284	0.853739	1.61042	1.0785	0.717512	0.621348	1.37323	1.0097	0.882906	0.929378	0.933745	0.879682	0.723377	0.83186	0.6782	1.97156	1.19694
LSR	0.872194	1.06919	0.560661	0.67084	0.670249	1.10249	0.718141	0.995307	0.745555	0.559337	0.645175	0.509315	0.871336	1.20378	0.807288	0.917983	0.949346	0.745382	0.806991	0.648746	0.633005	1.05952	0.539438	1.09143	0.812767	0.800308	0.686304	1.0932	0.522305	1.57247	1.66075	1.16944	1.31947	0.840297	1.00251	0.656222	1.41573	0.96925	1.29756	1.13392	0.757198
LSS	1.31852	1.96717	1.06215	0.938554	1.15609	1.44905	0.958767	1.08919	1.36446	0.803612	1.36533	1.10991	1.28265	1.25456	1.01896	0.689443	1.09374	0.941722	1.38657	0.991578	1.58519	1.28716	0.841378	1.15693	0.547482	1.18114	0.9105	0.735854	0.803961	3.50837	2.02244	0.855113	1.43044	0.94363	2.42189	0.61466	0.887534	2.24754	0.81251	1.00252	1.14818
LTA	1.95973	0.844148	0.612871	0.802671	0.763587	0.580307	0.925612	1.32325	1.31295	0.934773	2.04436	1.46281	0.359413	1.07328	0.70644	0.781071	0.844457	3.81613	0.776607	0.928147	0.775738	0.951155	0.652136	0.520314	0.518632	0.896767	1.73357	1.59709	2.18137	1.72314	0.589004	2.1637	3.6806	1.39434	1.09126	1.09163	0.675314	1.17416	3.07124	0.327362	1.60446
LTB	0.616083	0.360797	1.13782	0.997159	0.380566	1.0393	1.57311	0.35863	0.388998	1.1926	2.33173	0.423399	1.00284	0.508645	1.4626	0.568848	0.570647	2.73972	0.73731	1.33749	1.00448	0.954174	1.62722	0.503176	0.767365	1.1996	1.28902	3.63942	4.50071	2.32398	1.00658	1.55988	1.52594	3.81951	1.32792	3.82108	0.554198	3.89387	3.5162	1.99382	6.95486
LTF	15.0411	57.4953	0.503103	0.607233	33.8238	3.89526	4.45199	0.291143	2.6726	0.509681	14.0046	0.774581	20.0141	60.6895	0.805695	1.40909	1.04647	1.03376	2.45731	1.43426	0.484801	0.45575	6.22274	0.589406	0.809929	0.992985	26.6817	2.72726	0.485158	0.506885	0.221114	4.25138	0.182374	0.285384	0.264783	0.994217	0.284006	12.8139	0.672494	0.309107	0.465298
LTK	1.09407	0.854343	1.79225	0.960546	0.56897	1.59262	1.38547	1.52679	1.35932	1.12683	1.1297	0.803391	1.29425	0.897354	2.67632	0.850684	1.76348	1.56438	0.978678	2.02945	1.62124	1.30162	1.30168	2.09197	2.26291	2.16418	0.746271	1.32648	1.38308	0.352336	0.158907	0.433278	0.203396	0.310285	0.310154	0.735709	0.435697	0.509967	0.321947	0.36189	1.12697
LUM	0.372583	0.994726	1.6247	2.22064	2.38846	1.56403	2.3809	1.15398	0.427755	3.77729	2.15858	2.11279	3.01049	0.528452	0.714865	0.967067	0.0901658	0.915268	3.06933	1.0113	2.20412	0.904996	1.78221	0.152077	0.988494	0.60545	1.71894	0.668266	0.430246	9.21775	0.115853	1.99851	0.962058	9.65407	11.6239	2.67755	1.70722	2.41856	4.3149	4.10591	2.66267
LXN	1.28467	0.872857	1.16882	0.882831	0.755739	1.25518	1.34936	0.676951	2.16912	1.18973	1.82717	1.19512	1.14369	0.883744	1.54135	0.864967	1.51055	1.2101	1.09475	1.2134	1.36644	0.926064	1.84142	0.905506	0.913716	3.00168	1.83977	1.50441	1.82089	0.244774	1.34154	0.619684	0.197102	0.654357	0.336974	1.82097	0.210052	0.716664	17.7238	0.494361	1.85922
LY9	0.869394	1.34593	1.88499	1.3628	0.992643	0.920349	1.56974	0.821455	1.65272	1.68792	4.23346	0.715012	1.71511	1.60667	1.61604	1.0774	1.34065	1.18946	0.662151	1.33075	1.24205	0.712213	3.61902	0.474365	0.641884	0.15219	1.37844	1.37955	1.00304	1.17495	1.37703	0.438178	0.400108	2.73188	0.91262	1.89393	0.715931	3.01824	2.39915	1.33632	1.9903
LYN	0.868429	0.522683	0.807489	1.37647	0.602746	0.814457	1.01871	1.00148	1.50165	1.12052	1.16857	0.821577	0.596729	0.868712	0.988801	0.891289	1.03914	0.846775	0.758777	0.770122	0.726726	0.673019	1.01264	1.25889	1.17818	1.26901	0.526032	1.99535	1.78839	1.69642	2.07173	1.54031	3.03572	0.80591	0.397805	0.878452	2.14493	1.11175	0.906871	1.32519	2.079
BBIP1	1.07773	0.889906	1.50873	0.875446	0.937299	1.76764	1.04211	0.874813	1.9757	0.782002	1.59917	1.6592	1.05153	0.680469	1.25033	0.891653	1.55966	1.42259	0.545763	1.3605	1.7823	1.0742	1.45945	0.921797	1.2792	1.94156	1.37337	0.982774	1.37613	0.461975	0.453883	0.817773	0.408781	0.625421	0.79646	1.50975	0.546565	0.684133	0.511129	0.689657	1.48997
LYZ	7.52188	79.3387	0.213781	0.655631	67.8199	4.35077	1.6283	0.291498	6.66451	0.168112	7.18803	0.80828	26.6298	104.707	1.18902	1.24915	1.3957	0.377256	0.696326	1.53477	0.168664	0.544423	14.66	0.545908	0.490991	0.181856	254.535	0.914589	1.00631	0.51604	0.146072	1.99435	0.106275	1.91643	0.175537	0.613312	9.36325	1.20878	2.70502	0.672948	2.3655
MAG	1.55773	2.0075	2.86125	0.918636	3.44851	2.20341	1.63145	2.72892	0.69562	0.466116	0.945365	1.33464	0.780556	1.18141	0.943832	1.62753	1.08104	0.749364	1.83209	2.10867	0.37573	1.89305	0.594598	1.15729	0.991685	0.315282	0.691054	2.63267	0.816911	1.19782	1.29287	1.72317	0.552915	0.858749	1.50558	0.506237	2.50348	1.21308	1.18438	0.317192	0.711075
MAF	0.289918	0.72482	0.692014	1.07437	0.927706	0.975466	0.682927	1.06136	0.565347	1.04092	1.27151	0.835877	0.900822	0.758366	0.768692	0.827554	0.56981	0.625767	0.941563	1.1301	1.16364	0.642637	0.68851	0.569862	0.622571	0.379188	1.24725	1.16521	3.33716	2.58769	1.91538	1.55276	2.01421	5.24425	3.98133	0.846175	3.82141	0.739738	0.929943	4.06523	1.47085
MAK	3.17631	0.367633	2.61575	0.383523	0.32835	1.39265	1.32367	0.623996	2.05726	0.610239	1.90267	2.0997	1.48412	0.242895	2.83678	0.764303	2.76133	2.48649	1.1676	2.85721	2.18871	2.4939	1.43675	1.37031	0.765101	4.28236	1.695	1.73303	2.02876	0.330725	0.113467	1.20661	0.239595	0.105956	0.0607266	2.54556	1.88819	0.115813	0.312578	0.421004	1.52143
FSCN1	0.424816	0.387643	0.428688	0.77821	0.171196	0.678527	0.507977	1.40857	0.283707	0.354513	0.499195	0.390876	1.03635	0.575385	0.618916	1.07807	0.232948	0.431634	1.11262	0.328982	0.305447	2.05161	0.310693	0.446815	0.54607	0.173575	0.563475	1.21137	1.76574	4.04927	2.71825	5.7947	9.40159	7.20395	3.21358	0.643251	2.46835	2.60166	2.48862	7.43666	0.895796
MAL	0.299014	1.53145	1.19501	1.86885	1.57753	0.561165	1.15732	1.8294	0.181422	0.445638	0.461309	0.825508	0.634101	1.33319	0.440979	2.43968	2.06678	0.8422	0.989811	2.12969	0.876415	1.04585	1.12583	0.124842	1.01019	0.70022	0.984614	0.826479	0.757124	0.915448	0.736002	0.144884	0.155957	0.406435	0.106761	0.720047	0.509907	6.12285	0.183622	1.24219	0.686418
FSCN3	1.53997	1.05625	1.05976	1.48439	0.829795	0.677654	0.991738	0.71309	1.09578	0.916051	2.16854	0.683484	0.740586	0.667645	0.47639	1.11929	1.6069	1.26758	0.419666	0.436062	0.895024	0.454938	1.23356	1.30394	1.12199	0.657534	0.587621	0.870952	3.13911	1.70442	0.64763	0.75039	1.14236	1.57688	0.858087	0.899988	1.34516	1.14505	1.00219	0.801245	2.1835
FSCN2	0.83058	0.890622	0.419722	0.994862	0.578129	1.48333	1.09672	0.740056	1.00514	1.76222	2.31785	1.98235	0.890366	0.817897	1.01228	0.364867	0.692441	1.40371	1.1531	0.940406	1.31387	1.60822	0.843799	0.354969	1.40161	0.74462	1.57161	1.07916	1.34532	1.2038	1.71012	0.53499	2.24998	0.803603	0.673	0.520611	4.66972	0.797713	1.41366	1.97625	0.939318
MAX	0.978401	0.679225	0.848864	0.937575	0.940305	0.910834	0.928119	1.0266	1.772	0.966258	1.01197	0.854004	0.713482	0.981833	0.950377	0.938321	0.973136	0.999634	0.998425	0.814748	1.07477	0.902186	1.02948	0.922236	1.02762	0.924967	1.21932	1.67678	1.63796	1.40084	1.057	0.854476	0.871886	1.39845	0.873938	1.15916	1.43484	1.18701	1.06693	1.11594	1.35433
MAZ	0.958542	0.45399	0.63012	0.83852	0.809266	0.991392	0.897787	1.06004	0.804541	1.00326	0.64446	0.695411	0.860694	0.858912	1.07841	1.12843	0.959793	1.31146	0.744028	0.801869	0.723054	1.26003	0.773517	1.14343	1.54507	1.85248	0.782804	1.3484	1.5981	1.04737	1.57663	1.27087	1.31763	1.40341	0.893215	0.958425	1.64409	0.946331	0.957665	1.57223	0.536175
MBP	1.00182	1.19922	1.01353	1.3237	1.21465	0.704549	0.88592	1.09252	1.2819	0.696289	0.655688	0.790576	0.714221	0.951278	1.11396	1.09382	0.900032	0.921448	0.568222	0.908475	1.19857	0.542027	0.921438	1.12064	1.39244	1.03809	1.11326	1.13811	1.15357	0.821501	0.792347	0.917849	1.06106	0.880367	0.396829	0.85006	0.5048	0.739294	0.628807	0.762532	1.14969
MCC	1.04481	1.00684	0.750608	1.19918	0.80802	1.07257	0.817743	1.15627	0.409253	0.96416	1.04375	0.837451	1.12296	0.860321	0.606641	0.919085	0.822137	0.834021	1.26655	0.8647	1.19831	1.19508	0.592878	0.722697	0.312449	0.356379	0.783651	1.16172	0.448413	1.94253	0.386508	1.12931	1.28201	1.02701	2.18316	0.708419	0.406503	1.19522	0.477082	0.997188	0.676909
MCU	0.885779	0.744561	0.996761	0.761475	0.597941	1.0739	0.731087	1.1878	1.87639	0.637841	0.84056	0.879533	1.00791	0.894519	1.1319	1.24515	1.0062	0.892455	1.16665	0.74463	0.768146	1.04384	0.732389	1.82215	0.930041	0.876153	0.643427	0.851275	0.582229	0.910053	0.606041	1.07623	0.639928	0.701754	1.0329	0.761213	0.406258	0.70442	0.579933	1.05979	1.03719
FSD1L	2.00279	0.270892	2.51497	0.707727	0.113806	1.11131	1.54791	0.764475	2.54743	1.04078	1.3557	1.18305	0.822057	0.345225	2.75668	0.971738	1.57048	1.72227	0.812551	1.65303	1.8865	1.39365	2.51433	0.860345	1.25767	4.77968	1.5782	1.08723	2.67408	0.659284	0.408788	0.216572	0.383854	0.20537	0.143844	3.18651	1.53297	0.171208	0.311004	0.54223	1.89897
MDK	0.810799	0.661307	0.717616	1.23082	0.586859	1.28643	1.30517	1.12176	1.8661	1.07747	1.58263	0.610965	0.663426	0.924173	1.26238	1.07279	1.4516	1.44832	1.24341	0.689238	0.741089	0.864402	0.592848	1.08573	1.84059	1.16905	0.677652	1.96863	0.85396	0.556979	2.09746	2.18739	0.59829	0.777508	0.925495	0.909632	1.35336	0.877437	2.72509	0.743616	1.10147
ME1	0.41133	0.902671	0.498081	0.936854	0.89307	0.779967	0.412849	0.644302	1.21531	0.26314	0.861267	0.571406	0.272361	1.51188	0.436665	1.33447	1.46262	0.455247	0.454131	0.51875	0.503785	0.729841	0.490506	0.798214	0.804033	0.492779	0.397542	0.43843	2.41323	3.38586	2.41391	0.940394	4.02608	2.1374	0.524675	0.477533	1.6688	0.829068	1.52804	1.26599	0.799311
ME3	1.54751	1.0774	1.07763	1.06696	0.568888	1.44973	1.0097	1.09644	1.21922	0.672267	0.924773	1.00093	1.05545	1.05109	1.32757	1.148	1.48188	0.930816	1.01775	1.10059	1.16577	1.02602	1.10202	1.92966	0.809165	0.934896	0.891696	1.34535	0.597057	0.194583	0.0589384	0.176744	0.0626057	0.27827	0.244432	0.896225	0.109636	0.20764	0.197794	0.171286	0.692081
ME2	0.874904	0.783093	0.974709	0.938674	1.07002	1.04709	0.895847	0.869638	1.18092	0.683157	1.20982	1.01363	0.882173	0.668779	1.03149	0.934681	1.15628	1.02442	1.24231	1.28477	1.05342	1.00146	0.713092	1.14702	0.588264	0.80145	0.854186	1.08906	2.68772	0.820784	0.78827	1.20959	0.711329	0.997869	1.34459	1.16161	1.06886	0.906117	1.16486	0.963086	1.18058
MET	1.30407	0.655726	1.17984	1.10098	0.505726	0.923914	1.02572	1.43288	0.81709	1.75274	1.65953	0.831185	1.53099	0.638657	0.706816	0.804279	1.16518	0.715849	1.58763	1.2642	1.47162	0.980323	0.754206	2.28379	1.08202	1.21611	0.698377	1.59829	0.607063	0.723902	1.71108	2.22182	1.61911	0.96748	1.64237	0.729852	0.485483	0.609258	1.00085	1.12093	0.923236
MFF	0.877635	0.824239	0.744226	0.91081	1.2412	0.864022	1.08893	1.13993	0.808433	0.884255	1.08487	1.19351	0.984275	0.696303	0.896516	1.07093	0.673603	0.764009	0.803489	1.01757	1.0558	0.904842	0.838512	0.717502	0.65659	0.842472	0.928028	1.05371	0.975444	1.02232	1.26401	1.56797	2.34346	0.665971	1.1698	0.913936	0.779451	0.902392	1.38351	3.34553	0.956147
MGA	0.903291	1.23209	0.907364	0.805347	0.957219	1.16224	1.02244	1.15496	0.933302	0.519634	1.11256	1.11682	1.38432	1.26393	1.00376	0.98206	0.886643	0.888298	1.40997	0.823209	1.30226	0.995115	0.631113	0.841938	0.611534	0.61331	1.02994	1.12378	0.654925	1.20997	1.40265	1.41995	1.71704	1.21522	1.91408	0.69896	2.73102	0.929449	1.73871	1.01324	1.30047
MGP	0.926536	1.80624	3.19956	2.9079	2.70349	2.79753	4.31662	0.768108	0.42739	4.92971	3.34002	7.16799	4.35201	1.58497	1.57798	1.03291	0.346596	1.53968	4.59837	3.19111	2.25162	1.3564	4.84608	0.397463	1.93186	0.72502	2.54112	1.22707	0.244912	0.407923	0.158328	0.513057	0.229627	0.448318	0.386787	3.76331	0.3527	0.616703	0.415756	0.243062	1.44863
MIA	1.72546	2.75483	1.00302	1.07049	2.3324	0.730099	1.41376	1.01795	2.64658	3.10349	2.25463	0.612308	1.31745	3.3253	1.1312	0.304282	0.486089	2.59682	2.10363	0.379566	1.09902	0.451669	2.17189	0.771703	4.20879	1.49909	4.39025	1.68903	1.1781	0.236932	0.0892005	0.735689	0.145248	0.0958121	0.0330843	0.683127	0.0608056	1.00836	0.231107	0.447165	2.57599
MIF	0.866157	0.884612	0.712051	0.82032	0.978406	0.792368	0.798409	0.819754	0.80608	0.90073	1.08874	0.796948	0.770031	0.973891	1.23884	0.915677	0.92461	1.02355	0.700595	0.938732	0.863493	1.03815	0.801993	0.87069	0.99788	1.04503	0.841275	1.28245	2.65661	1.75714	2.69462	3.35473	2.93782	1.23355	2.41573	0.990001	1.53568	1.57319	1.3956	2.31384	1.27438
MIP	0.810752	1.59218	0.734251	2.25758	1.72166	0.724662	1.25612	0.682127	0.853569	5.11606	0.538004	0.84701	0.501198	1.30509	1.64104	2.07318	1.26128	1.16429	0.416024	1.62679	1.20104	0.965514	1.08619	2.27331	1.30498	1.06794	0.741471	1.02862	1.04702	0.527658	0.658421	0.978457	1.08825	0.66316	0.934206	0.89282	0.745832	3.49732	0.835689	0.570964	0.882358
MKX	1.91546	1.14309	1.83605	0.598091	0.688303	1.23523	0.833061	0.588665	4.43384	0.673179	1.98608	1.22755	0.579811	0.324586	2.00946	0.58636	1.42014	2.84296	0.887451	3.41377	2.02691	1.94302	1.3861	1.85662	1.30363	4.17708	1.32689	1.06808	1.07029	0.36276	0.395651	0.993307	0.192095	0.272998	3.16156	1.64406	0.462507	0.394067	0.538339	0.268114	1.38631
MLL	1.4755	1.35153	1.08223	1.33078	1.33879	0.875628	1.62101	0.894084	0.68965	1.83989	1.19884	1.24346	1.15133	0.948859	0.998609	0.994024	1.14473	1.3698	1.12994	1.42611	1.05928	0.96583	1.2916	1.2785	1.14151	1.04142	0.79648	1.28463	1.23247	0.816293	0.536685	0.823122	0.822054	0.857661	0.93609	1.11357	1.69289	0.816451	1.01512	0.943171	0.939
MLN	0.78554	1.21731	0.755502	1.07108	1.39701	0.982385	0.707071	0.718646	0.973857	1.48975	0.645078	0.77902	0.486597	1.07484	0.662093	0.797473	1.22995	1.22542	1.02019	0.877493	1.3724	0.39133	1.10805	1.06798	2.47512	1.4	2.47003	1.05377	1.45721	0.788854	1.06802	0.840624	0.988479	0.831747	0.728931	2.51694	0.950231	1.39417	0.666772	0.976127	0.613897
MLX	0.903662	0.824716	0.723243	0.858034	0.844285	0.885325	0.795628	0.829092	1.04341	0.598174	0.766406	0.777281	0.838441	1.11302	0.745471	0.938227	0.940503	0.783263	0.637444	0.809355	0.657434	0.93503	0.952909	0.839418	1.00987	0.948951	1.01412	0.926089	1.23492	1.40837	0.945375	1.31336	0.97328	1.05829	0.806226	0.889077	1.079	1.21565	1.36627	1.17396	0.999641
MME	0.795452	0.878397	2.09512	2.05453	1.78796	1.79816	1.55657	2.74739	0.400126	3.53526	1.30594	1.68634	0.903426	0.949214	1.14277	2.44504	0.398653	0.990034	4.1954	2.28455	1.88824	1.35384	2.80961	0.378311	0.16533	0.328399	0.984584	2.04359	4.62316	1.20207	2.31272	0.964753	4.46371	2.34789	2.79324	1.38127	23.5009	0.700416	17.0843	2.52971	1.52894
MMD	0.577508	0.90964	0.770848	1.57514	0.753391	0.963488	1.15723	0.733026	0.554902	1.56859	1.43319	0.901507	0.912613	0.572689	0.750503	0.688223	0.305181	1.3892	1.06644	1.00163	1.2868	0.900944	1.80841	0.519012	1.25511	0.593013	0.799322	2.96722	7.17199	1.49804	0.514669	1.23782	0.614885	2.04983	6.96423	1.64909	2.49192	1.50924	2.17373	2.04964	1.71975
MN1	0.851306	0.67135	1.07852	0.624554	1.08075	1.47232	1.18064	1.53785	0.31597	0.437767	1.84547	2.12908	0.498847	0.332201	0.925943	1.43022	0.69158	0.720797	3.43085	2.4158	1.4675	2.69865	0.328788	0.613458	0.458325	0.905279	0.886377	0.434296	1.01333	3.07467	0.932334	2.43661	2.36637	1.82289	1.67239	1.40071	0.779934	0.991767	1.60618	1.19538	1.63198
MNT	0.796958	1.39088	0.85311	1.13032	1.28779	0.928288	0.925697	0.851463	0.85158	1.17505	1.01246	0.788257	0.873255	1.18586	0.729036	1.01337	0.827614	1.2369	0.791809	0.832711	1.04126	0.937886	0.772389	0.922915	1.32146	1.15196	0.811473	1.21817	1.14006	1.59639	1.49415	0.915054	1.09112	1.1384	0.91871	0.686805	1.04052	1.0403	1.42402	1.02279	0.920498
MOG	0.824671	1.26501	0.781973	1.07403	1.02634	0.736412	1.17979	0.866412	1.33095	1.61834	0.650295	0.738444	0.505008	1.4194	0.764503	1.27839	0.882639	0.988608	0.510728	0.928948	1.12191	0.546915	1.26235	1.06702	1.30512	1.09946	1.00787	1.00247	1.39681	0.827377	0.844548	0.864215	0.920305	0.922565	0.779327	0.551386	1.01038	1.03218	0.769704	0.939465	1.97887
MOK	3.13281	0.620382	2.52521	0.602543	0.534132	1.47299	1.32069	0.778457	1.67324	0.774316	1.59578	2.26681	1.84758	0.429872	2.80082	0.723093	2.22393	2.50044	1.79962	3.12492	2.31564	1.79187	2.07732	1.18859	1.00406	3.65674	1.91986	1.93388	1.72864	0.367466	0.303192	0.47409	0.369667	0.305158	1.11552	2.29334	1.92729	0.738802	0.275195	0.398099	1.44501
MOS	1.02078	0.74773	0.916452	1.23942	1.11908	1.13477	1.05109	1.04665	1.20507	1.16325	0.79941	0.784875	1.20576	1.4029	0.961758	0.912138	1.09184	0.90299	0.894091	0.876649	1.06038	0.980128	1.1071	0.896026	1.37253	0.908727	1.12311	0.912807	0.928355	0.973831	0.763728	0.961564	0.854736	1.13758	1.08091	0.893314	0.936764	1.01058	0.940023	1.18582	0.989472
MPG	0.816821	0.964842	0.788101	1.19322	0.998545	0.894881	1.11326	0.97043	0.956656	1.21753	0.666629	0.689288	0.843019	1.27129	1.01468	0.938795	0.862069	0.841879	0.667512	0.905551	0.739002	0.910935	1.24405	1.0658	1.89944	1.16118	0.919239	0.908345	0.898501	0.59946	0.572579	0.836448	1.00821	1.05818	0.944148	1.21056	0.79898	0.920169	0.627912	1.05678	0.873078
MPI	1.04776	1.22808	0.86047	0.9651	1.09998	1.1809	0.917879	0.92586	0.908639	0.86958	0.744163	0.809299	1.09634	1.31492	0.914473	1.1186	1.02673	1.04845	1.05384	0.883977	0.87239	0.919329	0.822756	0.835019	1.35453	0.993627	1.21519	0.963585	1.12951	0.992624	0.798253	1.16596	0.558136	0.865912	0.840068	0.919108	1.47999	1.20059	0.736452	0.391459	0.82278
MPL	1.82395	1.2513	1.83812	0.998691	1.30032	1.0151	1.43945	0.803931	1.15127	1.13602	1.11173	2.04343	1.21609	0.988472	1.65887	0.926611	2.41209	2.56737	1.30731	2.54382	2.31857	1.71025	1.31277	1.15986	2.14525	4.24646	1.12317	1.04942	1.5807	0.472417	0.568409	0.644903	0.728433	0.186452	0.155384	0.933001	0.334757	0.324988	0.194233	0.472916	0.582057
MPO	0.615077	0.954693	1.61786	0.9277	1.50325	0.545475	1.88043	0.501805	0.920191	1.20213	0.99061	0.633885	0.379102	2.32407	1.00939	0.853382	0.687093	0.840045	0.381331	1.09765	0.303885	0.406236	0.40509	0.850139	1.13829	0.825319	0.778728	5.72986	5.86029	1.62657	0.65391	1.85264	2.54502	4.50138	0.47137	0.462426	0.874758	0.659407	1.56429	1.11997	4.248
MPZ	2.49174	1.21987	1.57535	0.354097	0.911019	0.53852	1.64249	3.02653	1.19111	0.990567	0.607083	1.21267	0.603948	0.562149	0.784721	2.48703	2.23935	0.548167	1.13145	1.34203	1.30495	1.16068	0.533788	0.597869	2.20305	1.72007	0.903303	0.804234	0.720925	0.785776	0.846736	0.833822	0.887611	0.839944	1.52441	2.24503	0.668584	0.744787	0.761605	0.46329	0.62661
MR1	0.624277	0.545134	0.834432	1.15359	0.781844	1.29659	0.888469	0.893609	1.26477	0.886298	0.923021	0.859993	0.872711	0.75052	0.772658	1.21206	1.04629	0.747839	1.1368	0.581975	0.766213	0.908863	0.606232	1.11538	0.999642	0.515988	0.76383	1.03383	1.07587	0.633551	2.41271	1.47394	1.94429	1.40041	0.965818	0.926401	0.952098	1.17033	1.97536	1.43356	1.38674
LY86-AS1	0.832302	1.27651	0.834628	1.13737	1.08063	0.751553	1.17767	0.885929	1.34224	1.64292	0.672687	0.776743	0.515875	1.39993	0.797333	1.27002	0.852398	1.2868	0.523539	0.944874	1.14621	0.554722	1.25131	1.09889	1.30134	1.09748	1.05012	1.03142	1.39163	0.836842	0.860216	0.768504	0.941988	0.949016	0.790283	0.566217	1.02252	1.16538	0.800111	0.965953	1.44734
MRO	0.634141	1.18018	1.13819	1.06566	0.411144	1.08506	0.860695	0.863434	1.15525	1.27762	0.787437	0.812161	0.487549	0.917374	1.00619	0.972032	0.518788	0.90507	0.500659	1.85098	1.49231	0.746042	2.62153	1.03133	0.948809	0.829971	0.870711	1.00428	5.9266	0.662391	0.781443	1.5189	0.989572	3.23059	1.27811	1.09252	2.20802	0.98012	1.8546	1.19225	1.04632
MSC	0.47362	1.44643	2.2003	0.912562	0.415167	0.743361	2.51361	0.981914	0.57946	1.07406	1.62513	0.827477	2.28436	0.858803	0.8386	0.831159	0.158037	1.08625	0.593024	0.281595	1.01937	1.25465	0.552726	0.519199	0.26367	0.345835	0.355503	0.483491	5.34996	7.42158	15.9163	13.2129	42.6639	5.34644	3.26319	1.96795	2.78372	2.32766	10.1846	13.4276	5.09518
MSN	0.812492	0.956932	0.827494	1.30883	1.49244	1.33023	0.994157	0.773177	0.485407	0.973476	1.76718	0.991637	0.880847	1.15754	0.604286	0.967572	0.424152	0.867611	1.78022	0.958704	1.05197	1.0026	0.627675	0.460731	0.92261	0.493222	0.587636	1.72135	1.50725	2.33219	2.26907	1.74	5.16792	2.4652	1.08841	1.18767	1.79633	1.20327	3.37426	1.46652	1.61841
MT4	0.783058	1.2571	0.675125	1.51235	1.06046	0.680532	1.03459	0.865542	1.3084	1.59861	0.602479	0.723976	0.48342	1.22267	0.774882	1.42491	0.886351	1.23751	0.485309	0.8882	1.3786	0.508258	1.12917	1.17152	1.1636	0.993626	1.66597	0.998273	1.29453	0.76682	0.81723	0.836444	0.864823	0.921138	0.724911	2.21337	0.949928	1.56035	0.732451	0.768775	0.553654
MT3	4.89343	1.86572	2.04201	1.63139	1.26903	1.04072	4.00466	1.44338	2.16071	1.47528	1.12007	1.70903	1.44183	0.736195	1.29526	0.835767	2.12304	2.87605	1.31366	3.66554	1.49595	1.6196	3.67148	0.621029	3.08422	1.69778	3.41283	0.966228	1.15818	0.309724	0.29421	0.186677	0.52394	0.446811	0.19845	2.81841	28.7482	0.461912	0.308323	0.254005	0.69819
MTR	1.11934	1.44037	1.30531	1.11168	1.6827	1.13464	1.12919	1.00307	0.729535	1.32701	1.43869	1.63119	1.55218	0.887284	0.857851	1.03535	0.954339	1.06999	1.50011	1.37436	1.41917	1.18153	1.25952	0.96633	0.72206	0.882745	1.2257	1.01105	0.968527	0.868636	1.16392	1.0732	0.969438	1.07835	1.10221	1.07697	1.54676	0.712522	1.87049	1.21029	1.09361
MUT	1.04533	1.2531	1.0944	1.11574	1.3023	0.983726	1.03909	1.15297	1.04343	0.969074	0.894488	1.23388	0.958638	1.05545	0.832256	1.08511	1.30495	1.10589	1.15912	1.00421	1.22868	1.0408	1.03452	1.01448	0.808505	1.01841	0.991986	0.935552	0.778168	0.49757	2.11082	0.812268	0.688142	0.548427	0.727412	0.775307	0.702109	0.71377	0.429492	0.623975	0.66378
MVD	0.947184	1.25259	0.862163	0.514498	0.691129	2.36405	0.775889	1.03335	1.8463	0.706037	0.738147	0.544094	1.26994	0.997291	1.14736	0.626721	0.792416	0.845513	0.913135	0.775492	0.950528	0.98829	1.01765	1.48908	1.37736	1.05818	0.90825	0.688568	0.963937	1.39418	0.992291	1.79406	3.30649	1.25105	1.36368	0.790578	1.44904	1.32664	1.20049	1.26923	0.93709
MVK	1.18957	0.584421	1.00998	0.741199	0.573518	1.50877	0.743555	1.38803	1.2819	0.430899	0.845972	0.716436	2.01222	0.868484	1.20948	1.44563	1.27808	0.875261	0.934282	0.892697	1.05128	1.71056	0.552277	1.40627	0.966472	1.15566	0.746871	0.791438	0.525963	1.52266	1.29526	0.751834	1.03196	0.791921	0.697383	0.843099	0.622181	1.01762	0.87189	0.523668	0.483219
MVP	1.04912	0.686926	1.01047	0.748054	0.679311	1.58258	1.02544	1.16204	0.857994	0.869233	0.943149	0.735037	1.09335	0.862957	1.10472	0.93161	1.06652	1.16656	1.18559	1.13508	0.854268	1.2537	0.729373	1.57529	0.900994	1.44982	0.544996	1.34269	1.04518	0.567108	0.645652	0.647883	0.690085	1.06353	0.465617	0.947552	0.240086	0.784169	0.533058	0.642274	0.917254
MX2	0.557086	0.665393	1.10117	1.02019	0.632445	0.892592	0.946388	1.03628	1.88339	0.688283	1.20217	1.0148	1.05197	0.730294	0.929659	0.697798	0.684832	0.796384	0.999746	0.59165	0.789382	1.13182	0.844792	0.781215	0.455162	0.755919	0.592535	2.30788	1.01426	2.21444	2.30256	0.362831	0.8137	2.58415	0.897534	2.05058	0.281289	4.58261	2.6114	1.93167	3.2187
MX1	0.745171	0.848374	1.07605	1.0583	0.826557	1.20599	1.09566	0.913344	1.1378	0.686474	1.32282	1.03396	1.28209	0.827779	0.895939	1.02168	1.14149	0.846774	1.20961	0.658706	1.03165	1.21121	0.651362	1.20218	0.545088	0.558804	0.758981	1.81099	0.450216	3.35053	1.04724	0.821031	0.315332	2.81599	0.708228	1.7541	0.327933	3.52935	1.14364	0.902028	2.59221
MYC	0.72785	1.18676	0.733764	1.23981	1.43969	0.893642	0.975529	0.849444	0.547742	1.2091	0.741448	0.84011	1.03761	1.06727	0.678098	0.916276	0.960394	0.723678	0.651936	0.759118	0.769299	0.829842	1.04279	0.760394	1.06068	0.942342	0.908348	0.917278	1.2631	1.2328	1.40602	3.08615	1.62747	0.884697	1.68786	0.609831	1.2583	1.18251	2.61135	1.24494	0.852714
MYB	2.34357	0.287262	2.05536	0.425602	0.313795	1.43193	1.45724	0.765773	2.04968	0.666815	1.1851	1.46665	1.27739	0.232509	1.7695	0.917182	1.7944	2.03157	1.3907	2.26763	1.91638	1.62442	1.20231	1.36239	0.540632	2.93507	1.05433	1.28402	1.06186	0.351236	0.534722	0.425806	0.0904245	0.136382	0.298241	1.59653	3.68276	0.21675	0.275736	0.471885	0.938107
MACROD1	1.04029	1.29388	0.835685	0.923588	1.14868	1.14618	0.859467	0.884789	1.23037	1.02638	0.582822	0.804298	0.85768	1.5766	0.980975	1.28475	1.0564	0.813556	0.805554	0.820713	0.995224	1.2734	1.05	0.95538	1.26751	1.35172	0.994165	0.519716	0.605575	1.06022	0.55071	1.15806	0.709	0.577689	0.580552	0.918141	1.2477	0.686617	0.889916	0.965769	0.35254
MACROD2	1.68508	1.13023	2.26763	1.15203	2.69563	1.3728	1.59822	1.09867	1.49553	1.35182	1.59566	2.4228	0.940762	0.874207	1.01991	1.29205	1.33419	1.1449	1.08187	1.38393	1.47311	1.23714	1.52848	1.0362	1.74135	1.7817	1.09496	1.07115	1.21763	0.303676	0.147626	0.362756	0.200668	0.139274	0.547264	1.19598	0.843256	0.353155	0.343361	0.235609	0.885486
NBN	0.743608	0.870919	0.980749	0.668065	0.93362	1.02971	0.687421	1.01546	1.66178	0.659069	1.27893	0.989658	0.88875	0.638819	0.923288	1.07253	0.820459	0.798951	1.08671	0.86455	1.19406	1.02596	0.874617	1.14614	0.272937	0.585286	1.33455	0.984008	0.961341	1.39184	1.25514	1.33939	0.972934	0.865722	1.45667	0.943477	1.01344	1.73245	0.831889	1.28148	1.31873
NCL	0.989682	1.27692	1.05043	1.59314	1.29934	1.1283	1.5845	0.849669	0.714823	1.86902	1.23843	0.939732	1.2301	0.918901	0.677978	0.905644	0.795907	1.18227	1.05946	1.38616	1.24775	1.21607	1.19035	1.07302	0.812118	1.54675	0.68328	1.35368	1.13373	1.37374	0.976036	1.23155	1.89332	0.644534	1.12691	1.23223	1.40307	0.901566	0.810133	1.06305	1.63216
ND1	1.3948	1.02074	0.893853	1.1339	1.25304	1.04779	1.577	1.01019	0.529722	1.29077	0.893287	0.651747	1.02439	1.59724	0.987908	1.04654	0.958472	1.24516	1.21768	1.16834	0.80133	0.789338	1.91982	0.692962	0.821464	1.5218	1.41433	2.27396	2.15398	0.863811	1.56318	0.682777	1.12796	0.972463	0.808699	1.172	0.369452	0.929589	2.45636	0.65742	0.8943
ND3	2.02558	1.20114	1.09156	1.20478	1.72971	0.867781	2.30218	1.00733	0.729292	1.85179	0.872609	1.14024	1.25599	1.85348	1.20817	1.01835	0.927705	1.31706	0.846668	1.32819	0.873941	0.891204	2.37674	1.12835	2.01057	3.15135	1.34616	2.64495	3.14773	0.499103	0.903959	0.62761	0.629623	0.809298	0.337493	1.7644	0.312912	0.586941	0.903503	0.502522	0.635262
ND2	1.6805	1.04811	1.16963	1.55675	1.39721	1.05364	1.78949	1.07484	0.778963	1.21927	0.801687	1.00393	0.925885	2.018	1.28102	1.00547	0.890102	1.31707	1.24516	1.25975	0.770052	0.888207	2.64729	0.882869	1.38572	2.09792	1.86698	2.38864	2.50616	0.887752	1.15675	0.57288	0.688258	1.32025	0.511555	1.38495	0.463934	0.753468	3.56981	0.797773	0.714317
ND5	1.54479	0.937983	0.931744	1.00816	1.35298	0.959418	1.59101	1.00306	0.852384	1.29029	0.683699	0.857237	0.989233	2.26723	1.14942	1.05273	1.01753	1.20381	1.02315	1.13548	0.668623	0.898899	2.41064	0.841797	1.19915	2.04579	1.28703	2.48914	2.01764	1.14372	1.04395	0.63164	0.776514	0.804203	0.49937	1.36633	0.598672	0.623044	1.80379	0.900451	0.5734
ND4	1.64719	0.962735	1.1002	1.06805	1.33051	1.17491	1.52447	0.996823	0.654813	1.24375	0.69347	0.850208	1.09918	1.66717	1.10558	1.07179	0.736518	1.21508	1.22076	1.21936	0.79344	1.02882	2.06977	1.01037	0.963436	1.72486	1.4924	2.05921	1.69601	0.897393	1.11125	0.812593	0.712758	0.840789	0.533427	1.22145	0.572427	0.76731	1.6176	1.01236	0.747302
ND6	1.39607	1.21731	0.992495	1.07812	1.12618	0.914523	1.13457	0.787876	0.75209	1.35184	0.70944	0.542641	0.449249	2.40309	0.722637	1.13018	0.860044	0.516285	0.359365	2.10383	0.508325	0.715942	2.45165	0.98159	1.17365	1.53639	1.30248	2.56391	2.43008	1.48126	1.23042	0.668438	0.83544	0.62606	0.690307	0.340441	0.627532	0.595103	1.92709	0.964333	1.42797
NDN	1.37683	1.61121	1.58225	2.6661	3.17583	2.13727	1.93748	1.2061	0.52203	1.95107	1.53876	2.18107	1.98739	1.00147	1.07937	1.93198	1.13173	2.13039	3.24049	2.20646	2.28904	1.53601	1.38537	0.146255	2.65335	1.75857	1.46917	1.11605	0.627035	0.341137	0.072421	0.414452	0.254388	0.870129	0.64319	1.90518	0.188959	0.367408	0.496797	0.746024	1.45843
NDP	1.53324	1.04609	0.530676	0.984522	0.473755	1.67994	2.09245	1.86143	1.0381	1.24981	0.39662	0.937057	0.671695	1.10627	0.620027	1.1377	0.816416	1.97778	1.12236	0.589729	0.740913	1.1718	0.994853	0.880534	1.01988	0.860059	1.85196	1.78866	6.06725	1.15558	0.694462	0.71467	0.587893	1.65681	0.649953	9.31962	0.83379	0.876745	0.626855	20.0012	2.81768
NEB	1.34999	0.991895	2.15537	1.08182	0.31521	1.24868	1.46533	0.861204	0.849329	0.62316	1.15427	2.98564	1.23171	0.859243	1.33648	0.500875	2.87066	0.790733	0.9449	0.770541	0.9168	1.0169	0.950218	0.877014	0.218099	0.890577	0.592279	0.589796	1.07331	2.52891	7.29094	4.29457	3.98437	3.67259	3.99361	0.832162	7.13792	2.52231	2.46413	6.26292	1.5145
NF1	0.852759	1.18737	1.28285	1.40211	1.50772	1.24691	1.21571	1.17257	0.692445	1.09746	0.964387	1.15347	1.27204	0.922522	0.866012	0.918999	1.07785	1.13234	0.941747	0.940093	1.24301	1.05262	0.86371	0.98414	0.477151	0.693455	0.637033	1.05836	0.886891	0.970052	2.17169	1.44626	1.1307	0.959587	0.83476	0.936809	1.1234	0.799525	1.03783	1.52731	0.658288
NF2	0.786106	0.657981	0.844611	0.701358	0.746859	1.16376	0.824445	0.612979	1.2791	0.426028	0.828741	0.865341	0.851673	1.30057	0.936936	1.16546	1.1394	0.541999	1.01777	0.562154	0.595939	1.10588	0.651625	0.969043	0.853861	0.837249	0.817875	0.912931	0.893081	0.957198	1.13693	1.85734	1.47497	1.249	1.59186	0.731608	1.16361	1.0355	1.92925	0.805322	1.07458
NES	1.07097	1.37009	1.38816	1.01539	1.60404	1.83249	1.24273	1.33982	0.357244	1.20472	1.09758	1.37963	2.12797	1.55847	0.639314	0.7883	0.541336	1.45221	2.82055	2.33947	1.49291	1.39485	1.38213	0.60493	1.76914	0.711863	1.1622	0.650592	0.314815	2.88755	0.748576	0.982871	2.59211	1.59959	0.791756	0.966391	1.3941	0.426635	1.10477	1.3501	1.15519
NGB	0.542226	1.06902	0.416738	1.16128	0.469988	6.14443	0.494598	2.44375	1.95049	1.01886	0.485573	1.97195	1.05436	0.925392	1.82306	1.37796	0.926387	0.40718	1.00446	0.374318	0.585605	2.23195	1.39006	3.06077	0.900264	0.587188	0.663084	0.994411	0.256454	0.242662	0.838046	2.23722	0.552494	0.173119	9.45355	0.610247	0.57057	0.458845	0.594524	0.198336	0.504151
NGF	0.963436	2.16628	1.32532	0.444427	0.561569	1.37149	0.335834	1.15987	1.41114	0.992865	2.32081	0.944839	3.79183	3.48309	1.21183	1.32623	0.974239	1.8151	0.532537	1.05729	0.41949	1.60243	1.18626	0.864609	0.60633	0.426899	1.45598	0.764498	2.20968	1.97724	1.17776	1.15795	0.829049	2.57683	0.740204	2.07095	0.598744	1.12958	1.95689	1.16403	1.01001
NHS	1.77487	0.913267	1.54288	0.985935	0.858613	2.16678	1.12353	1.36284	1.09652	0.737958	1.68074	1.84063	1.61019	0.802506	1.67014	1.49388	1.79315	1.17269	2.24971	1.0358	1.99469	1.30264	0.729685	1.46304	0.460594	0.600122	1.26039	1.0628	0.369587	0.327462	0.820559	0.379068	0.15276	0.69289	1.05808	1.12263	0.108595	0.994098	0.673208	0.654416	0.754189
NIN	1.17849	0.684946	0.82596	0.757405	0.691967	0.728408	0.923358	0.786217	1.20891	0.671336	1.24661	1.1212	0.936005	0.622855	1.07331	0.751665	1.22974	1.14233	0.817219	1.18292	0.948963	0.810323	0.955098	1.05275	0.446181	0.995859	0.771052	1.01636	1.18972	1.2023	0.808173	0.969868	1.07331	1.6544	1.59191	1.20027	1.3441	1.19907	1.13117	0.939887	1.34417
NLK	0.75875	0.783544	0.715661	0.721156	0.930925	0.705793	0.799867	0.686292	1.5245	0.720672	0.929862	0.591181	0.652537	1.13708	0.887	0.836832	1.17524	0.782398	0.594435	0.793772	0.668504	0.824781	0.892443	1.45208	0.832163	1.34546	0.874624	1.18435	2.16587	1.79519	1.93242	1.26179	1.70343	1.54135	0.756336	0.821394	2.52019	1.52631	2.07764	1.81151	1.17548
NLN	0.75886	1.25266	0.748233	0.958562	0.741527	0.878907	0.896215	0.888754	0.986564	0.62313	0.658747	0.723551	0.588573	0.916571	0.947929	1.10023	0.845202	0.614258	0.497702	0.882751	0.992838	0.73835	0.524746	1.05617	0.790049	0.565064	0.648224	1.07072	1.32264	1.9219	1.89564	0.964007	4.88836	1.0168	3.00095	0.609651	1.63568	1.08556	2.08585	1.43969	0.984762
NMB	0.872304	0.862739	0.834046	0.854381	0.837218	0.533095	0.927188	1.02784	0.770065	0.834275	0.804439	0.816266	0.588015	0.796521	0.736394	0.977426	1.18866	0.781537	0.481941	1.23796	0.950012	0.862236	0.921553	1.18752	1.34639	1.06568	0.648956	0.776331	2.49147	2.15264	4.53908	4.56405	8.76867	2.0296	2.43822	1.33811	1.00604	1.54633	2.46832	0.889818	0.5341
NMI	0.751999	0.607515	0.959466	0.950088	0.679843	0.91918	1.21953	0.910302	1.73015	1.15395	1.43138	0.905844	1.06439	0.425326	0.959058	0.855281	0.770915	0.715718	0.497629	0.93627	1.00182	0.915063	1.11365	0.899206	0.821219	0.927402	0.93744	1.62735	1.49582	0.882163	1.54621	1.48139	0.899772	1.74545	1.36303	1.31281	0.520604	1.55263	0.865334	1.17551	2.13143
NMU	0.12551	0.234296	0.318079	0.912549	0.186437	0.320389	0.175197	2.26735	0.847981	0.336116	0.395892	0.279485	0.18094	0.479694	1.1591	2.24139	2.22836	0.208624	0.116656	0.094332	0.174995	4.1237	0.149362	0.607179	0.826094	0.125349	0.0590263	0.758261	0.382489	2.96793	1.33212	3.11179	0.958092	0.54888	5.6591	0.127852	10.4478	0.852388	1.1839	0.182625	0.723275
NNT	0.829605	1.19032	0.822324	0.978138	1.01226	1.10275	1.06976	0.77908	1.15062	1.01515	0.759529	1.11988	0.622594	1.10506	0.530102	1.33487	0.882308	0.990038	0.816385	0.857911	1.05816	0.763707	0.973277	1.09851	0.821179	0.717726	0.906893	0.964142	1.14663	1.19917	1.06439	1.59606	1.20052	0.931725	1.30126	0.580036	1.61813	0.919744	1.12353	0.973848	0.781174
NOG	0.681558	1.07759	1.42841	1.24098	1.30588	0.747096	0.771324	0.958012	1.11241	1.36139	0.887082	0.627976	0.417689	1.146	0.657444	0.879408	0.860443	1.07382	0.421176	0.767014	1.31397	0.444556	1.4301	1.0089	1.01338	0.866904	0.986817	3.17235	1.13006	0.670742	0.708242	0.730173	1.30171	2.18116	1.84246	0.476172	0.829396	1.26585	2.82093	0.845872	2.11624
NOV	0.63838	1.21422	0.722873	1.68408	4.7345	1.71489	1.38705	1.62818	0.324137	0.711668	0.673127	3.58325	2.95687	0.564916	0.592332	1.50754	0.437031	0.850255	1.09308	0.899527	1.16738	1.14423	1.97447	0.349394	3.78421	0.651547	0.691044	0.639351	0.936488	1.95973	0.959187	3.50099	1.74774	0.978399	0.88954	1.47062	0.140204	0.509089	1.51223	1.11991	0.980815
NPB	1.13123	1.2162	2.52392	0.463646	1.07398	0.630851	1.76723	0.712992	0.398755	0.418733	0.746326	0.258555	2.17126	0.740032	0.700999	0.994945	0.980222	0.955827	0.70772	1.20065	2.06214	1.06805	0.759422	0.496515	1.1345	1.42376	0.585715	1.1269	0.654035	2.0026	0.619076	1.56853	1.58795	1.20671	2.76576	0.630692	1.62745	1.33174	1.45589	0.899432	0.817137
NPL	0.306441	0.365695	0.374709	0.711378	0.213521	0.486454	0.509298	0.729275	0.820878	0.365909	0.837382	0.413918	0.441832	0.283827	0.703948	1.15119	0.998719	1.1601	0.411598	0.260829	0.426018	0.614895	0.486471	0.602937	0.502327	0.362395	0.409958	1.6119	4.22986	2.63569	8.94733	2.03389	1.8035	5.2012	1.77334	1.18142	1.16746	1.78055	2.33797	4.42586	3.35654
NPW	1.30907	0.711322	0.496792	0.31081	0.476913	3.00478	0.423692	1.16343	0.679249	1.00457	0.299016	0.369326	0.679695	0.997808	0.687485	0.676525	0.939943	0.443886	0.431929	0.551359	0.75748	1.91427	0.606264	1.11834	1.99305	1.43658	1.08803	0.504211	1.57374	5.76475	1.00776	1.96099	3.13582	3.94768	6.86852	1.05503	3.78233	0.315092	1.1195	3.12759	0.664545
NPY	0.666005	1.1868	0.665736	1.3946	0.894585	0.581254	1.05838	1.43932	1.1188	0.84935	7.6088	3.82431	0.863295	1.66003	0.66452	0.933896	0.388786	1.62684	1.07886	3.94737	1.23094	0.430814	0.574363	0.963947	1.53091	1.75072	0.992941	1.7766	0.435109	2.17431	1.32683	9.96825	2.55039	1.7787	2.42945	1.16616	80.8321	0.728758	0.625045	0.829095	0.703329
NRM	0.599699	0.584141	0.725791	1.10431	0.801963	1.04717	0.816855	1.14748	0.421854	1.05688	0.660968	0.6572	1.07972	0.764337	0.62276	1.12891	0.963631	0.695931	1.06623	0.662654	0.763294	1.56486	0.525423	0.500437	1.41379	0.440569	0.63363	0.828568	1.72037	1.36676	1.19395	2.24172	1.60198	1.54451	1.56701	0.89378	2.52908	1.25815	1.76672	1.95166	1.15425
NRL	0.916057	1.27591	0.882025	0.896356	1.3056	0.608123	1.02441	0.863877	1.43614	1.32131	0.927782	0.765651	0.609201	1.29885	0.731041	2.31261	1.22073	1.03259	0.591368	0.978901	1.45474	0.610183	1.16658	0.840226	2.40727	1.85742	1.06519	0.708532	1.1672	0.777154	0.703038	0.823025	0.765239	1.2567	0.506067	0.677006	1.09546	0.813833	0.703068	0.519377	0.912709
NSF	1.11948	0.901244	0.768768	1.19811	0.954222	1.37035	0.910819	1.16524	0.874095	1.1275	1.14116	0.977403	0.690107	1.09856	0.798702	0.981719	0.9743	0.875818	1.11714	0.848205	0.683417	0.701218	1.04869	2.28516	1.13769	0.890387	0.778166	1.49835	0.739986	1.1468	1.29552	1.05094	0.763301	0.836107	0.734184	1.26413	0.998832	1.46288	1.12542	0.713442	1.26741
NTM	0.689819	1.67515	1.00029	5.46105	2.70669	1.09845	1.56043	3.4908	0.19069	1.93228	1.60339	0.821934	1.65183	0.719258	0.364498	1.90004	1.35965	0.703262	2.38901	1.13056	0.99971	0.747095	2.54482	0.266226	0.955168	0.80252	1.83675	0.0853125	0.680852	0.759261	0.162392	1.83995	0.588897	2.79	5.74441	0.639633	1.14174	0.89373	1.08834	2.66931	1.67056
NTS	1.92235	0.580447	2.45693	0.443498	0.239757	3.12599	1.50813	0.383408	0.144355	0.926083	0.244202	1.02681	1.62597	0.167398	0.463836	2.05614	4.39806	0.0810891	0.142718	1.41596	1.14662	1.45316	3.82822	0.22339	0.0477081	0.973189	1.17474	0.343335	0.444672	7.80404	0.508393	0.295939	0.0707965	3.29438	0.109627	1.32313	0.01	0.0702778	9.7541	40.6388	0.960152
NVL	1.24972	0.961227	1.11024	0.900018	0.805178	0.766391	0.933906	0.992081	0.986842	1.05812	0.986807	1.16889	1.13582	0.989013	1.1237	0.988489	1.11734	1.11126	0.877122	1.03008	0.943174	1.04655	0.996961	0.888802	0.735344	1.17717	0.914692	1.11033	0.905743	0.934464	1.08282	1.29303	0.987841	0.860696	0.927967	1.10463	1.72189	0.750749	1.30534	1.11484	1.18062
NXN	1.14183	0.736768	0.924258	0.678083	0.754205	1.82028	0.8253	1.64926	0.7327	0.788706	0.595635	0.862323	1.33332	1.0119	1.01903	0.867708	0.680573	0.814194	0.862716	0.805377	0.786857	1.49209	1.03735	0.715772	1.18149	0.641262	0.701022	1.06422	0.401016	1.34556	1.33117	1.20927	1.95751	1.32657	1.7332	0.867364	0.335256	0.607077	1.27387	1.00602	0.744469
NYX	0.950919	1.27534	0.970473	0.880614	1.23924	0.685345	1.32035	0.842785	0.788144	0.870055	1.18607	0.825824	0.990904	2.32239	1.26857	0.768141	1.07672	1.05768	0.642826	0.954173	0.647386	0.826635	1.30866	1.35123	0.940786	1.15584	1.0938	1.27243	1.17493	1.09871	0.79453	0.816977	0.934777	1.36888	0.811209	1.06744	1.12924	1.52354	1.753	0.869978	0.882468
OAF	1.02834	0.765473	1.09997	1.16537	0.978591	1.20982	1.12291	1.43293	0.759473	1.01717	0.822668	1.4398	1.28346	1.40757	1.2149	1.37664	1.1799	0.821649	1.52409	0.787749	1.02701	1.80013	0.974595	0.960829	0.97563	0.680063	1.15138	0.794953	0.652934	1.06141	0.697374	1.28946	1.41186	1.24613	0.502776	1.09953	0.991469	0.408005	1.2462	0.907301	0.753989
OAT	0.705586	1.98404	0.76746	1.15236	1.13323	1.26007	0.877601	1.39985	1.06311	0.744839	0.812526	0.81341	1.11611	0.81915	0.71332	1.45551	0.928056	0.534432	0.79974	0.4763	1.05675	1.28344	0.555064	1.13211	0.754117	0.392309	0.873825	0.886845	0.379066	0.376572	0.424862	0.607145	0.198315	0.363351	0.610278	0.636929	0.267457	0.3189	0.264891	0.686259	0.577709
INO80C	1.0153	1.0028	0.966657	0.878144	0.858648	1.22085	0.838914	0.806989	1.2274	0.386348	0.953989	0.812578	0.757546	0.845755	0.616778	1.31026	1.50876	0.826432	1.65519	1.22262	1.06697	1.31851	0.690791	0.907204	0.729312	0.808326	1.11462	0.674973	0.788694	2.30167	1.90332	0.956299	1.29889	1.14307	0.958775	1.10142	0.79462	0.560115	0.964137	0.715583	0.850845
INO80B	1.00128	0.948245	0.993932	1.19215	0.606889	0.999705	0.951603	0.963296	1.60312	1.17302	0.50116	0.770646	0.693566	1.45339	1.00565	1.22413	1.14029	1.31771	0.845563	0.947799	1.05968	0.88711	0.985587	0.73673	1.39203	3.83106	0.90559	1.54406	0.999369	1.18807	1.38926	1.28331	1.26889	0.898253	0.8014	0.901225	0.731455	0.321844	2.02175	1.39948	1.00662
INO80E	1.00783	1.0325	1.03011	0.677019	0.823218	0.9714	0.890924	0.881675	1.05402	0.872978	0.868085	0.949077	1.02737	1.31185	1.13419	0.771278	1.08867	1.33244	0.983384	1.3141	0.750167	1.02495	1.00838	1.04816	1.413	1.05351	1.26926	1.29785	1.07929	0.870916	1.13411	0.848485	1.09507	1.03584	0.963245	0.9308	0.997894	1.04369	1.03428	1.43894	1.03303
INO80D	1.31011	0.689095	0.901473	0.688716	1.14151	0.466723	1.15474	1.10087	0.438207	0.633589	1.46645	1.83971	1.94443	1.43243	1.38165	1.11272	1.09849	0.910571	0.822621	1.09322	0.840659	0.695381	0.706072	0.64395	1.73917	0.602849	0.986478	0.803342	0.721832	1.72786	0.956961	0.951618	1.44959	0.906513	1.30101	1.79167	0.675454	0.587822	1.42674	1.30155	0.81318
OGN	1.02438	2.0386	2.50583	7.92278	13.2159	2.48142	3.43601	1.16635	0.397133	11.0956	3.03462	22.5032	6.02662	1.25658	4.24819	3.88321	0.157944	1.94389	6.84508	4.23898	2.88696	1.77243	9.34219	0.108445	6.66801	1.23317	4.39389	0.362434	0.136468	0.171071	0.0264344	0.672058	0.0157625	0.139853	4.51071	2.22041	0.284254	0.154471	0.020001	0.0249744	2.41241
OGT	0.899461	1.48566	1.10264	0.888628	1.0528	0.840348	0.931313	0.886352	0.823821	1.01875	1.65362	1.16102	1.38325	1.29387	1.40206	0.947194	1.06362	1.22099	1.0683	1.14264	1.1108	0.92742	1.13634	0.841146	0.610548	0.552014	1.30838	1.2756	1.19785	1.08226	0.790956	0.705384	0.519751	1.3975	1.78742	1.06437	1.78606	1.36476	1.73794	0.682997	1.02274
OMD	0.590625	2.4005	1.83072	3.76217	4.36379	2.17078	4.23339	4.45711	0.188922	5.05024	1.76869	6.97974	4.00047	1.19616	1.42879	0.84803	1.19815	0.660418	4.45417	3.04789	3.54861	0.78617	4.11203	0.127282	1.14198	1.09764	3.14474	0.125882	0.167881	0.659221	0.494857	1.0389	0.0863258	2.67006	4.60661	3.35256	0.284057	0.342881	0.837583	0.508077	1.61671
OMG	0.850324	1.3522	0.737184	1.09894	0.856112	0.761154	1.14861	0.91801	1.30888	1.42929	0.682199	0.77554	0.552053	1.90682	0.774718	1.42137	0.434459	1.31027	0.250957	0.960381	1.18383	0.586117	1.23246	1.14184	1.29429	0.643337	0.324148	1.36713	1.41491	0.873682	0.898166	0.929121	0.970563	1.64394	0.833518	0.532108	64.3556	1.14775	0.804299	1.05506	1.13024
OMP	1.36283	0.744788	0.697913	1.16191	0.585382	0.945916	1.06835	0.80537	0.658488	1.28931	0.635706	0.747124	1.16129	1.09685	0.898329	1.47138	1.24271	0.88282	2.42626	0.95787	0.635979	1.83086	1.1078	0.940948	1.77887	1.78311	1.08027	0.726514	1.56513	1.27384	0.636096	1.28121	1.06673	0.753169	0.733688	0.937347	0.770417	0.316071	2.02215	0.498787	0.434843
OS9	1.16063	1.32808	0.811496	0.899329	1.15245	1.43893	0.941359	0.935297	1.00391	0.908145	1.08758	0.755885	1.04667	2.30425	0.941953	1.03266	0.96472	0.641518	1.10912	0.790769	0.792639	0.990282	1.08658	0.85488	0.749882	0.628128	1.17356	1.76163	0.839776	1.16681	1.61499	1.06874	1.1521	1.00573	0.839658	0.974828	1.07367	1.02171	1.95622	1.32431	1.19396
OSM	0.510643	0.367102	1.00167	0.743707	0.457471	0.468617	0.818504	0.656215	0.629735	1.84747	1.15485	0.72553	0.770845	0.486614	0.760934	0.294545	0.493959	2.24171	0.49253	1.85932	0.635798	0.553447	1.32274	0.894028	0.878242	1.24713	0.791288	5.44145	20.8912	5.05049	1.4599	1.17298	5.15385	6.52841	6.22337	1.85746	3.70257	3.43767	7.37901	6.0805	3.50913
OTC	4.40276	1.15713	2.11218	1.05253	0.753039	0.685602	1.7837	0.811856	1.00119	1.38388	1.50357	2.63148	0.481797	3.41993	0.731821	1.12828	0.902747	1.14261	0.874623	0.846303	1.2711	0.507005	1.08719	2.44429	1.22179	0.955023	1.83333	1.32339	1.20266	0.762271	0.793129	0.809139	0.86332	0.865516	0.714971	2.34813	4.15035	0.91932	0.73455	0.379654	4.11975
OTP	0.805754	1.25545	0.853265	1.25569	2.33046	0.72485	0.993934	0.885964	1.2427	1.41321	0.661391	0.776954	1.14763	1.98903	0.814069	1.06742	1.506	1.22378	0.523707	0.89375	1.14518	0.541243	1.13162	1.1181	0.916446	1.00644	1.0991	1.01161	1.26268	1.98181	0.861105	0.879092	0.931006	0.936416	3.0936	0.588239	0.986967	1.26544	0.810525	1.0141	0.527482
OXT	1.33183	1.86464	0.931029	1.13611	1.13058	0.928875	0.949906	0.726173	1.06206	2.0902	0.786946	0.881702	0.878799	1.6682	0.65737	0.965423	0.836314	1.14734	0.750611	0.961848	1.69656	0.723359	0.985714	1.33831	2.09521	1.77342	1.05638	1.18833	1.14299	0.709328	0.633605	0.645391	1.13313	1.31906	5.30745	1.01544	1.52538	0.646007	0.825078	0.605509	0.665425
PAH	0.814196	1.28383	0.800392	1.1206	1.11067	0.745771	1.13174	0.872903	1.30964	1.49941	0.658515	0.766755	0.515031	1.34571	0.795696	1.35464	0.908112	1.26995	0.521898	0.933356	1.0936	0.552724	1.21394	1.10951	1.24124	1.01306	1.10234	1.01323	1.35198	0.829445	0.850589	0.872832	0.93182	0.926661	0.794782	0.540116	1.02726	1.1278	0.799817	0.982755	1.04933
PAM	1.0158	2.99426	0.989988	1.0625	2.31201	1.22456	1.04228	1.33819	0.999681	1.19044	1.44349	1.12636	1.77149	1.96497	1.00032	0.755629	0.581278	0.909305	1.69108	0.852442	1.37304	0.724508	1.49329	1.05084	0.732919	0.587941	2.33494	0.859156	0.446457	0.461356	0.200314	0.640993	0.382396	0.695975	1.16575	0.814545	0.225609	0.753128	0.559527	0.619556	0.713946
PBK	0.0897241	0.125551	0.184638	0.805867	0.0951422	0.257747	0.128239	0.927829	0.339927	0.11141	0.648829	0.0764709	0.209384	0.368962	0.365294	1.33718	0.876184	0.153433	0.255727	0.0465727	0.103095	2.51456	0.0731997	0.388827	0.199937	0.0372644	0.0383652	1.09987	1.32959	3.66054	2.69351	4.16009	3.3542	2.27063	1.91451	0.164787	2.88299	2.0684	3.7536	2.0007	1.47114
PDC	0.76757	1.19268	1.14219	1.41902	1.86555	0.714318	0.973729	0.840167	1.2121	1.14856	0.586326	0.748926	0.476635	0.348672	0.911801	0.944671	0.465508	1.18725	0.476359	0.856439	1.32083	0.630378	1.08482	0.948773	1.08318	0.964961	0.77872	0.973426	1.24417	0.76892	2.4881	1.49275	0.654633	0.898802	0.921477	0.542296	0.92776	1.43783	0.739443	2.45326	1.06359
PF4	5.78346	0.865777	0.2444	0.660378	0.907349	0.173259	2.8585	0.274055	0.920057	5.08646	0.847854	3.33079	0.797214	0.251214	6.94257	0.667029	0.124277	9.93118	1.08407	1.78775	2.5788	2.44069	11.1149	1.06605	5.18299	7.26662	7.55855	16.5086	24.3849	0.390311	0.214615	0.178881	0.785477	0.237728	1.48507	4.19255	0.294055	0.101156	0.135436	1.19242	0.286276
PGD	0.477044	0.505586	0.433611	0.628139	0.294834	0.569666	0.353998	1.05247	1.21052	0.117627	0.789903	0.423842	0.495242	1.61268	0.746206	1.38644	2.2876	0.242367	0.364372	0.250607	0.428569	1.06852	0.320233	0.72437	0.280248	0.182786	0.402669	0.397373	1.5277	4.75869	4.96255	3.68432	5.28524	2.21898	0.427072	0.508428	0.627144	1.74862	2.53163	1.46324	1.13488
PGC	1.41913	1.29987	1.30173	1.06028	0.57856	0.807334	2.28739	0.953545	1.37731	1.04331	0.861064	0.85004	1.04278	1.29382	1.24621	0.95016	0.97703	1.99646	1.20483	1.01256	2.26758	1.35104	1.13788	0.883558	1.14256	1.5141	0.950088	1.767	1.3235	0.882868	1.0204	0.589536	1.7038	0.786083	0.504332	1.32494	0.795099	0.814403	0.53487	0.898569	1.46779
PGF	0.683758	0.506524	0.577302	0.644409	0.632538	0.871916	1.00709	0.913077	0.419432	0.336069	0.703174	0.662037	1.39322	1.31482	0.85726	0.730019	0.433982	1.14248	1.0474	0.651074	0.4735	0.822075	0.807849	0.675147	0.907039	0.953104	1.33111	0.826509	1.4683	2.6477	3.37142	1.82095	5.69119	8.71038	1.75732	1.53846	2.43537	1.13705	2.30036	6.49503	0.835052
PGP	0.914667	0.913818	0.506181	0.964914	0.782048	1.04034	0.825607	0.623042	2.81866	0.844243	0.615932	0.621152	0.703306	1.07873	0.61005	0.616927	0.717223	0.868403	0.564566	0.881896	1.47312	0.79544	0.992828	1.0384	1.44105	0.978389	0.617257	0.648275	2.573	1.61906	1.23944	1.97675	1.252	1.50851	1.76047	1.03531	1.60846	1.0722	0.885391	4.29832	1.00369
PGR	1.04789	3.99395	3.02233	2.86438	6.26481	2.77475	2.31466	1.97492	0.40799	3.60651	2.75684	5.95427	2.81932	3.07145	1.30209	1.83232	0.448397	1.44212	5.84599	6.33881	3.75115	2.10286	3.23041	0.380167	2.03488	0.6357	3.06494	0.454674	0.4591	0.524153	0.369096	0.796147	0.706921	0.389654	0.673179	1.55532	0.473615	0.786215	0.381714	0.393512	1.15121
PHB	0.892453	0.925946	0.745459	0.782751	1.06387	1.17662	0.655988	0.950039	1.2293	0.441221	0.750801	0.843666	0.965289	1.16051	0.930991	1.26468	0.946182	0.769662	1.12294	0.83987	0.797734	1.11664	0.697934	0.893126	0.773749	0.733685	1.25327	0.715984	0.835448	1.99726	1.54507	2.16003	1.66747	1.58259	2.27378	0.953803	1.64081	1.5175	2.16685	1.33351	1.04697
PI3	0.993219	0.298115	0.368325	0.40187	0.240493	0.539618	0.586347	0.585279	1.00678	0.606452	0.860652	0.225426	0.553279	0.816388	0.546655	0.719372	2.75495	0.770036	0.310465	0.621181	0.649806	0.477779	0.389486	0.737629	1.35363	0.850795	0.56353	0.763166	0.907902	18.0906	2.69047	1.03956	13.4876	6.73771	0.217442	0.467502	0.26718	6.76953	4.83542	6.32309	1.01514
PIP	5.75488	420.9	0.187218	1.08954	511.852	5.86363	2.24604	0.356786	36.4898	0.670962	6.90716	0.537023	38.0646	211.134	0.985192	3.52808	0.649623	0.634307	0.51008	0.416407	0.192092	0.543221	74.159	0.254688	1.28336	0.483113	228.383	0.61649	1.76217	0.212054	0.0469429	1.72667	0.145378	0.0887215	0.0238867	0.36512	0.033355	2.27437	0.0748057	0.158396	0.333017
PIR	0.671736	0.451337	0.81667	1.07168	0.517342	1.15297	0.576194	1.09394	0.986555	0.459633	0.597706	0.572854	0.47297	0.58781	0.745651	1.83067	2.13262	0.582692	0.53977	0.433263	0.61063	1.06362	0.716058	0.641921	0.967476	0.649363	0.340275	0.466654	2.42572	1.24397	2.47494	1.56713	0.816779	1.26392	0.293815	0.688526	0.398811	1.01089	0.434908	0.763236	0.759259
PP14571	1.11944	1.55792	1.26296	0.660385	1.31588	0.972287	1.01951	0.809605	0.966695	1.26543	0.803092	0.993848	1.00245	1.54442	1.08364	0.75735	1.41326	1.10906	0.767727	1.54707	0.685577	0.882805	1.32843	1.20097	1.2549	1.6755	0.908094	1.15758	1.62475	1.4911	0.809404	1.6225	0.913414	0.997551	0.983674	1.04709	0.938025	1.0335	0.860002	0.992875	0.900988
PLG	1.00708	1.28632	5.54867	1.03815	0.786141	1.02531	1.00132	0.844702	1.43641	0.913222	2.62284	1.23972	1.2355	0.898926	3.51231	0.72568	8.18323	1.40743	0.952464	2.8826	0.852755	2.04605	1.34676	1.59854	0.667399	1.65831	1.51399	1.69469	1.14366	0.532447	1.21019	0.5019	0.898775	0.305701	0.433357	1.69203	1.13545	0.616356	0.982355	0.962653	2.52174
PLN	1.35993	2.6987	7.58275	10.2923	58.914	7.89586	0.50481	1.84862	0.537869	0.964989	3.70789	36.6234	3.47112	4.91318	1.12489	5.06876	1.42578	6.8547	9.93276	19.5767	0.814335	2.94515	2.75879	1.34902	34.8726	4.60019	10.4103	0.257292	0.449255	0.14404	0.302301	0.263108	0.205233	0.483035	0.283091	1.47091	0.723431	0.584578	0.244748	0.390844	0.411695
PML	0.64761	0.920233	0.637756	0.921616	0.826746	0.959206	1.10264	0.946095	1.03468	1.04453	0.853626	0.454782	0.932972	0.872215	0.744349	0.931854	0.913424	0.947932	0.930794	0.735435	0.756281	0.955989	0.762605	1.15007	1.28253	1.00339	0.61264	1.48488	0.972781	1.25934	1.48891	1.1467	1.41499	1.64485	0.81606	1.04916	0.477574	0.900322	0.982585	0.78549	1.48974
PNN	0.998295	1.21904	1.19735	0.947613	0.951501	1.23787	1.09913	1.05103	0.726279	1.07002	1.42727	1.33316	1.25299	0.929333	1.16136	0.918404	0.930404	1.12679	1.37745	0.996704	1.21344	1.06395	0.740724	0.948979	0.189161	0.830174	0.999727	1.07814	1.31788	1.50814	0.639517	1.00027	0.771672	1.48618	1.34415	0.839464	2.62505	1.04078	1.19128	0.870196	1.18256
PNP	0.550653	0.645694	0.683693	0.82241	0.583891	0.496948	0.758388	0.715425	0.887838	0.644831	0.874891	0.52208	0.705841	0.679945	1.0061	0.85243	1.00771	1.44481	0.771839	0.899761	0.704616	0.883083	0.767999	0.815666	0.552895	0.735827	0.554757	1.15499	2.4492	2.56223	1.10564	1.36406	1.81716	2.06925	2.21249	1.0447	3.28726	1.33379	1.52793	1.2588	1.50915
POR	1.46125	0.617331	1.1847	0.958806	0.443898	1.85965	0.763141	1.36292	0.904534	0.592717	0.748263	0.732744	1.16951	0.872103	1.32829	1.33246	1.45024	0.924637	1.22325	1.39325	1.22147	1.96315	0.738933	1.29055	0.752669	1.56266	0.624244	0.801228	0.594154	1.04616	0.967826	0.755809	0.700786	0.825652	0.523911	0.998099	0.406826	0.790932	1.26712	0.837913	0.600737
PPL	0.903248	0.707242	0.873959	0.503551	0.425022	1.04866	0.459808	1.43252	0.730489	0.322783	0.847184	0.813809	1.10126	1.09161	1.00987	1.21478	1.37891	0.386554	0.807548	0.60495	0.999287	1.92283	0.41416	0.933313	0.361349	0.337954	0.689152	0.723156	0.24006	2.25596	0.842817	0.673385	1.66607	1.37299	0.750467	0.624125	0.289999	2.42954	0.613691	1.23756	0.860999
PPY	1.28099	0.973743	0.653614	0.574741	0.700603	1.3949	1.02303	1.14707	0.737809	0.459162	0.736567	1.03982	1.06616	1.85042	1.05819	0.97159	1.3695	1.09138	1.27806	0.866775	0.731538	0.453948	0.841136	0.336505	1.8807	2.32091	0.898372	1.04045	1.50606	1.11327	1.92228	0.936232	0.810946	1.38049	1.4116	0.601408	1.07944	0.809064	1.04548	0.93342	1.12831
PRL	0.795138	1.2312	0.83075	1.14345	1.08052	0.722161	1.08885	0.858529	1.26598	1.54666	0.654612	1.06983	0.499604	1.30836	0.78663	1.17754	0.904607	1.23088	0.507262	0.904102	1.09143	0.533548	1.17285	1.07763	1.21372	1.49058	1.03424	1.00185	1.31127	0.80266	0.832177	0.853354	0.91429	1.18907	0.759235	0.543884	0.980242	1.20849	1.84933	0.947765	1.03807
PRX	1.20251	2.15136	1.6659	1.15534	1.73923	1.15307	1.45109	1.71765	0.957316	1.91063	0.928763	1.30474	1.3291	1.24831	0.867787	1.13928	1.00314	1.3094	0.753645	1.59672	1.55622	0.708466	1.5848	0.918392	1.79696	0.734913	1.25058	0.859197	0.925139	0.780985	0.737205	0.769638	0.685103	0.91324	0.919014	0.678507	0.647472	1.05286	1.07441	1.80331	0.638582
PSD	1.555	1.20355	1.2251	0.564135	1.35618	0.685743	2.31196	0.845277	1.71753	1.49297	1.03728	0.524444	0.480673	0.941892	1.53765	1.05751	0.766721	0.779058	0.530877	0.878771	0.879364	0.511951	2.17954	1.07167	1.7362	2.01237	1.15771	0.999902	0.982802	1.04747	0.810415	0.892864	0.514863	1.22477	1.83896	0.706419	0.951215	1.84587	0.907876	0.504269	1.22688
PTH	0.79737	1.21799	1.41179	1.34355	1.27877	0.715959	0.573603	0.879634	1.27702	1.41815	0.631889	0.778088	0.509409	1.5651	0.801707	1.73809	0.869605	1.22661	0.511046	0.88096	1.27816	0.527162	1.11083	2.37339	2.00234	0.67946	1.55577	0.5313	1.25147	0.817174	0.845625	0.85899	1.35622	0.9343	1.55175	2.54617	1.16826	1.34585	0.766765	1.00669	0.779378
PTN	1.15082	0.913162	1.14645	2.1914	0.487812	1.52617	1.62901	0.416801	0.180179	1.96139	2.04655	1.21323	0.989206	1.41731	0.802629	0.635844	0.564609	0.946084	1.49425	1.88986	1.61832	1.62748	1.5336	1.12326	0.49938	0.780755	1.45189	1.6786	1.02644	0.260469	0.508158	1.6495	0.423598	1.4079	0.290868	1.11059	0.111499	0.285438	2.9495	1.56772	1.90894
PTS	0.666852	0.789712	0.814401	0.65829	0.733362	1.0852	0.558439	0.803699	1.695	0.496851	0.718515	0.743432	0.56324	0.73605	0.850989	0.805456	1.04377	0.740602	0.833374	0.809543	0.777395	0.808293	1.14999	1.43857	1.19931	0.96774	1.09988	0.905227	1.14894	1.31264	0.838302	1.03221	1.0946	0.543835	0.952188	0.988394	0.980097	0.634296	0.709938	1.33872	1.19281
PVR	0.829481	1.01065	0.670565	0.750595	1.2787	1.32337	0.385375	0.823345	1.07415	0.575642	1.12847	0.831743	1.00796	1.07688	0.870549	1.28488	0.668109	0.465029	1.0359	0.566706	0.959999	0.979675	0.410504	0.67769	0.382968	0.340574	1.28237	0.687681	0.902863	3.94748	2.97796	2.75744	3.89185	1.70133	1.1359	0.672889	3.93206	1.32897	5.7618	7.09681	1.04214
PXK	1.07821	1.26046	1.29481	1.48267	1.48774	0.72263	1.76523	1.01688	0.640171	1.58805	1.33208	1.30237	1.48908	1.03538	1.02287	0.91848	1.09181	1.39046	1.16187	1.63496	1.3924	1.07904	1.45008	0.695442	0.823817	1.2105	1.12698	1.37237	1.16929	0.779646	0.763339	0.544473	0.445161	1.04909	1.15527	1.29881	0.981211	0.765181	0.739845	0.770112	0.963961
PXN	1.7127	0.999158	1.32196	0.827439	0.98691	1.18067	1.20353	1.0719	0.913367	1.29412	1.30094	1.07153	1.62474	0.968424	1.34316	0.895714	1.13996	1.50391	1.77355	1.48877	1.09824	1.10475	0.917904	1.38252	0.758457	1.73685	0.979669	1.57472	1.1569	0.82517	0.869507	0.966351	0.742321	1.01394	0.826147	0.919805	1.08019	1.05051	1.04473	1.54861	1.83196
PYY	0.973756	0.962807	0.979937	0.862986	1.05094	1.13463	0.861016	1.06366	1.54729	0.292259	0.810078	0.877599	1.14046	1.50146	0.779452	0.387875	0.91549	0.737331	1.25371	0.626409	0.825766	0.790981	0.653776	1.47571	0.971991	0.837459	0.911499	0.946639	0.8074	1.27688	1.33656	0.815989	1.37281	1.24049	1.21011	0.536251	0.982349	0.736165	1.85086	1.30542	0.885898
PZP	4.36133	0.274963	3.07237	0.43043	0.37937	1.71306	0.74807	0.720985	1.2021	0.828892	2.00594	2.35263	1.79595	0.448335	3.54107	1.02901	4.67239	1.7347	1.36038	3.44779	1.7152	2.46145	1.21387	1.40825	0.30663	4.2341	1.39463	2.5239	2.32892	0.292442	0.0908773	0.38338	0.260939	0.0598324	0.0330168	2.0937	0.0303302	0.0352948	0.236137	0.782619	2.23957
QKI	0.680639	1.41316	0.739395	1.70336	1.17929	1.01523	1.76981	1.00174	0.604333	1.30766	1.27188	1.29415	0.8239	0.567438	0.745488	0.798855	0.6217	0.961987	1.79197	1.26174	1.65859	0.956849	1.24826	0.67701	0.633527	0.741022	1.19788	1.26108	1.5821	0.9281	1.33797	1.08496	1.07864	1.84503	1.1496	0.986983	0.728834	1.15895	1.11179	1.77892	1.09066
KEAP1	0.884532	0.76622	0.904785	0.943132	0.685288	1.50788	0.638782	1.12104	0.981353	0.378733	0.658647	0.729853	0.878164	1.05193	1.0184	1.21793	1.12446	0.629565	1.33101	0.779947	0.944555	1.185	0.586384	0.974278	0.724378	0.597691	0.804886	0.609017	0.719883	2.14883	2.29968	1.82856	2.07299	1.44827	0.817876	0.828523	0.752634	1.22602	1.60487	1.30015	0.910762
RAN	0.71303	0.562924	0.765442	0.760307	0.698089	1.23932	0.749792	0.994053	0.981808	0.521641	1.0408	0.848272	0.706502	0.724157	0.787273	1.18847	0.985164	0.649008	1.19178	0.826911	0.84639	1.28226	0.537732	0.658824	0.659187	0.56615	0.76903	0.827908	0.787355	2.01499	2.80951	1.77274	2.39128	1.93233	1.81697	0.810077	1.84963	1.74157	1.41396	2.05087	1.56975
RB1	0.877207	1.19863	0.968594	1.52167	0.835673	0.826153	0.963681	1.53835	0.972566	1.25639	1.04827	0.929722	0.990505	0.846737	0.945038	0.865253	1.02162	1.00582	1.07667	0.900363	0.975114	1.04866	1.01648	1.11801	0.692701	1.06699	0.716121	1.08283	1.15245	0.995541	1.65986	0.630238	1.33435	0.886809	1.24468	1.09226	0.888618	1.29578	0.532294	1.20322	1.16665
RAX	0.426932	1.2851	1.19719	2.20734	1.11614	0.588831	0.435029	1.60602	0.532144	0.804323	0.517274	0.775701	0.611831	1.37201	0.992186	0.323528	0.555769	0.551923	1.07476	1.17284	0.422653	0.702665	1.1697	1.12818	0.890064	2.77642	0.797189	1.04813	1.33644	1.38178	0.81751	0.892547	0.503985	8.4775	2.07535	1.99887	4.83391	1.53713	2.57345	2.18495	0.85613
RDX	1.0467	1.39409	1.27981	0.786971	1.27114	1.61487	0.89486	1.25842	0.943984	0.608005	1.57732	1.44175	1.48594	1.04812	0.855082	0.947738	1.07983	0.717933	2.12957	1.44022	1.58212	1.30395	1.04124	0.862971	0.286377	0.522557	1.65263	0.658299	0.797696	0.778344	0.916187	1.487	1.48459	0.893314	1.39772	1.11739	1.00932	1.09258	1.71155	0.685463	1.10775
REL	0.932369	0.878809	0.934985	1.47637	0.867388	1.09667	1.0063	1.13011	0.841741	1.00024	1.07268	1.02449	0.880776	0.934073	0.829141	0.913932	1.01149	0.93563	1.45685	0.796088	0.934868	0.952431	0.703455	1.79328	0.484927	0.762229	0.731769	1.01565	1.05552	0.734551	2.32219	1.80705	2.30162	1.14265	1.6675	0.696151	0.503024	2.22184	0.992394	1.12637	1.60328
REN	0.958113	1.194	0.592912	0.928731	0.761075	1.35458	0.791959	0.852214	0.817056	0.71792	0.640028	0.843732	0.690534	1.01408	0.849975	1.45662	0.97295	1.04367	0.515334	0.862431	1.12375	0.666942	1.76243	1.22236	1.0244	1.32416	1.20994	0.829388	1.04947	1.18294	1.87433	1.20064	0.389948	0.923505	0.691935	1.37621	1.00953	1.01068	1.66879	0.358331	0.506039
RET	0.745497	1.84895	1.85588	0.607963	0.520808	1.70608	0.803703	1.02041	1.01767	0.905788	0.691025	1.28181	1.10923	1.10787	4.97036	0.781093	2.28312	1.23456	1.45905	1.43397	1.50454	1.41614	1.23074	1.08356	0.679273	0.562398	1.03072	1.61004	1.56012	1.35091	0.566398	0.812806	0.698171	0.81696	0.394577	1.34168	0.650551	1.02225	0.762796	0.878781	0.548064
RFK	0.687424	1.38591	0.860902	0.824338	1.21194	0.825043	0.774734	0.768434	2.1614	0.986267	0.996544	0.90509	1.03184	0.875729	0.852208	0.716833	0.711286	0.90887	0.815704	0.900975	1.03712	0.788534	1.5348	1.31473	1.10153	1.09617	1.69022	1.38119	1.30086	0.741823	0.645631	0.909574	1.59408	0.728203	0.703013	1.06836	0.767624	0.834041	0.897749	0.69307	1.20962
RGN	1.07872	2.22079	2.27569	1.53843	2.11042	3.13524	1.62216	1.12064	0.437692	2.26155	1.79277	1.76924	3.68083	1.84713	1.08143	1.14032	1.03741	1.37735	2.42072	1.75352	3.5383	1.08197	1.97971	0.283581	1.55062	0.852096	4.11867	0.421833	0.161878	0.0943029	0.0371995	0.351191	0.112232	0.168921	0.753361	2.31336	0.102264	0.315028	0.305046	0.100786	0.593458
RGR	0.862484	1.21918	1.20039	1.06118	2.55771	1.04064	1.43045	0.532967	0.774914	1.51109	0.926161	1.02185	0.645807	1.76994	1.11341	0.910853	1.22746	1.41195	0.691966	0.887087	0.575324	0.732558	2.0397	1.21028	1.54792	1.40262	1.10914	1.25215	1.02582	1.25019	0.638709	0.900503	1.2249	0.944533	0.770893	1.85835	0.952573	1.2869	0.818873	0.582041	1.28067
RHD	0.772386	1.39428	0.761709	1.42331	1.63539	0.575927	0.850699	0.963971	1.40533	1.63269	0.784183	0.828732	0.439571	0.783669	0.681727	1.23684	0.897324	3.99237	0.565499	0.9914	1.43431	0.587623	1.98422	1.24197	0.79619	0.747844	1.01607	0.813636	1.71385	1.43509	0.932515	0.751937	1.4688	0.751182	0.956576	1.20673	1.03088	1.109	0.689856	1.10674	1.52151
RHO	0.889054	1.28452	0.802966	1.11636	1.0056	0.991005	0.957181	0.884233	0.917818	1.36565	0.668398	0.788714	0.534888	1.28008	0.794926	1.2062	1.24079	1.17395	0.537801	0.918999	0.962735	0.966808	1.14372	1.1063	1.17786	1.01991	0.987199	0.999138	1.31512	0.850522	0.878371	0.897309	0.954054	0.952757	0.798744	1.02001	1.01974	1.02914	0.785863	1.04595	1.0197
RLF	0.95049	1.18476	1.06359	1.20831	1.17808	0.730093	1.12867	0.961716	1.08628	1.6566	1.1361	1.41754	1.19474	0.877911	0.830574	0.877787	1.00278	1.14557	0.911552	0.943356	1.1475	0.912981	1.35512	0.850894	0.993402	1.3499	1.14874	0.865945	2.14134	1.2233	1.04614	1.00405	1.53592	1.04177	1.38078	1.22	2.05866	1.02017	1.00158	1.75916	1.71519
RP1	4.60615	0.469344	4.28079	0.923627	0.400019	2.2658	1.5208	0.764868	2.66196	1.12894	2.37658	2.7961	1.33811	0.20256	3.11107	1.0773	4.32165	3.28283	1.75815	3.30308	4.34333	3.06064	2.08699	1.75399	0.61096	4.84819	1.31416	2.05229	1.68034	0.244432	0.159618	0.186403	0.16937	0.0769502	0.0688399	2.97832	0.165476	0.19898	0.111806	0.200361	1.68854
DALRD3	2.139	0.810443	1.57022	1.02108	0.676476	1.53785	1.22105	0.966062	1.17619	0.618267	1.09143	1.30889	1.65336	0.86915	2.1702	1.23099	2.03145	1.6515	1.58411	2.01884	1.52524	2.00284	1.39335	1.02496	0.977697	2.60925	1.352	0.813082	0.910719	0.831118	0.683086	0.555739	0.623655	0.749156	0.531545	1.79887	0.47095	0.508877	0.79126	0.692345	1.245
RP2	1.07102	0.640367	1.40881	1.14548	0.941709	0.585109	0.747503	0.753369	0.895129	1.07843	1.01669	0.895677	0.740218	0.61837	0.961969	0.784253	1.20305	1.07802	1.38135	1.13406	1.1162	1.40696	1.18115	1.27325	0.746446	1.2395	0.851896	1.12525	2.64837	1.48302	1.65608	0.595291	1.13432	1.50611	1.3196	1.05797	1.50626	0.467522	0.736253	0.716878	1.38852
RP9	1.02927	1.09576	1.09308	1.21193	1.23244	1.12321	1.06645	1.25126	0.943255	1.29695	0.939998	1.09771	1.01193	0.965563	1.00698	1.01701	1.0143	1.02282	1.32965	1.00822	1.18264	1.03012	1.14917	0.881808	0.782368	1.02872	1.1161	0.822861	1.16943	1.71882	0.980058	1.08136	1.02873	1.40949	0.917919	1.17497	1.84616	0.828387	1.47715	1.2808	0.884169
RPE	0.56875	0.68329	0.65733	0.730552	0.776547	0.744495	0.598584	0.79363	1.59139	0.725092	0.890146	0.656853	0.646624	0.699889	0.971199	1.05513	0.909589	0.83647	0.626927	0.648729	0.677479	0.790951	0.874442	1.13892	0.932895	1.08234	0.823707	1.23288	1.88525	1.42427	0.728212	1.11368	1.8874	1.02666	1.79964	1.01432	1.86824	1.17555	0.921736	0.953966	1.42525
RRH	0.768304	0.990651	1.07696	0.4935	1.46857	1.17405	0.899767	1.15813	1.1475	1.49996	0.921705	0.674822	2.18615	0.901919	1.0596	1.28076	1.39009	0.826105	1.41633	0.855931	1.02518	1.12521	1.00706	0.953371	1.19772	2.5797	0.667957	1.13022	1.16128	0.936439	1.0531	1.0592	1.02572	0.752185	1.37875	0.696526	3.22033	0.64643	0.423986	1.23829	1.02315
RS1	1.05831	1.2614	0.639399	1.11809	1.07995	0.73114	0.890215	0.947891	1.27844	1.51207	0.655335	0.751688	0.512203	1.3238	0.779901	1.12798	0.90261	1.24021	0.518419	0.787441	0.948532	0.438659	1.1912	1.08538	1.10101	1.03841	1.37015	1.00003	1.32543	0.817928	0.846952	0.867937	0.925832	1.18081	0.778856	0.672995	1.00229	1.15311	0.851595	0.787878	1.88989
RYK	0.758489	1.07155	1.10635	1.12626	1.28666	1.59858	0.973468	0.970687	0.84737	0.99797	1.26071	0.988667	1.00936	0.599212	0.701493	0.683682	0.698345	1.12496	2.26935	1.70591	1.39644	0.909819	1.15438	0.784706	0.612466	0.880301	1.52934	0.834969	1.1524	1.36453	0.646269	1.49648	1.33102	1.03767	2.68533	0.879851	1.86846	0.956985	1.06915	0.891373	1.04979
SAG	0.739115	1.08636	1.95001	1.0061	0.582463	0.805821	1.76265	1.48791	15.1996	0.610189	0.529181	0.399391	0.345634	0.535173	3.23109	0.452392	2.12186	1.37636	0.274922	2.01841	0.621036	0.989378	0.70421	1.46888	2.1156	2.56956	1.52181	1.60962	0.475195	0.623861	0.43377	1.62246	0.269036	0.205607	0.359139	0.430746	1.61856	0.341288	0.246374	0.249368	0.772711
SCD	0.986135	1.12444	0.526626	0.819658	0.689697	0.624055	0.4924	0.81971	0.866362	0.739226	1.41173	0.509224	0.765378	0.870314	0.425009	0.912035	0.922451	0.397254	0.635851	2.49913	1.04842	1.23188	0.45739	0.702181	0.556053	0.554885	0.512764	1.05	1.83319	10.4588	5.46015	2.90387	4.28024	3.19581	4.84973	0.589492	3.05297	1.78427	6.00616	2.31848	0.891517
SCT	0.643884	0.894602	0.9717	0.617251	0.541447	0.677568	0.7877	0.826201	0.871844	0.603413	1.21161	0.519785	0.634823	0.58499	1.14412	0.402256	0.785801	1.01077	0.224335	1.36595	1.00011	1.96686	1.94995	0.75115	1.37699	0.651049	0.905247	2.55527	0.920505	2.27087	1.00795	1.49775	2.00833	2.10381	3.22697	0.889383	1.93448	1.85471	0.921546	6.12608	2.14356
SDS	0.345962	1.12341	0.616432	0.615439	0.708307	0.715893	0.548233	0.921353	1.232	0.472658	0.723319	0.344841	1.01807	0.855089	1.03605	0.914305	0.574089	0.794251	1.10612	0.842215	0.644938	0.814844	0.553611	1.31844	1.29887	0.767276	0.597702	1.32339	1.4459	0.774933	1.67079	2.49001	0.958487	6.06658	1.69479	0.919179	3.42212	1.45124	3.08916	2.16491	1.83121
SF1	1.4996	1.20816	1.51015	1.14554	1.1573	1.21183	1.26487	1.02499	0.608056	1.06204	1.10702	1.26043	0.973015	1.18811	1.32268	1.16019	1.01297	1.54174	2.18179	1.43996	1.19933	1.19925	0.860049	1.27766	1.14371	1.66476	0.881787	1.34252	0.932777	0.823907	0.53054	1.00857	0.994927	0.758651	0.876488	1.00453	1.86925	0.985804	0.977849	0.441864	0.883717
SET	0.713639	1.29998	0.648973	1.15258	0.897156	1.21979	0.770969	1.60799	1.44922	0.855568	1.37175	0.868966	0.44018	1.9072	0.812408	0.968506	0.737721	0.761317	0.971931	0.990358	0.829744	1.41315	0.884513	1.34801	0.590619	1.17551	0.85591	1.00251	1.06182	1.61891	3.15679	1.16889	2.94903	1.82594	1.20873	0.936056	0.956019	1.40816	1.99995	0.767181	1.55578
SFN	0.321008	0.281766	0.330748	0.60446	0.225687	0.711819	0.332322	1.00828	0.464133	0.288198	0.355715	0.355771	0.334961	1.04412	0.682148	1.15397	0.776439	0.261837	0.409728	0.163556	0.307667	1.67893	0.262863	0.644092	0.655501	0.307816	0.203988	0.984554	1.46041	3.80979	2.38241	2.92093	4.25328	2.89319	1.87115	0.397743	0.396024	2.13269	1.21416	2.43834	1.02283
SHB	1.01232	0.938843	1.02538	0.855998	0.980796	1.19514	0.710855	1.26197	0.956321	0.564761	0.795841	0.742318	1.44403	1.36945	0.574024	1.10773	0.947161	0.702618	1.27591	0.966829	1.03884	1.12876	0.789921	1.04512	0.56989	0.72857	1.00465	0.97247	0.541791	1.65353	2.49336	0.631237	2.41648	1.56302	0.943387	0.596146	0.671471	2.30235	2.32214	2.11636	0.669352
SHD	0.585558	0.544282	0.851578	0.486347	0.530777	0.578322	0.959513	0.802025	0.701508	0.959516	1.05269	0.588184	1.22403	0.930554	0.841808	0.698541	0.855865	0.93937	0.626595	0.731248	0.774029	0.778776	0.842986	0.980831	0.959724	0.987058	0.666463	4.98041	1.61824	3.25441	2.02375	2.24449	1.28095	2.56299	1.93918	1.4667	1.09823	1.68723	1.54301	1.19849	3.34549
SHF	1.0112	1.28649	1.02346	1.12369	1.32125	1.13934	1.19537	1.41881	0.619679	1.42627	0.799389	0.896867	1.78659	1.68759	1.22314	1.18467	1.08784	1.0303	1.59605	0.820665	1.36478	1.14993	0.928396	0.99347	1.27654	0.758454	1.35437	1.06109	0.417257	0.467881	0.675687	0.886576	0.289053	0.584297	0.655381	0.765233	1.22003	0.571461	0.517431	0.497852	0.686292
SHE	1.01404	1.36445	0.965916	1.08306	1.29655	1.03451	1.71109	2.68177	0.399938	2.02855	1.23953	1.52966	2.84852	0.979531	1.18377	1.30991	0.278846	1.22682	4.44787	1.51594	2.15958	1.26713	0.894881	0.368598	0.602637	0.155642	1.59073	0.989918	0.681309	0.875658	0.278944	0.881576	0.308838	1.19494	0.808837	1.38922	0.401381	0.306049	1.27108	0.295857	0.787884
SHH	1.68887	1.16359	0.71422	1.33315	0.863973	0.845082	1.00576	1.21796	1.15027	0.86379	0.706562	0.331831	0.436564	1.24588	0.871901	2.06498	0.499426	2.05864	0.596609	1.8136	1.42222	0.905949	0.500024	1.14251	0.697488	1.91067	0.471669	2.74242	0.920575	1.15523	0.741845	1.50892	1.5695	0.522491	0.655282	1.72101	0.871485	1.30569	1.3696	0.890411	0.705928
BBOX1	1.75114	0.310112	1.0488	0.749229	0.30731	1.96526	1.18117	0.856627	1.16639	1.64193	1.60506	1.38399	1.2501	0.244245	1.8358	0.944095	1.37687	1.28374	1.60418	1.22659	1.60039	1.85841	1.36908	0.486312	0.471739	2.5752	0.743924	1.94168	0.745973	0.349774	0.205528	0.253937	0.410345	0.388738	0.751706	2.67128	0.0839367	1.2126	0.300935	0.652796	0.848302
SKI	0.930983	1.13137	0.771196	1.74288	1.59132	1.30613	1.98138	0.977581	0.285742	2.38686	0.85954	0.990302	1.35109	1.21088	0.791652	1.1627	0.752282	1.33821	1.1933	1.74481	0.713811	0.916984	1.50095	0.881663	2.44049	1.08509	0.913729	1.31142	1.36973	0.64841	0.408391	0.736427	0.72169	0.905737	1.60207	0.888482	0.456722	0.589286	0.794837	0.565682	0.893162
SLA	0.737797	0.712368	0.924578	0.978526	0.388027	1.20501	1.00521	0.593771	0.948245	1.35851	2.00691	0.522045	0.740571	0.767931	1.03141	0.603965	0.602522	1.32346	1.01511	1.02467	0.81497	0.506151	1.54909	0.566253	0.816052	0.800628	0.736673	2.9752	2.74082	1.5368	1.15741	1.11259	0.881165	3.26794	1.08484	2.31453	1.10203	1.96728	2.6177	1.71923	3.43681
SLK	0.67302	0.860516	0.833251	0.784239	0.686885	0.931668	0.63875	1.31765	0.911036	0.562402	0.827854	0.725273	0.808675	0.665313	0.778842	1.16951	0.987506	0.747792	0.816338	0.75983	1.02896	1.17889	0.583713	2.26201	0.508862	0.64085	0.579059	1.24381	0.724577	0.859454	0.4964	1.38238	0.417469	0.622807	1.2524	0.619398	0.340713	1.60687	0.423278	0.852089	0.906719
SLN	0.67097	1.4155	0.418822	2.97503	5.85563	1.00877	0.485732	0.558123	0.82338	0.956077	0.233646	2.23769	0.910882	2.5639	0.275806	0.50212	0.218713	0.693399	0.597791	1.09635	0.671871	0.512315	4.46358	0.394037	5.36158	1.10436	3.30048	0.319385	0.635492	6.24525	0.485643	0.373309	6.07004	2.24399	0.325881	1.63442	16.3744	0.991229	2.83657	1.76953	0.332534
SMO	0.80497	1.23089	0.815626	1.54892	1.22827	1.35398	1.27026	1.17601	0.28785	1.48623	0.79165	0.850388	1.43716	1.05858	0.903683	0.838495	0.810332	1.29692	1.67731	1.17208	0.968245	1.04454	0.964408	0.363938	1.47631	0.725698	1.23573	0.700454	0.921144	0.912358	2.38866	2.83249	2.24692	2.24922	2.29294	1.01543	2.5046	0.633406	2.21089	2.21853	1.27341
SMS	0.991354	0.737674	1.13274	0.689348	0.763086	2.36558	0.655219	0.872508	1.25833	0.411045	1.48124	1.11245	0.674863	0.673404	1.2459	0.860367	0.935969	0.82093	2.01611	1.00308	1.434	1.15673	0.612218	1.27263	0.541411	0.642633	1.22198	1.04219	1.07953	1.03424	1.96279	1.92658	1.09595	0.88786	1.51696	1.13778	1.95246	0.787925	1.66893	1.17719	1.03756
SNN	0.7904	1.11454	0.785366	1.09672	0.764676	0.816604	0.844413	0.81786	1.05059	0.828837	0.775066	0.81501	1.01122	0.924194	0.685956	0.87191	0.732522	1.12151	0.845343	0.869995	1.03155	0.797636	1.08199	0.695905	1.24709	0.746489	0.958812	1.86418	4.91397	0.793032	0.65077	1.49687	1.70675	1.36195	2.97704	0.804751	0.980726	0.812639	0.919491	1.6146	1.43962
SON	1.35149	1.05311	1.11532	0.989292	1.04355	1.12304	0.949574	0.935789	0.835607	0.743518	1.2179	1.22709	1.25276	0.968604	1.0301	1.17646	1.12228	0.84399	1.47921	1.23822	1.43709	1.22109	0.726997	1.03085	0.645965	0.787767	0.965103	1.04756	0.876945	1.07764	0.912915	0.975793	1.29665	0.818697	1.11389	0.940594	1.21286	0.998643	1.15252	0.732955	1.03772
SP2	0.813044	1.05085	0.784129	1.18615	1.05213	0.765041	1.01944	0.772816	1.04628	1.15024	0.767018	0.89075	0.678363	1.18605	0.891746	0.970164	0.982379	1.0967	0.726017	1.12018	0.823	0.752332	0.943606	1.03428	1.25518	1.07532	0.823127	1.07426	1.13279	1.40605	1.02351	1.57929	0.988728	0.87688	0.666961	0.599948	0.965093	1.12972	0.902471	0.904856	1.38881
SP1	0.625399	0.591904	0.491489	0.876385	0.708826	0.950933	0.59309	1.0607	1.05286	0.767072	0.705299	0.556049	0.673052	0.669983	1.03092	0.964062	1.02759	0.630859	0.65052	0.585869	0.500137	1.18659	0.833104	1.31692	0.730819	0.56428	0.608092	1.21999	0.954589	1.68654	1.12876	1.53241	0.843964	1.38986	0.60711	0.746237	0.861648	1.27682	0.901624	0.764297	1.01013
SP4	1.15421	2.48143	5.37542	1.71729	1.56483	1.07483	1.12264	2.71903	0.837209	0.352073	2.24004	2.94792	0.628777	0.674627	0.956492	1.48942	0.882629	0.714684	2.05564	1.63111	2.50892	0.52042	0.973599	1.0437	1.30237	0.960585	0.616497	0.522028	1.05672	1.05857	1.12943	0.523297	0.757112	0.760238	1.52262	1.30532	4.78437	0.967648	0.733868	0.540232	1.00605
SP3	0.873606	1.05345	0.950493	1.18929	1.05864	0.771825	1.24682	1.10835	0.777631	1.27339	1.13542	1.03565	1.06163	0.927531	0.820273	0.915873	0.966377	0.934324	0.849229	0.784413	1.267	0.952752	1.29554	1.04391	1.1384	1.09271	0.910337	1.05095	1.24351	0.739489	0.855203	1.07315	0.685347	0.866815	1.1697	1.07378	0.946596	0.794561	0.564203	1.01024	0.950018
SP5	0.360549	1.28445	2.81629	4.79904	1.22576	2.38885	4.95093	2.27888	0.387405	5.67659	1.16288	1.60859	2.69414	0.378158	1.11645	2.35163	0.545503	1.14512	2.41529	0.764157	3.7228	1.1739	3.54498	0.189311	1.80264	0.451856	0.596298	0.425823	0.809285	0.154275	0.047883	1.60867	0.161411	0.0277722	0.507587	1.65827	0.0563088	0.226032	0.308062	0.115247	1.26418
SP8	0.547796	1.40169	1.00192	1.3988	1.28038	0.628922	1.1826	0.471937	0.776204	1.44921	0.706482	0.865183	0.701608	1.628	0.925023	1.44847	2.76246	0.563376	0.569516	1.53903	1.17599	0.597997	1.32674	11.1097	1.35464	1.174	1.46594	7.47565	1.50258	0.208198	0.685857	8.76962	0.613012	0.912227	0.846946	0.624805	19.0802	1.45721	0.91489	1.0611	0.522117
SP7	0.795033	1.2868	0.799131	1.47177	1.5849	0.682062	1.11039	0.884558	1.28638	1.60904	0.617226	0.709735	0.487178	1.26297	0.758183	7.22438	0.888191	1.25014	0.490707	0.896297	1.58175	0.519113	1.15509	1.24694	1.19219	1.01716	1.16752	1.00901	1.32187	0.77337	0.826902	0.852597	0.878578	0.91072	0.730514	0.644918	0.972089	1.48804	0.736549	0.990991	1.23363
SPN	0.536274	1.1156	0.94606	1.57311	0.899678	1.13043	1.48919	0.786302	0.729801	1.76846	2.09607	0.569982	1.1111	1.56983	0.891771	0.656952	0.944991	1.47849	0.961704	1.40988	1.17536	0.671153	1.56392	0.622833	1.23031	1.08982	0.879559	1.50126	3.11022	0.986708	0.625852	0.708728	0.576455	1.74132	0.616417	1.52324	1.37779	1.35324	0.986245	0.727622	2.0339
SPR	0.820416	1.10878	0.580234	0.712063	0.889115	1.04955	0.596418	0.86019	1.11133	0.542313	0.738727	0.811598	0.761892	1.48945	0.952959	1.0656	0.985343	0.708983	0.951947	0.667043	0.639742	1.09507	0.846527	0.741438	0.840159	1.10573	1.55371	0.54964	1.07341	0.850265	2.78227	1.81754	1.65505	1.22488	0.615307	1.10669	0.372283	1.09343	2.40038	1.66606	0.724653
SRC	0.785805	0.638291	0.732244	0.788122	0.682007	0.951328	0.68996	1.26692	0.360402	0.733083	0.610464	0.812647	0.846913	0.575641	0.947146	1.00757	0.785449	0.702755	0.8255	0.758867	0.763843	0.907409	0.480959	1.29447	1.07491	0.513447	0.562161	1.15664	1.21137	0.952249	1.06768	1.22441	0.732075	1.30885	0.77208	0.623943	0.699912	1.23516	0.72913	0.576819	0.50781
SRF	0.858242	0.680751	0.681206	0.604257	1.19568	1.24741	0.738128	1.09977	0.790659	0.3789	1.03562	2.0748	1.29338	0.886773	0.81648	0.883001	1.00819	0.998568	1.38963	0.926312	1.0308	1.0147	0.710371	0.856473	1.41988	0.959058	1.02325	0.910776	0.861767	1.15427	2.81844	0.929813	1.26253	1.65088	1.10554	0.72539	1.50759	1.16519	1.54686	1.35231	0.963749
SRI	2.02812	0.540403	1.78312	0.776585	0.681925	1.81978	1.02643	1.08945	1.2922	0.857602	1.24529	1.63501	1.03697	0.520277	1.49422	1.10645	1.9654	1.57228	1.85088	2.95729	2.07643	2.04376	1.22225	1.23946	0.907928	2.96099	1.45829	0.933978	1.03143	0.39313	0.552004	0.554143	0.365793	0.398015	0.946982	1.89322	0.353628	0.310535	1.37855	0.504263	0.815842
SRM	0.674382	0.813522	0.635056	0.742903	0.9896	0.850672	0.712816	0.855403	1.03119	0.547335	0.832376	0.611838	0.769818	1.78916	0.743478	1.0104	0.688114	0.608131	0.852628	0.633035	0.561859	0.976918	0.8141	0.741299	0.934396	0.729171	1.15461	0.82992	1.18745	1.71425	1.41534	1.84787	2.244	1.75871	2.35655	0.848291	2.27012	1.51496	2.55851	1.24349	1.25924
SRR	1.38097	0.856844	1.10987	0.793403	1.09765	1.52856	0.583077	1.06067	1.05718	0.360519	1.33323	1.36539	0.969008	0.954425	1.30965	1.1691	1.64081	0.800418	0.985278	0.981614	1.17415	1.16781	0.687979	1.06521	0.84791	1.15705	1.12084	0.798131	0.751794	0.469579	0.825479	0.910147	1.16039	0.463529	0.406439	1.07965	0.598193	0.633757	0.559316	0.543654	0.970781
SRY	0.797499	1.25164	0.86375	1.2166	1.14201	0.717402	1.04467	0.873058	1.25262	1.51617	0.658541	0.767407	0.504083	1.28871	0.812699	1.10424	0.9148	1.23553	0.510423	0.903212	1.08442	0.534372	1.16146	1.11117	1.1838	1.02843	1.06259	1.02411	1.30786	0.80367	0.842522	0.867224	0.928411	0.927082	0.75803	0.547453	0.983902	1.17394	0.802309	1.02278	1.07837
SSB	1.23292	0.631183	1.23915	0.956074	0.892165	1.13916	1.24979	0.819696	1.23402	1.24088	1.38881	1.27775	0.862083	0.799326	1.2814	0.981518	1.24694	1.09248	1.18214	1.25232	1.04581	1.29511	1.44596	0.938441	0.511172	2.25722	1.04132	1.03646	1.75813	0.663168	0.859232	1.24655	0.695958	0.831197	0.754711	1.57277	0.982418	0.899452	0.779508	1.04204	1.34521
SST	0.376886	3.74572	0.547694	1.09754	0.435959	0.944585	0.686827	0.923514	1.35448	1.62382	0.510075	2.7744	1.71348	0.843361	1.11076	0.827562	0.445553	1.53776	0.662147	1.75264	1.17989	0.987727	2.07337	0.74938	4.70608	0.706445	1.33806	0.737183	0.973979	0.780188	1.06296	25.3021	1.53043	0.441715	12.1296	1.35397	1.19731	3.10983	0.956513	0.426707	0.826359
ST5	1.61301	1.1095	1.22006	0.790428	1.04849	1.24782	0.81482	1.07169	0.997205	0.566612	0.930258	1.66615	1.18661	1.11621	1.64905	1.22367	1.36048	0.881417	1.45273	1.18514	0.919541	1.41136	0.805733	1.16313	1.0059	0.884692	1.06025	0.96095	0.55309	0.645676	0.624527	0.857202	2.39977	0.721866	0.547158	0.955855	0.588192	1.08213	0.850037	0.915887	0.859419
ST7	1.33222	1.78323	0.850279	1.03406	1.32841	1.03496	0.753753	0.93645	1.78805	0.504739	1.01032	1.01877	1.47803	1.70824	0.933759	1.44989	1.23758	0.709558	1.09519	0.84645	0.913657	0.952848	0.767845	0.949476	0.681653	0.536609	1.60979	0.74077	0.42732	0.994309	1.47763	0.858712	1.09524	0.730746	0.88098	1.02534	0.456219	0.682758	1.88112	0.711268	0.805068
STH	0.775376	1.19427	0.870445	1.18544	1.08083	0.682556	1.06315	0.870489	1.24677	1.45393	0.638894	0.742181	0.962164	2.81817	1.07177	1.04133	0.872318	1.21111	0.484644	0.886047	1.0135	0.513479	1.16397	1.07442	1.21033	1.97739	1.70156	1.00786	1.33176	1.21706	0.822416	1.18316	0.902941	0.898032	0.778531	1.20532	0.959263	1.17193	1.7872	0.970875	1.07146
STS	0.399973	0.631571	1.00415	0.808087	0.508303	0.938645	0.376261	1.48308	2.33399	0.203711	0.594622	0.794975	0.790937	2.26357	1.05537	1.19609	1.5454	0.634595	1.55268	0.511714	0.658895	1.69358	0.613933	1.11862	1.99069	0.581842	1.10928	0.626598	0.40218	0.67325	2.17146	1.06986	0.929304	0.612787	0.37399	1.67748	0.316425	1.29566	2.98936	0.708212	1.00864
SYK	0.563255	0.493734	0.689133	1.06171	0.58233	0.695625	0.787215	0.945325	0.551978	0.761938	0.851611	0.540067	0.613246	0.848413	1.08835	1.30755	0.931158	0.743076	0.589918	0.552358	0.537419	1.00929	0.63862	0.738872	0.621406	0.647421	0.503855	1.45737	2.19439	2.33154	1.83778	1.31976	2.65742	2.22309	0.727113	1.00448	1.82837	1.49698	2.0269	1.22635	1.64732
SYP	0.652823	1.39104	0.74954	0.613481	0.505383	0.45794	2.08664	0.967471	2.09224	1.03225	0.729325	0.76975	0.582099	1.8332	0.85568	1.0831	0.408097	0.502708	0.587452	0.774278	0.600582	0.934013	1.29443	0.860596	1.03291	1.22025	1.73588	0.467669	1.19435	0.913709	2.8706	1.13074	1.03122	2.10242	0.879132	1.85456	0.772685	1.44317	0.864773	3.27214	1.20424
TAT	0.803063	1.24375	0.820444	1.39244	1.28123	0.687927	0.990823	0.84782	1.24844	1.43368	0.626982	0.749193	0.507684	1.20104	1.26849	0.986807	0.871662	0.974277	0.576139	0.88652	1.27375	0.524238	1.07563	1.09325	1.6669	1.00356	0.849716	1.00122	1.27395	0.94961	0.810527	0.874392	0.908438	0.901646	0.75176	0.54945	0.925913	1.38948	0.967594	1.00593	0.958621
TAZ	1.03412	0.877821	0.822602	0.573255	0.595178	1.23669	0.959258	1.00634	0.868849	0.664424	0.708545	0.875833	1.18547	1.23345	1.23968	0.724128	0.830358	0.78038	1.14615	0.969795	0.803005	1.29493	0.90845	1.05622	0.860317	0.578994	1.12203	0.939501	1.36563	1.36023	1.36669	1.4197	1.30483	2.10028	1.0812	0.692945	2.10378	1.64042	2.88338	2.2639	1.04539
TBP	1.07481	1.19418	1.02122	1.30318	1.18891	0.99646	1.30487	1.03368	0.759837	1.26775	0.975916	1.09141	1.08625	0.748692	0.991132	0.787888	0.769593	1.12227	1.38179	1.12408	1.31913	0.892154	1.03274	1.14833	1.31718	0.952451	0.823947	1.10832	0.7987	0.805067	1.01198	1.22424	0.87944	0.854058	1.41677	0.979477	1.07758	0.96057	0.750755	1.20244	0.818154
TDG	0.749548	0.916543	0.911166	0.786884	0.716624	0.680253	0.931458	0.987321	0.876072	0.846346	1.05414	0.827426	0.97355	0.79903	0.814025	0.748667	0.80784	0.858726	0.62189	0.77825	0.788244	0.87441	0.859775	1.05261	0.705798	0.706079	0.791771	1.23964	1.15445	1.51968	1.7727	1.12872	1.18588	1.39156	1.96134	0.841105	2.23116	1.22742	1.37801	1.52932	1.19745
TDH	0.777054	1.19573	0.785809	1.07106	1.01947	0.706241	1.08837	0.832651	1.24909	1.45112	0.576163	0.712995	0.53505	1.29301	0.750725	1.6405	1.00441	1.91357	0.494476	0.883522	1.06506	0.578213	1.15948	1.03377	1.13853	1.78938	0.75256	0.966053	1.28678	5.88144	1.41275	2.73304	0.886133	0.891493	2.55991	0.683319	0.958404	1.11347	0.753133	7.19058	4.52395
TEC	1.00193	1.10076	0.98505	0.897656	1.33675	1.2757	1.27411	0.992083	0.942029	0.877044	0.901738	0.878778	0.707777	1.15322	0.983821	1.18841	0.665888	0.875039	1.33329	0.940953	0.959755	0.714617	0.826869	0.770882	0.737299	0.487568	0.935943	1.03771	1.02594	2.50644	0.569461	1.84052	0.780244	1.07798	0.935947	0.78901	1.16303	1.25185	1.77363	0.848275	1.07945
TEF	1.02626	2.46648	2.23857	1.27136	0.917366	1.58617	1.23281	1.40914	0.471124	0.699633	1.25315	1.06872	1.42442	2.45994	1.40669	1.03501	1.39192	1.11738	1.21712	1.12232	0.99788	1.58098	0.706946	0.607658	0.844742	1.7812	0.944826	0.939566	0.694807	0.311713	0.648868	0.628035	1.91345	0.86146	0.582468	1.44643	0.445102	0.664948	0.415586	0.34699	0.702831
TEK	1.53187	2.09407	0.911923	1.64961	1.92935	1.11985	3.17019	1.02107	0.187282	3.63172	1.2165	1.24139	2.67698	0.72449	0.572061	1.17471	0.221639	1.54076	2.1903	2.67847	2.12428	0.998973	2.44489	0.37127	0.667634	0.340669	0.917969	0.890614	0.0698735	0.496445	0.0985934	0.82692	0.400077	1.43555	0.913593	1.63052	0.474852	0.335305	0.715487	0.283868	0.971326
TES	0.989118	1.01145	0.751354	1.08254	0.813737	1.3256	0.954404	1.1078	0.806002	1.31916	1.1514	0.963119	0.797696	1.24074	0.905833	0.892506	0.932563	0.832885	1.21698	0.660688	0.802506	1.02733	1.20433	1.50137	1.09592	1.26199	0.962779	1.21011	1.04537	0.543609	0.692333	1.00415	0.980896	0.893235	1.47929	1.09673	0.892349	0.642113	1.0958	1.04002	0.85071
TFG	0.895204	0.742075	0.798601	0.703813	0.771943	0.920616	0.684353	0.850632	1.22162	0.463214	0.903636	0.834443	0.892814	1.11722	0.990391	1.13125	1.14633	0.748615	1.01579	0.768053	0.662851	1.03457	0.568931	0.663216	0.494345	0.621424	0.976118	0.898215	0.849441	2.03552	1.68355	1.86869	2.6347	1.39158	1.54588	0.882884	1.20136	1.44546	2.5639	1.2952	1.08696
TK2	0.895151	1.27934	0.807272	1.06894	0.937016	1.36124	0.894909	1.24811	1.6663	0.749141	1.03459	0.749305	1.16027	1.30414	1.1144	1.27103	1.21289	0.899256	1.19276	0.796409	0.727942	0.842219	0.86353	1.20311	1.037	1.13645	1.00945	0.900148	0.949746	0.50473	0.5354	0.916539	0.858969	0.766524	0.7076	0.994879	0.979894	0.565078	0.907225	0.531783	0.685146
TK1	0.304521	0.371146	0.278214	0.733843	0.378298	0.369825	0.333154	0.732992	0.683609	0.253424	0.958117	0.187181	0.378745	0.59576	0.404303	0.94337	0.949028	0.710992	0.441427	0.224635	0.2224	2.56474	0.156611	0.32959	0.667569	0.505885	0.366785	1.39542	3.21727	3.21115	6.42584	2.61206	3.95499	4.04458	8.49473	0.468023	5.30987	3.52868	7.10737	2.70083	2.24492
TKT	0.688389	0.787329	0.624754	0.766336	0.528841	1.00954	0.558861	0.846861	0.518273	0.467324	0.789735	0.516321	0.614383	1.18624	0.75291	1.83179	1.66	0.453507	0.526581	0.562425	0.796739	1.16275	0.511605	0.716178	0.932423	0.669801	0.425271	0.9008	1.61791	2.72622	2.87445	1.66343	2.03936	1.86764	0.51169	0.567649	0.817621	0.628006	1.70617	1.62824	0.69475
TNC	0.446242	1.15507	0.74655	1.05257	0.369101	1.18198	1.1378	0.998633	0.736351	0.984834	1.81733	1.10045	1.04343	0.587705	0.800277	1.41034	0.868264	0.559486	0.5906	0.571834	0.7192	0.700732	1.0514	1.11491	0.40114	0.778454	0.290523	1.76171	1.43564	0.637075	0.381773	0.52718	2.01387	1.14675	0.99026	1.33418	0.883168	0.611242	0.869886	2.73366	1.72574
TNF	0.607347	0.66776	0.883252	1.06215	0.946705	0.762348	1.20039	0.621772	0.893244	1.28028	1.41379	0.437893	0.769147	0.740313	0.975718	0.783226	0.730023	1.51075	0.863833	2.60301	0.925473	0.841968	1.61599	0.674577	1.77117	0.940597	1.25074	1.47362	3.56404	1.84777	2.06196	1.17322	2.62359	2.87597	1.38576	1.27428	1.04627	2.92675	1.65419	2.13768	2.85443
TNN	0.187679	0.903605	3.99174	2.815	2.93437	7.39568	2.95365	1.53438	0.54377	1.95426	0.6138	0.809138	5.04444	0.439026	2.30725	2.39186	1.42062	0.886071	2.20578	0.755615	1.67871	0.731615	5.04053	0.146729	6.15674	3.80359	1.60019	0.683082	0.135445	0.160896	0.480196	0.38911	0.264214	0.955214	0.783706	3.28089	4.26827	0.115388	0.235292	0.556761	0.484457
TNR	1.13866	0.944955	0.888615	1.11378	1.04731	0.417007	1.04831	1.0799	0.732239	0.878709	0.752039	0.605274	0.522988	1.01077	1.15817	1.56536	1.57619	0.887766	0.897898	0.846815	1.02664	0.175765	0.991926	1.39821	2.18948	1.03092	1.04622	1.11992	1.11716	1.14197	1.31496	2.45273	1.33459	1.08115	0.739313	1.85429	0.822755	1.12517	1.58287	0.691825	0.658878
TOX	0.893483	3.45878	2.25309	2.52608	4.47358	1.98326	1.18759	1.11235	0.778394	0.614267	2.86195	3.53191	1.01976	1.7597	1.69572	0.905243	1.29858	2.86678	3.67007	4.92345	2.48945	1.17792	0.835751	0.444212	0.87834	1.21392	2.87896	1.44465	0.48592	0.734633	0.379825	3.03579	1.30176	2.60229	0.594861	0.963212	2.95683	1.39917	0.959607	0.379323	0.937453
TPO	1.2379	1.37675	0.598037	2.29829	1.9416	0.41619	1.30097	1.90827	0.987931	1.42166	0.654058	0.537347	3.48016	0.605186	0.287072	0.562598	0.399064	0.566569	0.768077	2.99164	0.485817	0.528417	1.42703	0.644703	1.42716	0.429789	0.423405	0.436776	0.129143	0.569826	0.5028	0.523191	1.39802	0.387928	0.209272	1.08869	25.2122	1.44615	0.0796255	0.104714	0.946263
TPR	1.05095	0.735275	1.16227	0.945465	0.855557	1.14338	1.20522	1.0498	0.647204	1.16551	1.67504	1.46471	1.05532	0.893303	1.12813	1.08734	1.10236	0.884382	1.34692	1.08149	0.970388	1.27123	1.07458	1.02268	0.338203	1.05892	0.943921	1.02665	0.899036	1.08402	1.23662	1.30132	1.07733	1.01394	1.45493	1.11818	1.66956	1.04512	1.30224	0.943445	1.16421
TRH	1.28083	1.34172	2.51576	0.670037	0.563816	0.679296	0.632374	1.51561	0.325447	1.04323	0.171497	0.465452	0.725535	1.19175	1.48764	0.307756	3.37028	4.21824	2.86039	2.75426	2.05495	8.2569	0.754408	1.20017	2.28453	7.15064	1.1775	1.09423	5.1886	2.20086	0.553773	1.58869	1.61399	0.209903	0.136027	0.984731	0.977859	1.12246	0.727769	0.204035	0.424089
TRO	0.788264	1.44607	1.34864	1.71652	0.932142	1.23454	1.05616	1.32012	0.238331	1.26353	1.11595	1.36534	1.88922	1.26545	1.29264	1.07801	0.916984	1.65335	1.94557	1.28183	1.37562	1.13287	0.793617	0.571915	0.938405	0.585131	1.32376	0.674069	0.92535	0.334426	1.30386	1.29131	0.913192	1.18765	3.25139	1.12225	2.30496	0.524543	0.578392	1.26116	0.953801
TSN	0.780684	1.06183	0.95893	0.960597	0.990361	1.11336	0.919139	0.977268	1.2577	0.89001	1.00005	0.871471	0.882254	0.736566	0.857978	1.05417	0.844686	0.912631	1.11332	0.930078	1.03441	0.994763	0.872428	0.986109	0.873867	0.845736	0.949305	0.938476	1.27733	0.93107	1.2401	1.27017	1.40377	0.742551	1.46473	0.885404	1.93917	1.24376	0.654899	1.25097	0.997006
TST	1.05525	0.888789	0.762678	1.0495	0.738529	0.927133	0.778998	0.899391	0.857963	0.753998	0.721427	0.667095	1.09286	1.10539	0.81864	1.08703	1.00703	1.12732	0.797247	0.676244	0.854874	1.12374	0.844193	0.926396	1.35025	1.07244	1.0798	0.583943	0.804118	0.8641	0.570975	0.924812	0.901711	0.846217	0.206522	0.797291	0.204666	1.14677	0.449771	0.702674	0.846747
TTK	0.230953	0.122274	0.506534	0.543935	0.192365	0.431843	0.238727	1.0403	0.963378	0.0963046	0.644835	0.207955	0.301334	0.277716	0.676429	0.879596	1.16811	0.23619	0.457271	0.169396	0.139911	2.02481	0.144026	0.512274	0.035825	0.136677	0.137528	1.29846	2.15115	4.62948	2.87151	3.58281	3.29298	1.77697	7.25441	0.414465	5.62037	1.78698	3.15477	4.40861	1.80751
TTL	0.797094	1.24054	0.598421	0.923794	0.929705	0.724414	1.05913	0.886282	1.25454	1.14178	0.910391	0.771081	0.857733	0.784139	0.797522	0.650387	0.888666	0.828926	0.502302	0.818265	1.09118	0.709612	0.67822	1.09413	1.20825	0.58183	0.691558	1.03236	2.1315	1.14264	1.80056	0.955173	3.13055	1.40514	1.47667	0.573386	1.72291	1.4201	1.06158	1.78184	1.3353
TTN	1.63991	1.1054	2.15152	2.78522	3.30954	1.18427	2.33176	0.640494	0.758576	1.78897	1.78335	1.13465	0.683148	1.41819	1.11117	2.01228	0.734408	1.37775	1.61747	7.52619	0.880531	0.749108	0.99858	1.15006	0.624991	1.8511	1.27617	1.10567	0.838314	0.704671	0.604817	0.963961	0.631265	2.37891	0.838617	1.48423	1.22292	1.5632	1.04138	0.876442	2.06062
TTR	0.575562	7.01205	0.646253	10.6239	3.49211	0.743664	1.55208	7.59519	0.472024	0.693442	1.33974	6.57937	0.63914	1.25822	0.855381	0.448654	1.12251	0.584699	3.83583	5.24058	1.11768	0.494685	6.87927	1.055	4.70213	1.68955	1.3789	0.387821	0.71479	0.59434	0.67289	0.823352	0.340433	0.403664	0.268641	2.24502	0.557868	0.768421	0.700276	0.290321	0.249242
TUB	1.69731	0.962661	1.58419	1.27837	1.06856	1.02589	1.04958	0.736479	0.996046	1.26382	1.20337	1.56112	1.0176	1.08101	1.79915	1.11607	1.43621	1.52984	1.17543	1.99863	1.7661	1.60169	1.45953	1.5082	0.796306	1.49469	1.11713	1.21454	1.27195	0.748355	0.523187	0.996467	0.75193	0.591797	0.886026	1.60553	0.444587	1.42568	0.539953	0.650063	1.13968
TXK	0.714491	1.18729	0.853719	1.59329	0.856187	0.697358	0.90538	0.669923	0.745066	0.919433	0.680168	0.798506	1.16994	1.01832	1.23889	0.66909	0.745908	1.62912	0.779513	0.993782	2.70199	0.775615	0.893216	0.814517	0.930753	0.68434	1.23621	2.00532	1.47142	1.51422	1.48651	1.5656	0.789414	1.48864	1.44358	1.4182	1.08233	1.49861	1.8797	1.35172	6.13575
TXN	0.355554	0.376112	0.585699	0.767026	0.412413	0.473879	0.43413	1.23202	1.41694	0.387758	0.505438	0.422243	0.355903	0.504899	0.836018	1.43114	1.29641	0.426145	0.295123	0.407296	0.391779	1.46559	0.667074	1.13573	1.27556	0.552182	0.378798	0.898887	1.92787	1.01554	2.69889	1.77621	3.62867	0.822769	0.266923	0.495243	0.398744	0.636409	0.49207	0.726585	0.954372
TYR	0.788018	1.28782	0.827115	1.36579	1.31899	0.678925	1.1932	0.887571	1.35287	1.56975	0.67126	0.748335	0.481325	1.28487	0.77724	1.05277	0.872154	1.22878	0.482785	0.890201	1.17673	0.720672	1.17484	1.10467	1.22919	1.1257	1.79793	1.0345	1.23241	0.844915	0.806601	0.839486	0.940664	0.904308	0.719023	0.568879	0.968297	1.3142	0.761989	0.971767	1.05291
UBB	1.26519	0.820918	1.15603	0.815573	0.970275	1.55545	0.987684	0.933782	1.13155	0.491236	1.23418	1.32069	1.18543	1.17379	1.37107	1.07202	1.43131	1.89274	1.66085	1.51997	0.829952	1.23976	0.614199	1.04186	0.541356	1.29137	0.926151	0.864472	1.03292	0.718852	1.01011	1.63537	0.991303	0.885411	0.403635	1.27828	0.930359	0.666802	0.68126	0.815945	0.998184
UBD	0.407903	0.275845	1.04466	1.06914	0.470237	0.734355	1.36477	0.241598	5.33027	0.736788	4.84767	0.535391	1.57654	0.29387	0.998753	0.756603	0.922709	3.66704	0.933036	1.38546	0.447972	1.11923	1.00125	4.60625	0.935958	2.41463	0.381749	1.52908	0.477981	0.917088	9.77283	0.814498	0.144983	3.18257	0.484667	2.98715	0.257081	2.82618	3.5617	9.77457	19.2233
UBC	1.10811	0.706679	0.931759	0.824725	1.05569	0.981104	0.65903	0.836338	0.87312	0.552579	1.21791	1.44782	1.20894	0.945615	0.882462	1.06106	1.51589	0.866631	0.900184	1.18212	0.994139	1.12355	0.456788	0.982019	0.673249	0.946702	0.677841	0.771903	0.989567	1.98232	1.73786	2.74423	1.97987	1.46909	0.69252	1.00725	0.655166	1.60658	1.25353	1.52853	1.17866
UCN	0.837629	0.819626	1.10118	0.910744	0.823895	0.9573	1.45753	0.904884	0.639505	1.51229	0.804567	0.885361	0.749102	1.06879	1.20286	0.910175	0.895543	1.45365	0.812259	1.10053	0.982517	0.846279	1.33176	1.03775	1.75032	1.34158	0.974684	1.00045	1.22736	0.495661	2.93159	0.975749	1.4039	1.34668	1.95115	1.03768	1.29443	1.84505	2.56939	1.04982	0.783475
FSIP1	1.97992	0.410864	1.89814	0.644579	0.143902	1.99162	0.898237	0.874734	3.38523	0.781044	1.43003	1.78145	1.1518	0.11919	1.92365	0.997018	1.93687	1.40884	1.86222	2.00166	1.67743	1.4005	1.16322	1.03153	1.19847	2.99553	1.39981	1.26536	1.51407	0.517722	0.188428	0.394679	0.548639	0.16048	0.375966	4.04038	0.132346	0.226092	0.16467	0.319897	1.4485
FSIP2	1.24117	1.34838	1.50523	1.12613	0.753534	0.496532	2.66927	3.18394	1.2332	3.23387	0.901077	1.95381	1.31209	0.737938	1.99137	0.653639	0.635333	2.14353	1.1981	1.01674	0.610668	1.10167	1.6994	1.65786	1.40163	1.33282	1.48401	1.66717	0.912686	0.359607	0.801452	1.3239	2.83941	0.764559	1.33947	1.10841	1.09369	0.773591	0.60535	0.638998	0.576216
UNG	0.855483	0.789836	1.13871	0.742605	0.534693	0.577891	1.40061	1.19038	0.713273	1.53423	0.681174	0.94661	0.351859	0.734311	0.856264	1.70659	0.778031	1.35796	0.530082	0.721579	0.434373	1.76859	0.414603	0.528105	0.821787	0.701	0.914802	1.26102	1.85363	2.7921	1.80776	2.18268	1.24723	1.40933	1.70685	0.389956	2.87723	3.00526	2.50545	1.98969	1.3525
UNK	1.21246	1.35352	1.23607	1.17497	1.16517	0.682773	1.23416	1.03423	0.716847	1.46292	1.00229	1.07752	1.4248	1.01636	1.00048	0.874568	1.21083	1.3792	0.796049	1.2959	1.35551	0.926865	1.11511	1.06755	1.33223	1.39197	0.914521	1.07595	1.19768	0.89134	0.917525	0.716501	0.562831	0.967392	1.47233	0.908703	1.45333	0.921897	0.753143	0.934103	0.988206
UST	1.02456	0.842618	1.50991	1.42301	0.899252	1.34288	1.127	1.66785	0.695732	1.01784	0.785939	1.92431	1.30615	0.641519	0.909241	1.11644	0.853134	0.974766	1.84184	0.986168	1.4789	1.14713	0.727839	1.20352	0.993866	0.62433	0.948379	1.02218	0.774113	0.667204	0.96931	0.796407	0.30311	0.633784	1.93899	0.836612	0.190106	0.809869	0.990448	1.20989	0.546838
UTY	2.32775	0.665873	0.200969	0.296504	1.68009	1.60062	4.01363	0.453973	2.27499	1.79774	2.095	2.29457	1.41862	0.529877	1.50419	1.35341	0.407613	0.210471	0.132143	1.0008	4.08769	0.287302	1.60094	2.0484	0.634623	1.28981	1.62748	0.169776	0.409045	0.72599	0.438503	0.507301	1.84692	0.427031	0.467539	1.22899	1.53959	0.59891	0.258174	0.53232	0.093339
UXT	0.924179	0.997318	0.933892	0.970164	0.943401	1.47625	0.961091	1.02099	1.4747	0.805792	1.10078	1.06474	0.825182	1.0601	1.14816	1.06665	1.0195	0.807113	1.15068	0.894712	1.11361	0.980312	1.21193	1.2998	1.18349	0.904843	1.2771	0.948406	0.817029	1.00859	0.874157	0.767568	0.648055	0.852369	1.03938	1.32174	0.99156	0.712571	0.862272	0.752285	1.18319
VCL	0.804326	0.990225	0.81885	0.86746	2.07625	1.06511	0.596576	0.963622	0.688811	0.389652	1.08571	1.77574	1.17717	1.19068	0.875299	1.3813	0.885101	0.929871	1.49224	0.975323	0.74189	1.20726	0.384211	1.00002	1.04527	0.555574	0.729009	0.909875	0.615763	1.84692	1.82469	1.52242	2.00037	1.96933	2.04578	0.60728	1.35441	1.02089	1.88744	1.47754	0.897442
VCP	1.0776	0.545826	0.867878	0.61459	0.538878	1.14316	0.555266	0.814602	1.19546	0.519705	0.838584	0.745056	1.08687	1.37724	0.967633	1.37572	1.19063	0.567844	1.05692	0.562888	0.592544	1.09341	0.532645	0.853371	0.509801	0.735053	0.846024	0.696991	0.643641	1.64679	2.93153	1.08612	2.42924	1.61455	0.433108	0.794997	3.04152	1.98357	5.09919	1.25739	1.22317
VCX	0.962958	2.16307	1.68138	0.993524	0.198096	2.12917	0.89009	0.910769	0.609376	0.870866	1.49391	1.33391	0.724209	1.186	1.12495	0.401855	1.00967	0.752961	0.783609	0.6764	0.812302	1.03295	1.02691	1.13986	0.811888	1.16429	0.494508	1.12676	9.09971	2.62063	15.1777	7.0272	5.0462	3.79756	1.20575	1.44774	4.18194	9.41193	0.441461	3.98761	2.33046
VCY	0.849618	2.49971	1.57209	1.29248	0.390809	1.30085	0.951139	1.22435	0.819235	1.05106	1.14921	1.29013	0.93696	0.941786	0.967331	0.455942	1.47334	0.937066	0.76496	0.804729	0.857127	1.00656	1.81582	0.837021	0.696984	0.982846	0.767837	1.23436	8.712	2.18573	13.0251	6.24792	4.6526	3.50125	1.35102	1.15999	4.91934	7.55593	0.553022	3.0956	1.82779
VDR	0.504501	0.669367	0.644463	1.16215	0.548382	0.988877	0.65242	1.29597	0.44947	1.02207	0.827105	0.438391	0.640732	0.687967	0.66713	1.01932	0.852531	0.652894	0.781566	0.500919	0.769626	1.2208	0.613779	0.517532	0.780288	0.697917	0.361429	1.3174	1.50536	1.10394	1.12801	1.469	2.07508	2.01305	1.33499	0.785733	0.568007	1.21105	1.76358	1.52169	1.10967
VGF	1.15413	1.18856	0.734544	0.655885	1.19881	0.767168	1.78338	1.32418	0.427149	0.879788	0.653502	0.722355	2.62164	2.54013	0.60251	0.721574	1.37612	1.4938	0.67478	1.14251	0.727443	1.35521	2.21629	0.438203	1.67306	2.25528	0.978209	1.6619	1.07197	0.768315	1.14894	1.1764	0.776477	0.641796	0.992615	0.814948	1.25385	0.621789	0.778194	0.785676	1.05611
VHL	1.30748	0.965911	1.05803	0.629645	0.968736	0.986245	0.95602	1.13455	0.833796	1.07311	1.20785	0.985422	1.33998	0.875838	1.12071	0.90912	0.962406	1.25758	1.36504	1.08916	1.06622	1.26381	0.666708	1.40737	0.65313	1.06429	0.937588	1.60127	1.56068	1.94332	1.35641	1.01399	1.98774	1.20246	1.21676	0.725869	1.44349	1.35921	1.19176	1.75206	2.45618
VIM	1.11044	1.13253	1.36837	1.32686	2.1279	1.44911	1.82066	1.47113	0.255153	1.80193	1.84731	2.69629	2.06823	1.23065	1.07478	1.2002	0.458638	1.22945	4.13854	2.41796	1.67703	1.46542	1.11571	0.301882	0.784017	0.523759	1.06521	0.717473	4.30049	0.679655	0.138982	0.723968	0.383564	1.98565	1.22735	1.56365	0.78683	0.773174	1.61701	0.837438	1.31614
VIP	1.29545	1.13214	0.985596	0.63328	1.14221	1.26733	2.2546	0.5004	0.593358	1.09616	17.8191	55.2427	3.49715	0.862673	1.43206	0.615406	0.721304	1.27192	2.61631	5.88119	1.07752	6.39656	1.13712	0.49969	0.379022	3.06057	4.23552	0.903338	5.53117	0.614149	0.378647	0.255074	0.295038	0.305693	0.866198	1.01473	0.967181	2.8466	0.790301	0.321544	3.17107
VIT	0.962819	6.63842	2.37237	3.96556	10.8553	1.15749	3.84948	4.21242	0.534745	2.25642	1.67199	3.76068	4.6446	2.15382	0.762262	1.10775	0.481073	0.623551	2.1852	1.79797	2.2407	0.754842	5.2066	0.437566	2.47347	0.699242	4.09714	0.576056	0.22179	0.0589024	0.0793689	0.120981	0.0508242	0.0805769	0.209253	1.28509	0.0439164	1.5346	0.046198	0.0217315	0.542734
VTN	0.608306	1.24856	1.04431	0.653565	1.5568	0.851559	0.896583	0.741977	0.707335	1.34838	0.591652	3.29512	1.60862	0.673491	1.25463	0.88209	0.735247	0.733274	0.860135	1.40466	3.41255	1.1619	0.883761	1.12596	1.33506	0.519617	0.594374	0.882059	1.17657	1.10512	1.77324	0.840147	1.66454	1.12	1.00438	0.951112	1.48234	0.725565	2.74912	1.06235	0.646457
VWF	0.68391	1.18504	1.16472	1.9381	1.26013	2.01259	1.32897	0.731532	0.313259	1.61831	1.84202	1.06635	1.4898	1.71883	0.705436	1.10213	0.622423	1.50612	3.43417	2.29224	1.26176	0.813102	1.14372	0.381221	0.553677	0.348606	0.630214	1.55144	0.411626	1.19095	0.625868	0.725507	0.519209	1.8133	0.597775	1.4136	1.53646	0.789725	1.7514	0.276743	0.881198
BBS10	1.22883	1.15804	1.36455	1.3813	1.27522	1.0895	1.31824	1.17933	1.06221	1.84317	0.969258	1.14459	1.16146	0.771384	0.902215	0.825255	1.09083	1.35974	1.49379	1.34994	1.48402	0.877307	1.81549	0.961304	1.31895	1.86363	1.05075	1.14628	1.02087	0.588808	1.07017	0.60111	0.658729	0.957076	1.09155	1.15368	0.882744	0.654015	0.438089	0.751548	0.921658
BBS12	1.77974	0.607466	1.91826	0.825801	0.967316	1.01251	1.51342	0.875387	2.32724	0.919377	1.42014	1.61924	1.48798	0.420314	1.9101	1.22698	2.14481	1.89236	1.06456	1.6557	1.88012	1.68711	1.89629	0.987489	0.867402	3.15673	1.57029	1.04801	1.57134	0.399687	0.40317	0.519509	0.496419	0.456809	0.328118	2.31915	0.389991	0.245791	0.338662	0.82599	1.44553
WAC	1.0262	1.34869	1.21421	1.23113	1.48214	1.02203	1.12087	1.11726	0.858499	1.19168	1.362	1.34331	1.33855	1.05817	0.9015	1.02603	0.885811	1.0924	1.28255	1.14951	1.3067	1.00177	1.26708	1.05402	0.574014	0.930868	1.23982	1.03682	1.1021	0.975167	1.01438	1.07069	0.601953	1.04379	1.06999	1.14783	0.703849	1.00152	0.981796	0.853829	1.0114
WAS	0.709817	0.514841	0.835443	1.14416	0.946358	0.984139	1.13312	0.828369	0.654792	0.31065	1.3565	0.484943	0.784448	1.01108	1.00004	0.665613	0.834565	0.963277	0.698422	0.903027	0.709874	0.606062	0.975154	0.923254	1.54373	1.00818	0.78914	1.6799	1.89151	1.48247	0.934797	1.22305	1.0264	1.91627	0.999956	1.30099	1.55326	1.52938	1.82565	0.770523	1.95129
WIZ	0.871953	1.1123	0.837341	0.994892	1.17633	0.731908	0.946397	0.919401	0.63996	1.11189	0.885969	0.943737	1.0533	1.07693	0.714819	1.10216	0.854917	1.055	0.839291	0.940309	0.983393	1.06427	0.712555	0.984688	1.2616	0.928311	0.749826	1.12613	0.850847	1.86326	1.42299	1.29555	1.95214	1.19879	1.50845	0.665805	1.12126	1.20753	1.92197	1.03373	0.907085
WLS	1.14426	1.11704	1.36389	1.1175	2.44076	1.44615	0.788262	1.50774	2.46335	0.790442	1.06193	1.34319	1.20975	1.25383	1.27207	1.52826	1.12651	1.05337	1.08638	1.45659	1.51843	1.48277	0.649443	0.951828	1.48744	1.17986	0.827787	0.736346	0.61914	1.16789	1.06771	0.796721	0.524194	0.516145	0.491208	0.937355	0.116901	0.260525	0.54833	0.715982	1.33012
PHF20L1	0.928273	1.12098	0.812269	0.956122	0.822307	1.14606	0.792022	1.04636	0.995733	0.791383	1.05381	1.16117	1.07944	1.10705	0.893724	0.886994	0.931781	0.727041	1.06242	0.558789	1.04608	0.849467	1.05686	1.53466	0.299289	0.489946	0.920804	1.08511	0.781495	1.04168	1.33909	1.47625	1.46124	0.713581	1.38013	0.968801	1.19114	1.11041	1.12123	1.21109	0.936879
WRB	2.09954	0.600007	1.66548	0.563307	0.755524	1.74565	0.953081	0.718576	1.9975	0.55019	1.93803	1.92535	1.17261	0.609781	2.24679	0.990105	1.99701	1.76897	1.98746	3.20459	2.0716	2.50351	1.26012	0.820527	0.777942	1.63949	2.3934	0.816452	1.41064	0.663304	0.912829	1.02153	0.442608	0.540226	0.922007	2.18346	0.846621	0.44546	1.14889	1.09615	1.44358
WRN	1.06593	1.47609	1.09439	1.09908	1.24728	1.00007	0.974915	0.976035	0.99993	1.05869	1.30717	1.17225	1.15768	0.989694	1.01175	0.988207	0.869922	0.828336	1.0309	0.849516	1.08025	0.833643	1.03155	0.982307	0.465027	0.738218	1.11294	1.1687	0.679744	1.09502	0.710086	1.38401	1.24283	1.00045	0.988439	0.83808	1.00194	0.83371	1.75914	0.872314	0.973001
WT1	0.791808	1.21171	0.79694	1.09185	1.03106	0.708392	1.46311	0.838347	1.26975	1.57069	0.636704	0.734412	0.48427	1.33675	0.843248	1.17787	0.866093	7.4532	0.491687	0.895158	1.10476	0.52434	1.54678	1.04699	1.90533	1.05085	1.98485	0.981035	2.15846	0.79309	0.812454	0.833906	0.890065	0.898753	0.742429	0.540043	0.967092	1.10046	0.758578	0.907907	1.50145
OSGIN1	0.42002	1.4182	0.475996	0.659259	0.412874	0.874692	0.280516	1.03065	0.787427	0.237474	0.554203	0.389881	0.488574	1.51747	0.413266	1.40698	1.28801	0.324498	0.37937	0.450685	0.699934	0.988799	0.452978	0.737392	2.36308	1.10162	0.311254	0.335355	4.32749	2.46402	3.33948	4.47725	4.65555	2.69907	0.187031	0.333841	0.747587	1.0337	1.73871	1.32607	0.776695
OSGIN2	0.739897	0.914187	0.984615	1.15219	1.16623	1.18439	0.883684	0.934922	1.173	1.15845	1.21299	1.06203	1.035	0.883964	0.821916	0.809647	0.900368	0.944374	1.43477	0.936324	1.11086	0.899974	0.934062	0.848271	0.737551	0.818829	1.21246	1.16304	2.98875	1.78046	2.93741	2.14423	2.25456	1.17356	1.96288	1.0329	1.35744	1.74407	1.20499	2.91405	1.54672
XDH	0.812479	0.454366	0.658345	0.622819	0.65357	0.536084	0.419194	1.07896	4.92304	0.287294	0.830943	0.466357	0.299447	3.19364	1.87712	0.604653	0.833325	0.101981	0.268637	1.04005	0.652998	0.285602	0.17876	0.711072	0.200948	0.146026	2.82132	0.823417	0.340419	3.62683	4.98072	2.96051	33.9248	1.78193	1.25008	0.360505	0.377525	5.81928	6.96014	3.04967	2.18955
CACNA1B	1.11068	2.12673	1.07012	1.14308	1.17837	0.762532	1.16801	0.93665	1.05325	0.94091	0.64035	0.806502	0.70954	1.69761	0.842739	0.803388	1.85301	1.06833	0.524584	1.17852	1.00055	0.761996	1.25039	0.940285	1.43331	1.34315	0.769426	1.23703	1.64956	1.57523	0.944452	0.919883	1.20536	1.29104	0.686132	1.13756	1.28426	0.848136	0.927571	3.48702	0.936886
CACNA1A	0.866485	0.91252	0.716173	0.607719	0.183989	0.770753	0.89236	0.685759	2.48816	0.584304	0.908689	1.08863	1.51584	1.37479	0.340111	0.501905	0.93148	1.20956	0.842425	1.16001	0.595796	0.969089	3.09303	0.964336	1.10624	0.997144	0.967601	1.10882	1.11087	1.95402	1.89143	1.26997	1.12727	1.36858	0.962987	0.776732	2.25544	0.872572	0.893211	0.432909	0.846054
CACNA1D	0.992975	0.93478	1.13224	0.737156	0.329661	1.39082	0.658187	1.3115	1.13837	0.20384	1.3033	0.732182	1.19067	1.40759	1.33451	1.40969	1.85779	0.444225	2.11727	1.02833	0.999803	1.73422	0.669907	3.04215	0.96811	0.591086	1.10213	0.750532	0.381902	0.465244	0.272467	0.674787	0.260056	0.223063	0.210364	0.564601	0.353352	0.16663	0.13043	0.835902	0.715498
CACNA1C	0.766774	0.846649	2.19644	1.31867	2.6635	2.85918	1.11608	0.643333	0.186394	0.9628	2.23812	2.61115	1.09876	1.28439	0.694665	1.65446	0.315549	1.92605	3.47533	3.23481	1.17351	1.49436	0.949259	0.564779	1.56939	0.832459	0.941605	0.482171	0.414892	1.16077	1.30923	1.4496	0.654605	2.5625	2.46589	1.99598	0.937618	1.27283	1.84423	0.881255	1.26351
CACNA1F	1.40637	1.28876	1.17161	0.630456	0.531772	1.04544	0.592262	1.49496	0.561889	0.662702	1.44756	0.488401	1.66702	0.662388	1.44892	0.725568	1.53678	1.06363	1.73711	2.28514	1.42161	3.5007	0.897962	0.79745	0.556417	0.864731	1.35563	1.28991	0.443188	1.0524	2.82621	0.318935	1.04301	0.707849	1.12976	1.03605	5.2432	0.71227	1.47002	0.492079	0.557566
CACNA1E	1.49778	1.17485	0.563987	1.05947	1.35488	0.500617	0.935569	1.05431	0.979884	1.43745	0.630067	0.675708	0.664899	3.32783	1.17707	1.41744	0.753145	0.866119	0.598897	0.807091	0.412527	0.606838	1.38967	1.02942	2.46842	1.19683	0.956971	1.00842	1.90152	0.618335	1.5891	1.08998	0.763047	0.72405	0.695893	1.10947	1.67237	0.577836	0.848119	0.646955	0.620042
CACNA1H	1.19415	1.58819	1.11451	1.82256	2.4227	1.11056	1.74512	1.00413	0.328831	1.19891	0.808323	2.04233	1.02133	1.77122	0.936799	1.13206	1.63704	1.68801	1.7922	2.00675	0.704072	0.981776	1.94001	0.637027	3.75067	1.18843	0.995874	0.822693	0.821374	0.745633	0.549969	0.502786	0.878094	1.3533	1.49812	1.31252	0.656308	0.684326	0.821256	0.528648	0.480093
CACNA1G	1.29519	1.10915	1.2002	0.86467	0.610596	2.26904	1.21926	0.863178	0.566503	1.51138	1.29183	1.89101	0.839398	1.84302	1.438	1.48245	0.748849	0.903328	0.758538	1.79626	1.15792	1.16284	1.8447	0.403029	1.08468	0.868302	1.21539	0.624448	0.854414	0.691892	0.7873	1.05575	1.10582	1.03223	1.00175	1.1573	0.6567	0.75999	0.955085	0.951054	1.25561
CACNA1I	0.719453	1.2063	2.30838	1.31125	0.824248	1.35819	1.45706	1.70268	0.667819	0.737744	5.08442	0.797024	0.90742	1.91919	1.73588	0.843584	0.871062	0.704872	0.820805	0.790901	1.62545	0.641948	1.01854	0.626459	0.852888	1.27399	0.71053	0.916921	1.00251	1.10561	4.27768	2.90161	0.801599	0.930395	0.680972	0.674253	6.85132	1.44901	1.01156	0.983381	3.2084
CACNA1S	0.89815	1.02958	1.2427	0.772184	1.23145	0.952946	1.07393	1.04198	0.997358	1.27737	0.997453	0.308512	0.221154	0.370379	0.595598	0.826976	1.05886	0.349258	0.783805	1.8111	1.2829	0.41135	0.756679	0.745953	1.24002	0.775487	0.436051	0.911869	1.42552	3.13877	1.69551	0.405136	5.73116	1.78971	2.19337	1.70959	1.13203	1.12534	1.75129	0.783389	1.46097
XPA	0.790537	1.00262	1.03298	0.834471	1.22076	1.76912	0.77316	1.28987	1.03525	0.67925	1.23592	1.3251	0.971841	0.925245	0.934082	1.2308	1.05074	0.736051	1.59298	0.977217	1.08548	1.11591	0.682328	0.900987	0.470457	0.669457	1.36919	0.571386	0.681378	0.935347	0.786853	0.812068	1.46946	0.768419	0.563416	0.754689	0.432188	0.931781	0.814335	1.24141	0.955033
XPC	1.1429	0.908191	1.17434	0.916767	0.965209	1.43235	0.85228	1.43452	0.796448	0.687685	1.02931	1.32138	1.93584	0.876064	1.25897	1.22481	1.09307	0.92694	2.08977	0.988421	1.32416	1.50679	0.736918	1.22891	0.79231	0.627449	1.17248	0.727758	0.623209	0.633608	0.642243	0.713807	0.81367	1.1509	0.533266	1.14268	0.406172	0.865263	1.05377	1.08789	0.774931
OVCA2	0.799259	1.00794	0.838092	0.941361	0.834855	1.02798	0.810805	1.08993	0.874083	0.7582	0.928429	0.782733	1.01108	1.0427	0.911567	1.03706	0.934158	0.862081	0.93128	0.788877	0.911014	0.975096	0.782272	1.02921	1.16799	0.715214	0.866147	0.909806	0.727427	1.31151	1.29088	1.16555	0.745889	0.972189	0.796914	0.775808	1.13782	0.828113	0.760916	1.03032	0.958752
YY1	0.989065	1.08004	1.02865	1.22318	1.12732	1.08377	1.06085	1.20586	0.716214	0.896597	1.22797	1.22743	1.02211	1.02621	1.00595	1.23674	1.0701	0.852495	1.33466	1.03482	1.28784	1.22852	0.803559	0.976142	0.750033	0.708549	0.987584	0.89508	0.704032	1.26707	1.43108	1.26765	1.18989	1.29685	1.29577	0.921516	1.52301	1.16347	1.17508	0.888772	0.966826
ZAK	0.927505	1.15572	1.35112	1.75107	3.87177	0.860616	1.02428	1.07339	0.513527	1.42291	1.19989	3.39234	1.26091	1.02872	0.856632	1.18608	0.60776	1.75964	1.53734	1.89491	1.07056	1.05742	1.21583	0.544081	2.36245	1.32445	1.22217	0.986989	1.36238	1.0363	1.29794	1.46901	1.79783	1.33533	1.43529	0.966482	1.48949	0.757392	1.55971	1.5825	0.957757
ZAN	0.920455	0.944127	0.949305	0.960148	0.573836	1.29208	1.56137	0.913861	1.17406	0.570652	0.77334	0.74858	1.02698	0.728363	1.00449	0.334421	0.977561	1.30941	1.09811	1.47003	1.49484	1.34071	1.02363	2.2096	1.20152	1.04817	0.92944	1.26129	1.48768	2.20284	2.66089	1.15761	2.17635	1.36677	0.784007	1.73333	2.78766	0.999834	1.64956	1.59491	0.91963
ZFR	1.12362	1.0986	1.03462	1.19497	1.28537	1.12675	1.10843	0.965238	0.814231	1.11787	1.06901	1.16	1.02237	1.11947	0.917516	1.21904	1.0506	1.06855	1.1774	1.11556	1.02043	1.02101	1.13715	0.897738	0.529226	0.956005	0.998568	1.01185	0.948817	1.14469	1.05543	1.01603	1.42209	0.703755	1.38379	1.06917	1.33858	0.822936	0.998065	0.926886	0.880732
ZFY	0.953114	0.193402	0.427355	0.441942	1.03994	1.32944	0.960849	0.135514	1.18951	0.978099	0.898253	1.13156	0.904713	0.342503	0.83281	0.804761	0.172316	0.304244	0.589427	1.07302	1.1153	0.501585	1.0169	1.35903	0.474883	1.01643	1.25942	0.584223	0.922466	1.08916	1.03094	0.731598	1.90769	0.749405	2.30731	1.10602	1.22118	0.355031	0.580175	0.999383	0.487919
ZFX	0.922763	0.726123	0.935017	1.44529	0.758041	1.08194	1.03866	0.84025	0.764402	1.3077	1.36565	1.10159	1.25383	0.943182	0.776521	0.886662	1.17835	0.760334	1.23607	1.15937	0.767713	0.953921	1.54839	1.31687	0.444201	0.914608	0.976969	1.35246	1.23305	2.79769	2.50621	0.749164	2.93262	1.00627	1.53627	1.00192	0.921502	0.84222	3.0914	1.21566	1.20178
ZP1	0.777047	1.24473	1.64447	1.24836	1.11128	0.681964	1.05292	1.67729	0.875343	1.31213	0.843704	0.554726	0.84828	4.58553	0.735013	1.06946	0.849163	1.21657	0.525022	0.873678	1.44261	0.502645	1.1086	1.0754	1.36665	1.46174	2.20244	0.965215	7.82708	0.767551	0.786438	0.82696	0.87922	0.880759	1.35447	1.44677	0.806604	1.28296	0.398842	2.58181	0.764692
ZP3	0.908121	0.831882	0.560384	0.542946	0.681775	1.206	0.94496	1.75733	0.337451	1.12522	1.19176	0.828168	1.44648	0.844832	1.22331	0.729605	0.894585	0.494974	0.728756	1.38406	1.04654	0.985442	0.912776	0.549931	0.637956	0.470788	0.841518	0.717106	1.68649	4.47495	20.0185	6.34316	6.01273	4.12944	0.462275	1.02467	1.40125	0.676972	6.53148	8.56927	0.978162
ZP2	0.845705	1.2979	0.514595	1.19408	0.807813	0.730889	0.674751	0.885473	1.30112	1.60384	0.679188	0.880042	0.502631	0.8022	0.801362	2.23234	0.86077	2.56075	0.504959	0.933636	1.25878	0.549062	1.24897	1.15477	0.834515	1.15321	0.838708	1.03719	1.45874	0.841063	0.85506	0.871653	0.930843	0.948192	0.766335	3.27948	1.02047	1.08218	0.756205	0.939892	0.560748
ZP4	0.808957	1.24105	0.809041	0.721631	1.13279	0.738467	1.01895	0.883107	1.23511	1.35936	0.666033	0.774945	0.529656	1.23741	0.786365	1.15535	0.761141	1.21268	0.53147	0.894858	1.16077	0.548636	1.12056	1.0921	1.13707	0.998254	1.08532	0.981023	1.25324	1.40268	0.867255	0.877577	0.929655	0.0736717	0.789898	0.51546	4.08409	0.748103	0.782758	1.02167	1.06004
ZYX	0.551563	0.535502	0.814097	0.674566	1.34037	1.30914	0.635876	1.09995	0.515327	0.550547	0.943716	1.38444	0.851337	2.12117	0.94585	1.09575	0.632492	0.623664	1.22559	0.728211	0.581155	1.14623	0.570911	0.556238	1.24298	0.475426	0.78155	1.09445	1.11883	1.25961	1.04413	1.38364	2.72122	2.45873	0.93399	0.811624	0.984641	0.905402	2.30222	1.62476	0.998088
FSTL1	1.00631	1.13546	1.28717	1.54635	2.05825	2.02111	1.32382	0.880607	0.196922	1.80746	1.84599	2.38546	1.89842	1.06417	0.846566	1.25279	0.468011	1.50294	3.3267	1.9094	1.01249	1.27359	1.66812	0.312047	0.869772	1.07127	1.23195	0.993688	0.308066	0.762248	0.317149	0.986838	0.800378	2.42808	3.50466	2.35448	1.65108	0.951418	1.33327	0.850306	1.81343
FSTL4	0.623924	1.62798	1.00535	0.658113	0.566404	3.30624	1.04185	1.05766	0.271176	1.30347	0.569835	0.577762	0.538062	2.16742	1.81096	1.72369	1.1225	0.766263	0.114059	0.294333	0.542815	1.84983	0.376795	0.247385	1.26459	0.180647	0.721396	1.47165	5.30779	0.346059	3.8252	1.34253	1.86359	1.07362	0.453733	1.44501	0.256417	0.188966	0.281619	4.92041	1.6495
FSTL3	0.50144	1.45315	1.48782	1.9661	4.59396	2.17912	1.00849	1.59508	0.405691	1.12064	0.800394	2.54262	1.33662	1.49814	1.05596	0.988098	0.637102	1.27213	1.97837	1.58881	1.14597	0.917172	0.865814	0.458455	6.45558	0.909175	0.830592	0.667072	0.488369	0.939634	0.618886	0.87124	4.6426	1.67281	3.4793	1.0888	1.24796	0.948363	0.495182	1.19342	0.834905
FSTL5	0.658951	1.00559	15.5753	3.92548	1.24761	6.29351	2.40016	4.36824	1.05767	2.53213	1.0879	0.424826	3.93989	0.898409	0.612376	0.99441	4.86335	5.45154	1.83473	2.50819	2.21894	2.35918	2.41529	0.855256	1.04061	0.878714	0.803626	0.607461	1.11295	0.659472	0.67261	2.57042	4.36453	0.984601	4.66011	1.60537	0.803013	49.101	0.377679	1.06702	7.06768
THADA	1.06433	0.557256	0.893841	0.818618	0.719068	1.30424	0.711496	0.99152	1.19111	0.47014	1.24256	1.15672	1.14591	0.924021	1.26276	0.798281	1.24706	0.713889	1.40715	1.14457	1.2243	1.1219	0.731506	0.769531	0.328865	1.03379	0.868456	0.811829	0.636641	1.2548	2.02714	0.722166	1.63807	0.938617	1.04905	0.930185	0.797177	1.01702	1.87602	1.58714	1.16347
OVGP1	1.82265	1.28217	1.26167	1.06818	0.91291	0.843823	1.03708	1.08411	0.726565	0.704627	1.20962	1.7362	0.857843	1.265	2.28027	0.774998	1.45885	0.93992	0.814863	0.682816	1.10196	0.932322	0.916775	1.28116	0.782287	0.726291	0.664359	0.828902	0.395894	0.35106	0.556441	0.505594	0.222276	0.640462	0.838301	0.700135	0.369799	0.404008	0.38005	0.982997	1.02832
THAP2	1.00692	1.16125	1.06869	0.891718	1.08497	0.715413	1.1512	1.06684	1.23955	1.51433	1.0927	1.43981	1.40506	0.630897	1.2256	0.735034	1.02345	1.60836	1.26471	1.20386	1.21603	1.10181	1.64663	0.900089	0.626915	2.28432	1.69048	0.984746	1.28895	0.60716	1.85898	0.834525	2.02593	1.29987	1.98738	1.50166	1.10782	0.868802	0.734769	1.54979	1.06947
THAP1	0.996666	1.16609	1.10695	1.03274	1.28012	0.770661	1.09197	0.994876	1.20437	1.27379	1.21167	1.31702	1.33775	0.748761	1.01029	0.831874	1.00333	1.38358	0.757928	1.09236	1.52021	0.966408	1.48713	0.808107	0.973043	1.25697	1.49539	0.985142	3.32843	0.751369	1.34419	0.968975	0.883749	0.852125	1.43337	1.33372	1.04297	0.849693	0.662281	1.20478	1.0067
THAP4	0.996	1.08224	1.04502	1.10469	0.922828	1.15679	1.0943	1.21827	0.923798	0.957884	0.79119	0.871923	0.995085	1.05565	0.931177	1.05047	1.01098	0.895891	1.03728	0.996053	1.05172	1.17663	0.966034	0.915123	1.33608	1.05511	0.847968	0.784188	0.654707	0.897949	0.790825	0.83928	1.05132	0.669968	1.00295	0.984228	0.703645	0.899236	0.838234	0.605323	0.744363
THAP3	0.931902	1.098	1.10402	1.25515	1.27772	1.27754	1.23103	1.19172	1.00306	1.24	0.641565	0.933897	1.0821	0.965023	0.881214	1.04026	0.985243	1.14374	1.50813	1.19109	1.05703	0.836561	1.29682	0.875993	1.84025	1.23706	1.15867	0.756228	0.869299	0.666248	0.761004	1.12448	0.944177	0.773186	1.35423	1.14541	1.05218	1.03564	0.87241	0.589481	0.91538
THAP6	1.09437	0.65587	1.19454	0.84458	1.00681	0.694994	1.01784	1.09722	2.1623	1.59459	1.15891	1.51191	0.872825	1.06998	1.1397	1.00894	1.44274	1.07609	0.750859	1.25559	1.03075	1.03785	1.70445	0.922129	0.725823	1.81815	1.20607	1.16523	1.23956	1.16021	2.07761	0.983665	0.912328	0.569261	0.72673	1.23428	0.621896	0.885749	1.11449	1.20157	1.518
THAP5	0.795966	1.05661	0.982426	1.48821	1.29575	0.760883	1.23778	1.01464	1.29002	1.82496	1.52817	1.19382	0.855392	1.15601	0.542303	0.963577	0.893825	1.04581	0.938581	0.734706	1.18853	0.710584	3.56995	1.35949	0.970135	0.934944	1.26251	1.02236	0.820147	1.45068	1.30455	0.980186	1.33788	1.03676	1.43818	0.897551	1.04365	1.14564	1.36317	1.58047	0.866599
THAP8	0.824857	0.977002	0.778253	1.03791	1.22207	0.852191	0.895545	1.08499	1.01148	0.801313	0.617997	0.995839	0.893855	1.08371	0.688715	1.13062	1.10439	0.800218	0.918862	0.825987	0.742249	0.856071	0.740093	1.04434	1.33571	1.11713	0.949575	0.683045	1.03031	2.07501	0.920881	1.20364	1.13647	1.23284	0.995525	1.20357	0.807588	0.964146	1.18211	1.66849	0.877405
THAP7	0.932171	0.847156	0.868033	1.02942	0.907109	0.960424	1.03641	1.03173	1.26832	0.96772	0.637632	0.872028	0.92896	1.46704	1.02519	1.00176	0.949772	0.793014	0.849999	0.851624	1.0584	1.02604	1.30573	1.05122	1.71834	1.12339	1.11263	0.750787	0.984733	0.82956	1.03271	2.00286	1.12608	0.955574	1.41411	0.950469	0.919918	1.06438	0.881194	1.10295	0.801833
THAP9	1.37505	0.973059	2.1982	0.535806	1.38174	1.31293	0.422557	0.989295	1.4675	0.57879	2.90012	1.18494	1.54118	0.640643	0.806562	1.38408	0.403988	0.663038	0.716728	1.1452	0.742507	1.1186	1.57165	0.499685	0.164209	1.07448	2.01098	0.774569	1.09276	1.26126	1.53999	0.861616	1.97058	0.368307	0.800005	0.135162	1.76565	2.33217	1.66237	3.51519	0.775602
FOXRED1	0.996723	0.987597	0.887899	0.649278	0.666072	1.25179	0.523694	0.889974	1.33935	0.411038	0.735368	0.808234	1.02274	1.44079	1.30801	0.962175	1.0587	0.539476	1.0793	0.679092	0.631926	1.1514	0.536708	0.880936	0.367403	0.639783	0.889651	0.395176	0.771437	1.56788	1.37019	1.47379	2.02176	1.1337	1.07206	0.688021	2.68749	1.35143	1.88035	1.10508	0.857396
FOXRED2	0.804928	1.19579	0.726254	0.929823	0.90908	0.681316	0.85049	0.762219	0.960902	0.617525	0.603844	0.771391	1.02795	1.10404	0.690215	0.96332	1.15082	0.983201	0.537745	0.771918	0.94314	0.923611	0.902611	0.703937	1.34614	0.94417	0.660186	0.817054	2.52505	2.59488	2.73693	2.97991	1.40096	2.13149	2.44228	0.659857	3.85017	1.97462	3.38864	4.00789	2.86712
THBS2	0.324356	0.685173	1.25645	2.40512	1.47124	1.95239	1.29447	1.37469	0.12696	2.37241	1.12472	1.11107	1.48585	0.486556	0.516447	1.84408	0.21563	0.892292	1.71696	0.754779	1.46064	1.01173	1.48716	0.200402	0.777999	0.482668	0.297891	0.381183	0.666692	1.42005	0.0677461	1.72144	1.6565	8.74148	14.7769	2.57662	2.11516	0.93412	3.74234	2.50126	1.38241
THBS1	0.583485	2.00378	0.572457	1.34595	1.79925	1.0336	0.688212	0.648151	0.150757	1.24003	1.54794	0.888662	1.7802	1.57955	0.202752	0.557033	0.413882	1.16515	1.17772	0.592311	0.633121	0.52513	1.1192	0.390826	1.07116	0.542807	1.44249	2.4934	0.79722	0.829658	1.12009	1.14474	0.683065	2.74063	5.47553	1.46117	3.86784	1.40253	1.3577	2.55632	0.850921
THBS4	0.906108	3.44284	3.63473	3.27845	5.043	1.83326	2.14519	1.75081	0.423183	0.816528	1.17162	9.61531	1.72682	2.77033	1.44915	1.04069	0.707155	1.15348	2.44576	0.986154	0.998485	0.781034	1.52733	0.719088	10.0911	2.1348	1.00743	0.946531	0.185662	0.416214	0.846063	0.784163	0.235168	1.11607	1.00151	5.77053	0.0833395	0.385751	0.383161	0.814467	2.47013
THBS3	1.2267	1.30358	1.26755	1.19732	1.41608	1.0714	1.00144	1.33389	0.535767	0.932337	0.852992	1.4644	1.78947	1.56439	1.13332	0.988001	0.79449	0.968442	1.55753	1.50346	0.998562	0.960092	0.845424	1.02897	1.20506	0.72345	1.00705	0.653599	0.500831	0.892555	1.36427	1.27596	1.71138	1.8962	1.23986	1.10569	0.970479	0.6959	0.890287	1.30567	0.926532
RAD54L2	0.968122	0.904914	0.880132	0.886011	1.1259	1.03368	0.868896	0.825797	0.890125	0.778037	1.1814	1.12029	0.961137	1.77023	1.01123	0.996329	1.02109	0.717672	1.31061	0.866405	0.874681	1.15529	0.751249	0.84074	0.871857	0.904952	0.892059	0.855452	1.00102	1.94965	1.74936	1.43112	1.11855	1.21391	0.545812	0.706533	1.12238	0.949658	1.36086	0.97027	1.23825
THEM5	0.951951	1.05798	0.950451	1.10147	1.02164	0.871572	1.07756	0.652323	0.83628	1.53381	0.765928	0.769496	1.2207	1.23332	0.936324	0.94521	0.995432	1.3018	0.638465	1.03515	0.61198	0.695416	1.58121	1.00457	1.62968	1.64851	1.08457	1.81624	2.2989	1.58804	1.11077	0.727883	0.849313	1.01791	0.840663	1.43646	0.892399	0.993958	2.04639	0.821526	0.888163
THEM4	0.941302	1.12005	0.907824	1.27426	1.24558	1.26387	1.41699	0.902315	1.10598	1.19755	1.3815	0.682401	0.852458	0.889222	0.286662	1.47292	1.11363	1.09527	1.24094	0.763801	0.820673	0.238198	0.775332	0.821404	0.630013	0.809981	0.927401	1.13646	0.685432	0.453599	2.93063	1.50486	2.24394	0.765003	0.681838	0.850136	1.02436	0.786012	1.93336	1.80619	1.93707
CCDC144A	2.77529	1.69269	1.63845	2.04508	1.76924	1.48437	1.06486	0.886796	2.36604	1.04557	1.65577	2.66152	0.840425	1.36104	0.228383	1.32945	0.509092	1.23734	1.73924	1.44921	1.11791	0.579185	1.16732	2.90231	0.189085	1.02944	2.24289	1.01075	0.646368	0.86604	0.124543	1.20794	0.775827	1.00551	1.87591	2.6321	0.729248	0.320672	0.849503	1.10434	3.64553
SDF2L1	0.874883	2.22692	1.0929	1.19272	2.21281	1.07651	1.45688	0.906655	2.18218	2.34702	0.856666	0.431602	0.857122	1.42934	0.763719	1.07685	0.598703	1.22337	0.615125	0.733227	0.87128	0.552206	1.29345	0.676112	1.59852	0.790478	0.911996	1.5035	1.09144	1.96584	0.879072	0.726434	0.646619	0.689889	1.32094	0.972278	0.674687	0.985165	0.932185	1.41453	2.18956
BCAR3	1.28639	0.799533	1.31493	0.775754	1.10457	0.736882	1.00375	0.705575	1.2099	1.11733	1.21961	0.997084	1.07834	0.736021	1.34182	0.969929	1.53872	1.40585	0.973932	1.38912	1.03735	1.1829	0.994401	0.888663	0.764095	1.67756	1.06161	1.17093	1.12038	0.889364	0.762355	0.53919	0.422975	0.656505	0.507317	1.18252	0.247667	0.455985	0.886672	0.523686	0.856122
BCAR4	1.07364	0.566	0.944493	1.56839	0.391018	0.888963	4.28453	0.670496	0.930624	0.701708	0.982505	0.752778	0.804816	0.821249	2.48534	0.814155	1.50409	0.908922	0.368027	0.998823	0.715988	0.586976	0.653691	1.41185	1.44704	1.30842	0.832539	1.20327	1.41534	0.685313	0.917381	1.75929	3.37965	1.0638	3.47573	1.02756	0.931698	1.00947	0.822979	1.34647	1.0889
BCAS2	0.773171	1.10232	1.00032	0.94366	1.01601	0.930542	0.837303	1.21901	1.45353	0.752693	1.11806	1.03303	0.89058	0.752464	0.992941	1.01498	0.918707	0.752684	0.875842	0.75962	1.24289	0.911844	0.970175	1.04668	0.56465	0.830362	1.15609	0.914764	1.16723	0.812725	1.06284	1.74094	0.69831	0.708083	1.23374	1.0908	0.918324	0.945998	0.471318	1.12461	1.16745
BCAS1	1.43047	0.555083	1.35323	0.713314	0.625623	1.19739	0.629716	1.57735	1.73333	0.422389	1.25908	0.649778	0.920714	1.59401	1.41285	1.9247	2.55895	0.702602	0.819188	1.05423	0.613607	1.42116	0.642424	1.6734	0.667559	0.93703	1.29978	0.680909	0.876591	0.507596	0.369497	0.788904	0.583522	0.221664	0.371835	0.896045	0.220721	0.468742	0.238456	0.43066	1.34248
BCAS4	0.954676	0.519426	0.7817	0.841376	0.809183	0.862702	0.69882	0.789767	1.96558	0.899041	1.05553	0.916523	0.616471	0.919675	1.10532	1.01817	1.22909	0.876282	0.798268	1.63113	0.778521	0.881483	1.14335	1.07	1.72567	1.13911	0.974277	0.886135	2.15536	0.909012	2.14749	1.46095	0.738948	1.54388	1.68107	1.61898	0.816681	0.592702	1.80692	1.27405	1.86388
BCAS3	1.419	0.634528	1.53199	0.99273	0.930377	1.34574	1.20146	1.07048	1.04941	0.700844	1.11829	1.26959	1.24356	0.941267	1.62509	1.04242	1.28489	1.15559	1.17643	1.63092	1.38692	1.85834	1.14718	1.06746	0.959248	2.18648	1.13217	0.895948	0.946827	0.814645	0.805844	1.00727	0.940899	0.861999	0.764739	1.62458	0.906667	0.711225	0.663988	0.829627	0.986578
BCAT1	0.750279	1.17466	0.692533	0.957382	1.73584	0.437986	0.501051	0.874806	0.860821	0.894316	0.689317	0.668852	0.636519	1.3489	0.695905	0.742646	0.993468	0.868953	0.418716	0.996447	0.719126	0.50585	1.16594	2.08984	0.509585	0.349485	1.9236	2.4831	12.5057	3.03041	2.08772	2.45292	2.52159	4.95522	7.33726	0.861729	17.3024	1.23524	2.04867	3.46406	1.2976
BCAT2	1.04888	1.06471	0.642555	0.750611	1.24825	0.637007	0.880943	1.11406	1.03472	0.950374	0.664374	0.608762	1.82093	1.47157	0.906413	0.825669	0.890209	0.752732	0.806907	0.925162	0.701793	1.38516	1.05987	0.784099	1.18213	0.843203	0.86963	0.710349	0.799549	1.94568	1.18945	1.98	1.09688	1.05447	2.07007	0.736292	1.7288	0.668589	1.60628	1.07097	0.799205
BCAR1	1.09794	1.09268	1.25081	0.623423	1.00231	1.1647	0.917003	1.47543	1.15004	1.23669	0.546905	0.924745	1.22121	1.31677	1.14597	0.879038	0.763525	1.09336	1.06502	0.939504	0.869785	0.869523	0.772216	1.2096	1.40087	1.02843	0.738256	1.14061	0.757599	1.0082	0.977195	0.966616	1.58164	1.15698	1.23298	0.706383	1.05399	0.780095	1.29255	2.209	1.26152
THG1L	0.922754	0.84397	1.09118	0.961665	0.908276	1.50269	0.943352	1.77263	1.4645	0.969942	0.849378	1.00234	0.827636	1.01377	1.23403	1.58678	1.22378	0.879941	1.13059	0.751917	0.876899	1.09104	0.869655	0.828325	1.03243	0.705447	0.95	0.900577	0.53899	1.01693	0.880695	0.6472	0.658908	0.921868	1.31839	1.04755	0.839749	0.589021	0.864773	1.2467	1.21325
IER3IP1	0.619498	1.04608	0.817067	0.807173	0.939166	0.997073	0.712223	0.973164	1.48342	0.683611	1.01396	0.718698	0.826535	0.895082	0.811614	1.1038	0.954087	0.688622	0.762405	0.73876	0.992474	0.845464	0.837709	1.13645	0.868521	0.562364	1.20602	0.67745	1.23101	1.47774	0.734038	1.54002	1.09439	1.05969	1.41851	0.791947	0.536107	0.779729	0.532559	0.881233	0.947025
BCCIP	1.17568	1.02142	0.999049	0.630285	0.734566	1.18046	0.600073	0.929344	2.15457	0.488638	1.03892	1.017	0.847712	0.736664	0.987139	0.938777	1.02345	0.753991	1.30655	0.969766	1.20647	1.03794	0.785516	1.20598	0.439704	0.791599	1.31156	0.751776	0.735916	0.845473	0.803179	1.15342	0.62231	0.642026	1.68451	1.04076	0.613591	1.08925	0.937726	1.66436	1.33398
OVOL1	0.560762	0.854805	0.595402	0.992865	0.724681	0.584175	1.36614	0.996674	0.911372	0.926935	0.496969	1.22596	0.473148	0.945516	0.658224	0.951931	1.13402	0.824931	0.415245	0.510086	0.752767	0.830858	0.689807	0.8785	1.24106	0.723063	0.532146	0.896499	0.933503	3.05248	2.26693	0.947109	4.484	1.58311	1.07404	0.365888	0.783762	1.87126	0.53848	1.5821	1.65878
OVOL2	1.54631	0.996562	1.12311	0.962555	1.09136	1.00344	0.950522	1.27182	1.59813	0.890644	0.787378	0.93781	1.0811	0.724376	1.14462	1.12738	1.27769	0.993998	0.784368	0.970048	0.918647	1.01619	0.963567	1.11862	1.2966	1.47771	1.07674	0.767429	0.622222	1.94452	1.02864	0.550986	0.872951	0.335617	0.836838	1.17069	1.04089	0.460758	0.624048	0.480179	0.52997
ACSBG1	1.70633	0.821635	1.83206	0.773698	0.684913	1.29278	1.15017	0.696863	1.64353	1.03646	1.16842	1.28151	0.978195	0.96797	1.77283	1.3245	2.0903	1.77435	1.05446	2.12171	1.64136	1.67069	1.73708	0.786524	1.59085	3.09153	1.38358	1.1415	1.68805	0.638927	0.50309	0.568821	0.674263	0.553658	0.556878	2.18902	0.862683	0.593776	0.517028	0.796514	1.37154
ACSBG2	0.764511	1.78949	0.64224	0.952156	2.41595	0.697402	1.92863	0.999819	0.621724	2.8298	0.5248	2.55586	1.20704	0.660751	0.490386	1.7376	0.634527	0.448535	1.98917	1.25798	0.650567	2.01077	1.0103	0.536454	2.63166	0.651449	0.529601	1.08167	0.840196	0.599892	1.44266	1.51264	0.51162	1.01022	0.358375	2.09068	1.71755	0.964168	1.31168	1.66029	0.798616
C6orf1	0.851985	0.903813	1.00771	0.94654	0.891003	0.833161	1.17657	0.899812	0.827873	1.16438	0.871414	0.933913	1.07125	0.816809	0.764855	0.804342	0.834874	1.08094	0.904519	1.19106	1.18405	0.956273	1.11729	0.686362	1.72164	1.19165	1.00272	0.979336	1.82487	1.17186	1.04417	1.82846	2.07781	1.6213	0.966269	1.17122	0.992767	1.02043	1.14198	1.9362	1.0355
BCL10	0.629383	0.687129	0.847901	1.618	0.777281	0.601366	1.32194	0.932763	0.884534	2.10904	1.26351	0.974341	0.750645	0.659423	0.529809	0.885061	0.624644	0.691799	0.595737	0.897914	1.25045	0.811206	1.10944	1.67109	1.48622	1.18291	0.802413	1.54075	1.61487	0.942641	0.853772	2.22941	0.94704	0.597545	1.42016	0.807803	0.348975	0.72422	0.387674	0.770898	0.991324
THOC1	1.20179	0.968151	0.928531	1.26115	1.00007	1.10514	1.46564	1.21151	1.12409	1.22525	1.72338	1.35818	1.3335	0.739331	1.0729	1.01096	0.825573	0.783351	1.33641	1.02756	0.983595	0.999425	1.10885	1.1907	0.407268	0.620762	1.23495	0.930398	0.985533	1.26897	1.25922	0.983054	0.875163	0.721146	2.69671	1.06486	1.81192	1.03584	2.11457	1.35186	1.38817
THOC3	0.719124	0.655444	0.820899	1.24865	0.701836	1.0845	0.768688	0.926889	0.741083	0.688751	0.576604	0.744359	0.598265	0.681838	0.798618	1.6529	1.09802	0.554094	1.45473	0.819601	1.34353	0.951518	0.656732	1.30286	0.466062	0.395558	0.459983	0.895331	0.852026	0.67256	2.31789	1.71271	0.95908	1.38285	0.473714	1.08495	0.57408	1.16106	0.9896	1.80548	0.670683
THOC2	1.21843	0.781331	1.10434	0.911232	0.945754	1.08622	1.02801	1.15918	0.873214	0.831862	1.12696	1.42675	1.19973	0.903708	0.84653	1.1512	1.14183	1.03148	1.30759	0.773218	1.03594	0.964757	0.757522	0.997134	0.531895	0.783902	0.850743	1.1232	0.896125	1.09245	1.51377	1.26255	0.904247	0.919089	1.91766	0.827078	1.79929	1.31437	1.50335	1.25374	0.945835
THOC5	0.804292	0.945209	0.615234	0.946987	1.00785	0.818701	0.754621	0.995506	0.918493	0.875621	0.550118	0.896347	0.839346	1.32881	0.874777	1.33757	0.943372	0.806353	0.63921	1.21486	0.912801	0.777005	0.810991	1.02304	0.760542	0.659413	1.0453	0.838538	0.936887	1.10779	1.03167	1.78789	1.35534	1.15982	1.45921	0.62747	1.44791	1.2857	1.28186	1.14564	0.823355
THOC4	0.874188	0.725186	0.791212	0.976677	0.785551	0.856893	0.841067	0.827983	1.04194	0.851435	1.01989	0.737518	0.804956	0.615457	0.759004	1.11175	0.80072	0.757361	1.00792	0.910483	0.743248	1.36916	0.764835	0.809383	1.30128	1.09461	0.861154	0.927243	1.53248	1.65887	1.10402	1.17815	1.78877	1.34392	3.78792	0.999535	2.12474	1.6866	1.63462	1.25023	2.1554
THOC7	0.75181	0.95229	1.04248	1.06352	1.06962	0.877068	0.881708	1.12001	1.52391	0.913011	0.981654	1.07428	1.04425	0.689094	1.07786	1.11003	0.969338	1.01731	0.905827	1.01362	1.20039	1.06289	1.18097	0.935857	0.828812	1.0535	1.18751	0.978437	0.982602	0.832778	1.22217	0.792878	0.716803	1.03228	0.96555	1.14657	0.705254	0.78108	0.570993	1.07804	0.996382
THOC6	0.718044	0.900606	0.874551	1.26737	1.125	1.07295	0.964719	1.25127	0.767424	1.10637	0.776297	0.936424	1.13213	0.698213	0.937064	0.702054	0.666744	0.797198	1.49927	1.11604	1.04925	1.51142	1.06206	0.881412	1.51293	0.842912	0.937654	0.741393	1.46167	1.27996	1.18143	1.65234	2.39515	2.21043	2.2711	0.860082	1.81065	0.837502	1.49919	1.49997	0.705242
BCKDK	0.769951	1.5802	0.626458	0.810951	1.15735	0.938707	0.76442	0.898674	1.0501	0.712762	0.634277	0.592924	1.03225	2.06763	0.846663	0.904042	0.791911	0.748563	0.871894	0.691961	0.664673	0.986801	0.889654	0.90266	1.16168	0.823738	1.48758	0.863663	1.51325	1.05944	1.57026	1.19081	0.974164	1.33675	1.0187	0.888348	1.21763	1.20938	1.3017	1.35037	0.857926
THOP1	1.00092	0.676209	0.923686	0.584982	0.618379	0.857372	0.77361	0.825442	0.931288	0.778725	0.884567	0.693498	1.02253	0.905822	1.06074	0.616335	0.742511	0.932967	0.583329	1.04445	0.98493	1.18545	0.892568	0.900508	0.976541	1.25879	0.787553	1.13109	1.14771	2.07389	1.89966	1.73714	1.60525	1.33404	1.41262	0.999081	2.21172	1.35894	1.11763	1.2891	1.47651
SCGB3A2	24.9249	208.246	0.771728	4.51973	22.5066	1.00892	1.32525	0.728251	0.77869	0.861681	3.47145	1.00298	6.87226	331.703	0.909914	4.97891	0.707515	1.08866	0.997022	0.635769	0.596416	0.68108	7.15109	0.572508	2.0191	0.579189	52.1353	0.926465	1.53148	0.752182	0.783356	0.603079	1.36921	0.78779	0.53513	2.55136	1.38313	0.843026	0.617906	0.626206	0.724411
SCGB3A1	16.4719	4.88836	1.54014	1.06836	4.23104	1.35931	4.43548	0.897509	2.03966	4.52825	2.60498	2.20966	5.07817	9.49783	0.416528	0.483851	2.62825	5.97622	3.64186	2.82034	6.7997	0.952425	2.60085	0.511829	5.08785	13.8046	10.6368	1.57112	0.441017	0.0783251	0.0505941	0.58675	0.0609578	0.0570826	0.0449106	0.558343	0.0446381	0.996824	0.132039	0.0769536	0.282248
BCL9L	1.22091	0.544941	1.09937	0.410943	0.815718	1.25753	0.662413	1.00176	0.865563	0.665067	0.854793	1.18271	1.09288	1.4345	1.27806	0.893835	1.13674	0.89842	1.03925	0.992454	0.790326	1.85149	0.656047	0.992903	0.777111	0.756676	1.00036	0.958953	0.66956	1.82682	1.12792	1.79949	3.05121	1.33252	1.08556	0.664826	0.742588	1.18039	3.80498	1.53899	1.02972
BCL7A	1.50292	0.641332	1.0922	0.70133	0.586526	0.870397	0.949469	1.03161	0.99605	0.779091	0.881359	1.47174	1.23262	0.847935	1.47409	1.11728	1.4522	1.20227	1.06005	1.15097	0.922501	1.70939	0.851431	1.08335	0.864177	1.0429	1.10125	0.951355	0.891974	1.76877	1.41933	0.960344	0.494502	1.05546	0.925444	0.773785	1.64979	0.75367	2.16561	1.03447	0.879078
BCL7C	0.738519	1.15408	0.790078	1.02375	1.02012	1.0657	0.922742	0.999286	1.27708	1.02829	0.747017	0.83712	1.11311	0.979683	0.783871	1.00998	0.714205	0.774659	0.903841	0.96535	1.11492	1.06268	1.0334	0.847284	2.04421	0.785443	1.29217	0.793819	0.905529	0.889796	1.61451	0.949729	1.1367	1.26685	2.041	0.99656	1.21479	0.993567	0.986342	1.35763	0.821515
BCL7B	0.969788	0.823622	0.789317	0.699802	0.940251	1.0785	0.563322	0.86709	1.66315	0.750381	0.979846	1.01096	1.19546	0.952601	1.21103	0.910564	0.858579	0.925115	0.900261	0.908823	0.983595	1.50952	0.520695	1.05931	1.08445	0.954486	0.836213	0.724676	0.943124	1.91652	1.47614	1.37778	1.64885	1.18799	1.13498	0.749769	1.39212	0.82877	2.69334	1.76075	0.919636
BCL6B	1.02251	0.975279	0.905515	0.970068	0.806907	2.06753	0.945966	0.571319	0.532914	0.897329	2.00825	0.843684	2.63653	0.810239	0.83679	1.51461	0.314789	0.778166	4.32815	1.04772	1.75395	1.29854	1.27632	0.530972	1.22873	0.348406	1.38615	1.10729	0.243898	0.900393	0.618548	1.82634	0.742137	1.96513	0.846418	2.08697	1.94328	1.54881	3.41783	0.525407	1.33216
THRSP	1.23151	1.39838	1.13642	1.26951	1.76947	0.588503	1.03792	0.974011	2.37111	0.986801	2.02687	0.80843	1.06471	2.98295	0.661262	1.50162	1.12612	1.1414	0.737676	1.13022	0.746881	0.336186	6.7006	1.81072	2.50207	0.684734	2.73458	2.01575	0.983653	0.573043	0.785835	0.543168	0.588259	0.874616	1.18999	2.35272	0.639513	1.22754	0.642806	0.469499	1.34667
RP11-165H20.1	0.799722	1.24512	0.84192	1.18501	1.11794	0.726954	1.03847	0.87315	0.991433	1.47298	0.663808	0.769518	0.512953	1.40659	0.801086	1.13734	0.911759	1.22427	0.51872	0.900668	1.09843	0.540081	1.14972	1.10248	3.55825	1.0164	1.06632	1.00711	1.28106	0.813979	0.84935	0.867856	0.926856	0.928798	0.771381	1.21094	0.986359	1.23523	0.796425	0.749144	0.496255
BCMO1	0.574948	0.483434	0.473662	0.215683	0.421671	2.66975	0.391388	1.20367	9.07417	0.413055	3.23986	0.580028	0.916832	0.757934	0.853028	1.25028	1.80511	0.499054	1.2933	0.992404	0.482067	0.990738	0.84787	2.71696	1.03793	0.160125	1.81637	0.324566	0.259886	0.5092	9.10348	0.685971	0.63677	6.17962	0.926231	0.369987	0.301966	1.32239	0.991114	2.83115	0.758514
SCGB2A1	1.02281	0.959072	1.44002	0.710299	0.802206	1.74852	0.890226	0.592738	1.67309	0.506784	1.22058	0.77507	1.01099	0.863612	1.85394	0.73528	2.5678	1.50252	0.516821	0.830422	1.68062	1.21542	2.45476	0.740782	2.83783	3.16256	3.21684	1.49587	2.71204	0.233615	0.0704204	0.22902	0.0807583	0.0414481	0.0165312	4.18461	0.01	0.0715638	0.289083	0.267408	1.15222
SCGB2A2	0.798171	1.2471	0.764245	1.27666	5.38612	0.825065	1.06067	0.856284	3.53253	1.45266	8.259	0.75229	0.492111	2.06097	0.759767	2.92261	0.487521	1.14313	0.495814	0.889267	1.32843	48.7245	1.1107	1.05531	1.16958	0.514666	0.587162	60.9504	1.32119	0.801083	0.81945	0.851343	0.906305	0.908889	0.740544	0.79838	0.969792	1.21048	0.73723	0.987045	1.07828
SCGB1C1	0.805852	1.26831	0.851844	1.51583	1.52002	0.708025	0.772517	0.893075	1.3217	1.45375	0.634909	0.760439	0.499392	1.24984	0.801492	1.02848	0.901947	7.79927	0.502202	0.910001	1.49183	0.523926	1.1589	1.16255	6.49893	1.76248	1.18517	4.10271	9.60535	0.798684	0.841319	0.857535	0.894262	0.948712	0.74843	0.699544	0.974853	1.57505	0.754601	1.00518	0.300816
SCGB1D1	0.450253	4.09113	0.286493	1.00091	2.39201	2.05866	0.800678	0.798813	3.46391	0.801254	13.9717	1.3007	0.472905	3.27942	0.727019	0.465048	1.75129	0.364617	0.375635	0.800562	1.96169	52.1445	0.703604	0.999089	0.294601	0.902394	3.7352	29.786	0.411851	0.514635	0.98064	2.19851	0.837793	0.669849	1.18055	0.195883	0.851986	0.475123	0.817096	0.377566	0.428196
SCGB1D2	0.654031	1.48734	0.67976	1.05015	4.91455	0.719445	0.820123	0.719669	2.18529	0.867229	14.7567	2.15641	0.422163	6.37016	0.650649	0.868242	2.55004	1.81073	0.423261	0.720283	1.00599	61.0086	0.683915	0.710308	1.74398	0.805044	4.97399	40.1467	0.833468	0.672974	1.22693	1.24429	0.635407	0.760802	0.760696	0.735915	0.621654	1.03345	0.630272	0.82801	0.604241
TIPARP	0.784546	0.643881	0.964516	3.32592	0.804533	0.965848	0.651994	1.47331	1.44551	0.441566	0.673665	1.05729	0.66112	1.31928	1.01985	1.04232	1.09697	0.681413	0.884484	0.83184	0.712582	1.11664	0.881883	0.826206	1.13884	0.888646	0.638892	0.580216	1.23507	1.27901	1.95781	1.158	2.89011	1.0266	0.941174	1.12364	0.432254	0.840719	0.663631	0.426361	0.949978
IGF2BP1	0.7868	1.65599	2.61474	1.33264	1.14034	0.597634	1.78591	0.831068	0.985421	2.41507	0.461808	0.865321	0.443971	1.24009	0.928918	1.26044	1.00395	1.80762	0.45428	0.816457	1.82507	0.6448	1.10469	1.05339	2.06105	2.67977	0.921773	1.73893	1.76201	17.5454	1.82479	0.857797	0.879793	1.39699	10.5158	2.40924	0.882563	12.0019	0.649759	10.431	1.02319
IGF2BP3	0.57599	0.219086	2.55726	0.612273	0.389501	0.869825	1.49557	0.861214	0.927009	0.981299	0.755245	1.01104	0.631656	0.178844	2.49805	0.358897	0.482228	0.854806	0.373522	0.516158	0.379843	0.706438	2.04281	2.81623	0.620259	2.81346	0.330153	4.3569	2.98629	12.758	12.5606	11.5996	0.988957	5.46134	4.33283	2.92863	11.0649	4.48709	4.99124	19.8495	6.83842
IGF2BP2	2.32399	0.989449	1.70395	0.533536	0.3879	0.907613	0.972673	0.882662	0.603807	0.917863	0.964941	1.78935	0.963224	0.50213	1.10712	0.675696	0.974833	1.51495	0.812862	1.33402	1.23525	1.74992	0.838133	2.62581	0.608159	2.36793	0.492002	1.59214	1.65727	2.05581	4.6131	2.20291	1.26647	2.35236	1.46048	0.849876	0.672119	2.46277	0.325793	4.1273	1.79744
SCGB1A1	12.5936	0.795655	2.26375	1.57688	0.541721	1.44152	4.46678	2.07252	0.608904	0.931337	2.11471	9.54974	6.52396	1.19999	1.65086	1.99572	2.22627	8.77819	4.18131	10.0942	3.32974	12.9253	2.47482	1.15059	2.09729	30.6436	11.2888	0.667022	0.740887	0.620019	0.369605	0.305403	0.49018	0.453713	0.322961	8.64832	0.33831	0.476139	0.408106	0.452882	0.597673
THTPA	1.26046	0.878852	0.861955	0.795818	1.07341	1.41013	0.78131	0.895516	1.25758	0.767257	0.755056	1.01044	1.04984	1.28262	1.03654	0.99297	1.13945	1.0863	1.32187	1.01764	1.05905	1.01854	0.897735	0.997293	1.58289	1.17759	1.40839	0.762281	1.22638	1.32922	0.57538	1.05426	0.726055	1.11557	0.608106	1.03295	0.937892	0.903532	1.13594	0.512732	0.819388
XYLT2	1.12717	1.00054	0.979969	1.12813	1.02218	1.44339	1.08333	0.999457	1.10092	1.16395	1.13585	0.948613	0.931465	0.810917	1.29725	0.987994	1.14653	1.21743	0.975176	0.994567	1.21506	0.867191	0.874214	1.03253	1.29861	1.00395	0.693756	1.02499	0.661595	0.65621	1.04517	1.17923	0.577681	0.696934	0.705745	0.812952	1.11421	0.870372	1.04527	1.29655	1.18767
XYLT1	0.748716	2.46041	0.680461	2.84185	1.37107	1.07794	0.907288	1.16906	0.90912	1.65637	1.30298	1.13136	1.03994	0.673874	0.500363	1.09085	0.64143	1.23689	0.875766	0.745804	0.915842	0.556255	1.33184	0.963333	1.5841	0.843366	0.892796	1.02565	0.916852	1.39928	0.530614	0.735029	0.58074	2.0764	1.33687	1.32698	2.63315	0.821322	0.983725	2.99667	1.30029
CA5BP1	0.911349	1.11235	0.896804	0.6309	0.484686	1.12102	0.757238	1.35577	0.76429	0.369384	0.430278	1.14029	1.40756	1.86703	0.983463	0.499094	1.05536	1.07234	2.53512	0.791495	0.744875	1.54306	0.772356	0.794338	0.384578	0.853197	0.962311	1.0507	1.71067	2.14283	3.09925	2.04213	2.1664	1.21717	0.977936	0.544512	1.29556	0.956975	3.81351	1.48109	0.834645
THSD1	1.25308	1.2283	1.35614	1.00548	1.20984	0.914196	1.61153	1.29438	0.694681	1.67868	1.2571	1.37517	2.09952	0.856724	1.18776	1.00554	0.792979	1.33994	1.57304	1.30536	1.63148	1.08838	1.08392	0.898545	0.649979	0.896072	1.10587	0.870944	0.468278	1.2343	1.4224	0.735848	1.43778	1.08005	1.16549	0.971286	0.99615	1.30919	0.64377	1.72065	1.06045
THSD4	1.66772	1.1005	1.27972	1.17417	1.14302	1.17637	1.14744	1.29646	0.31348	0.966208	2.1736	2.12846	2.97628	0.94026	0.9154	1.73413	1.1743	2.04221	0.890734	1.13425	4.03584	1.8134	1.05128	0.43782	0.697192	1.86795	0.818609	0.631202	0.996483	0.822421	0.782037	0.505523	0.907648	0.381719	0.657499	0.909958	0.462742	0.565578	0.766301	0.60971	0.385111
ZNHIT2	1.50834	0.633296	1.38992	0.785619	0.638228	1.27134	1.186	0.848669	1.43556	0.806425	0.759256	0.927997	0.880613	0.808539	1.58753	1.00445	1.21635	1.48527	1.10192	1.68496	1.12519	1.45869	1.49737	0.750917	1.8191	3.19403	1.30838	0.82655	1.22324	0.757891	0.551278	0.908733	0.872001	0.618458	0.928734	1.69706	0.760467	0.657317	0.784232	0.520124	1.01922
ZNHIT1	1.03704	0.978419	0.999701	1.08799	1.10122	1.23187	1.17217	0.874649	1.03477	1.18668	1.02008	0.974175	0.956105	0.969888	1.0276	0.976782	0.963379	1.16621	1.17225	1.10997	0.979385	0.897166	1.31543	0.897222	1.38567	1.40831	1.06572	1.05042	1.08208	0.841736	1.25926	0.991547	0.821841	0.916012	1.05371	1.1682	0.663926	0.787618	0.678689	1.34202	0.966117
ZNHIT3	0.770516	0.854874	1.04417	1.11245	0.917576	0.91662	0.972607	1.03842	1.42198	1.12283	0.849794	1.02456	0.838281	0.817436	0.939552	0.999018	0.964566	0.888313	0.877837	0.900347	1.01332	0.926837	1.28117	1.0225	1.19759	0.938003	1.09711	0.903332	2.01157	1.0241	1.5334	1.58164	0.894042	0.975675	1.04588	1.18414	1.1195	1.3943	0.736032	2.0639	1.1269
ZNHIT6	0.986789	0.95342	1.16234	1.26377	1.38344	1.21409	1.17358	1.148	0.783531	1.34688	1.28937	1.24513	1.2905	0.817422	0.773909	1.05376	0.961306	1.12481	1.46945	1.32824	1.3278	1.0379	1.25304	0.934118	0.900151	1.10107	0.983944	1.38452	0.904001	0.804839	0.692079	0.88179	0.450274	0.541504	2.108	1.01495	0.989812	0.858074	0.66747	0.868951	0.788554
BCRP2	0.733726	0.812841	0.666276	0.604932	0.547843	1.06967	0.578999	1.33434	1.05891	0.392255	0.649127	0.608987	0.994406	1.16664	1.15266	0.985268	0.871648	0.510758	0.765955	0.652456	0.795719	1.08769	0.616196	1.21514	0.911112	0.68911	0.757237	0.951534	0.455577	0.861595	0.758996	1.6654	1.90462	0.764715	1.36427	0.766627	0.497847	1.38184	0.920863	0.883582	0.977177
BCS1L	1.29811	1.23992	1.06578	1.10934	1.10943	0.841812	1.26903	0.947057	0.688603	1.27009	0.842364	1.09447	1.44491	0.886407	1.11907	0.877754	0.850865	1.23773	1.00156	1.14252	1.25453	0.954353	1.13418	1.08252	1.41377	1.29879	0.976053	1.00697	0.801715	0.643014	0.923553	0.964366	0.995829	0.633358	1.67272	0.781802	1.18719	0.998788	0.762877	0.753468	0.953934
GLIS3-AS1	2.84567	0.426649	2.88876	1.65302	1.07011	1.30843	2.5441	1.06371	1.82694	1.4989	1.30612	2.04406	0.730001	0.501562	1.63282	1.23071	1.14254	1.66362	1.97348	4.14527	2.08604	2.31993	1.05071	1.26683	2.43147	4.2477	1.66123	0.586772	1.48536	0.807255	0.350906	0.341718	0.927817	0.455269	0.715437	2.69816	0.571291	0.404679	0.493399	0.236836	0.805554
POMZP3	0.986404	0.673942	0.845963	0.86746	0.978237	1.15073	0.830878	0.936093	0.591942	0.7114	0.773202	0.95562	0.897573	1.22778	0.884042	0.881193	1.12091	0.817118	0.820774	0.917296	0.605	0.760307	0.875043	1.09449	0.866232	1.01023	0.933172	1.07638	1.0346	2.18019	1.3785	1.21355	1.0823	1.14657	0.912806	1.13797	1.09654	1.05501	1.1921	1.34891	0.835246
PFKFB2	1.31921	1.05161	1.23405	0.664724	0.730204	0.730675	0.867807	0.934101	1.06569	1.05183	0.876084	1.14409	0.989482	1.09409	0.844196	0.675727	1.05565	1.18288	0.898323	1.22334	1.18571	1.85428	1.38166	0.925265	0.539008	1.35595	1.15491	1.29486	1.53926	2.1091	1.46756	1.5524	1.99075	0.982984	1.59902	0.91695	1.44472	1.12231	1.78167	1.82508	1.19205
PFKFB1	3.06387	1.3102	1.01256	0.467105	0.737633	0.633049	0.447598	2.46195	1.69154	0.474733	1.76005	0.483965	0.744774	1.2531	1.04162	0.803628	2.64863	0.368095	0.511614	2.49242	2.34387	1.14906	1.31285	0.726883	0.318766	0.390641	3.30892	0.545314	0.482591	0.860605	3.72886	0.872973	3.55647	4.00911	0.390178	0.54521	0.557104	0.929127	2.95357	0.773325	1.60901
PFKFB4	1.08363	0.728973	0.677358	0.805094	0.62966	0.698853	0.877254	0.81203	0.748327	0.907879	0.609344	0.865008	1.07102	0.824738	1.12149	0.679052	1.07753	0.735218	0.641462	0.904014	0.994439	0.749925	1.16183	1.05048	1.18396	1.18776	0.691457	2.20872	6.14375	4.67403	1.65422	1.50418	4.21093	3.17096	4.54307	1.09195	2.37138	1.66888	1.87332	5.68348	1.37587
PFKFB3	1.00109	1.58546	1.55503	0.808872	0.501879	0.974476	0.965165	0.897537	0.621338	1.82128	0.456545	0.852008	1.29974	0.667792	1.15582	0.769862	1.27521	1.51524	0.826096	1.69068	1.22235	0.836767	1.45331	0.637118	0.987647	1.11003	1.02325	1.52304	3.72228	1.05963	0.773923	1.50722	0.932477	1.86382	1.54437	1.08054	3.1083	1.03819	1.31896	2.49652	1.30641
THYN1	1.06547	0.891238	1.26426	1.15433	1.06472	1.40168	1.34272	1.2409	1.17881	0.965604	1.22301	1.27842	1.11168	0.793383	1.1	1.21746	1.10872	1.00065	1.47615	1.20301	1.40151	1.11926	0.922769	0.882333	0.866523	1.06098	1.16697	0.966003	0.644082	0.816816	0.481966	0.773772	0.583184	0.627704	1.04897	1.59189	0.979367	0.689494	0.575823	0.713827	1.11312
GLT25D1	0.670397	0.745341	0.754877	0.951965	0.999117	0.785839	0.683325	0.999038	0.744722	0.560571	0.782058	0.927802	1.1352	1.14577	0.856108	1.03009	0.780732	0.770911	0.888971	0.797717	0.704152	1.00974	0.604376	0.884497	1.03354	0.711221	0.689971	1.02648	1.83257	2.12391	2.73354	2.26462	3.49932	2.68807	2.58552	0.803475	2.35856	1.91311	5.3841	3.30504	1.57624
GLT25D2	1.72498	1.94625	1.27966	1.59708	1.92323	2.1513	2.11165	1.69089	0.464322	1.65014	1.58153	2.54162	1.6508	1.18891	0.513667	0.653615	1.2974	2.93117	3.34904	1.60627	1.8432	0.829809	2.2991	0.854564	0.714181	0.313242	2.87867	0.463147	0.483657	0.693066	1.07319	2.63	0.398616	0.403292	0.127687	0.803553	0.865349	0.466533	0.312897	1.18845	1.55865
FLVCR1-AS1	1.3881	0.750933	1.34027	1.04936	0.89522	2.22848	1.22666	1.35174	1.65878	0.36794	0.463372	1.23581	0.914909	0.677609	1.70993	1.15469	1.18672	0.568242	0.549159	1.73966	0.67897	1.02769	0.877016	1.20005	1.0982	1.86799	0.881067	0.892013	0.535409	1.42484	0.437532	0.35724	2.183	1.05366	0.948054	1.54486	3.12161	0.193953	1.66749	1.59395	1.10916
FTSJ2	0.938926	0.576676	0.730159	0.595823	0.528201	1.51366	0.535952	1.19257	1.36872	0.205828	0.981178	1.05337	0.828646	0.848421	1.04034	1.56686	1.00772	0.385266	1.4386	0.602798	0.896127	1.35992	0.495156	0.865842	0.491378	0.321937	1.05286	0.57964	0.660597	2.35953	1.72294	2.05367	1.90864	1.74005	0.950902	0.910466	1.78545	2.1685	4.56468	2.05517	1.34435
FTSJ1	0.759109	0.866286	0.586227	0.595702	0.531118	0.583524	0.527177	1.23104	1.19683	0.278179	0.724193	0.719724	0.779332	1.2493	0.823957	0.936482	0.786737	0.456862	0.712133	0.624836	0.644945	1.19434	0.619875	0.945105	0.648356	0.505807	0.95212	0.702023	0.912606	1.47323	1.45783	1.29534	1.96061	1.64137	1.25437	0.677604	1.21126	1.45042	2.33711	0.954768	1.0527
FTSJ3	1.06021	0.629888	0.696778	0.966604	0.668318	1.24278	0.991224	1.12948	0.764454	1.00878	1.11026	0.935601	0.906175	1.07116	0.777451	1.02866	0.941543	0.69747	0.939413	0.730112	0.778209	1.03252	0.976652	0.742612	0.684862	0.757268	0.855085	0.983919	0.851338	1.5468	1.32905	1.42258	1.47121	1.09326	1.28044	1.11615	1.70614	1.1088	1.75715	1.10873	1.3864
CRYBA2	2.00061	0.928242	0.470678	0.612489	1.84629	0.905681	0.512973	0.879353	1.03874	0.502268	0.348643	3.18417	0.395204	1.22845	0.872512	0.93632	1.9471	0.464841	0.339982	2.36039	0.591733	0.404117	0.569489	1.47605	1.32338	1.17931	1.51471	1.47576	0.733903	6.79754	1.69341	7.41484	5.30565	2.79454	3.65706	0.381976	0.520467	1.38546	0.754802	2.75847	0.731602
CRYBA1	0.813763	1.23672	1.10521	1.04611	0.984711	0.411915	1.12171	0.520757	1.27508	1.54197	0.628179	0.699736	1.07981	0.910064	1.63228	1.17442	0.824834	1.23216	0.570341	1.27593	1.11869	0.532721	1.23511	1.04747	1.28108	1.59857	1.56603	0.73668	1.16176	0.810794	1.8782	0.837072	0.886744	2.70079	1.62721	0.770837	1.4183	0.911731	1.45994	0.681746	0.835571
CRYBA4	1.68254	1.16404	0.560581	0.433871	0.453663	0.304503	0.650065	0.664052	1.22081	1.24712	1.55822	1.52523	0.888757	0.829504	2.01429	0.623042	1.95548	1.10498	0.709898	0.301636	1.04132	1.05163	3.24582	0.618415	0.936686	0.995558	1.88796	0.538596	1.57884	1.21346	1.86606	1.24736	1.70918	2.22551	1.81169	0.592587	1.56811	1.00601	0.354026	1.49214	1.29732
CRYBB1	0.368832	1.10326	1.51824	1.1334	0.686764	0.872932	1.44753	0.856766	1.12423	1.4506	2.09368	0.766207	1.10523	1.0364	1.23553	0.984899	0.453101	0.248706	0.471625	2.17753	1.09813	0.487303	1.57122	0.973466	0.978328	1.65502	0.570537	1.46605	0.836159	0.747439	0.775857	1.00728	0.954931	3.20157	2.78218	1.52258	0.951076	1.30413	2.46574	1.5953	0.904178
CRYBB3	0.715303	0.972598	0.802147	0.895688	1.12545	1.09834	0.899229	0.848216	1.05488	1.29778	0.708094	0.981286	0.860758	0.824347	1.01702	1.58915	0.946231	0.854386	0.745433	1.2027	1.72516	1.2801	1.10448	0.89046	2.14191	1.46491	0.99654	1.0355	1.30198	0.778077	0.772493	2.4465	0.959768	0.604643	0.964857	1.26182	0.602479	1.06127	0.845906	0.448384	0.723093
CRYBB2	0.77122	1.03799	0.728148	0.888709	0.927451	5.93994	0.716068	1.2263	1.12614	0.682248	0.788715	1.0055	3.93268	1.50872	0.873724	1.00174	0.821237	0.743042	0.780364	0.783198	0.724238	0.80915	0.870347	0.799803	0.835876	0.911495	5.12782	0.877565	5.75905	1.1052	0.973806	1.04352	1.55489	0.930881	1.03006	0.846314	0.865332	1.18187	1.23788	1.10289	1.0005
LOC550643	0.829506	0.834595	0.783772	0.894549	1.08765	0.79974	0.929349	0.814261	1.3403	0.766514	0.974748	0.991581	1.02816	0.685456	0.839531	0.954388	0.850728	1.04756	0.768658	0.850284	1.2027	0.897633	0.787972	1.08176	0.962112	1.22309	0.966468	0.802023	1.19377	0.529539	4.45573	1.98959	1.85112	0.868661	1.33075	0.995019	0.436665	0.56351	1.28646	1.13443	0.793153
TIAL1	0.877205	0.931211	0.927278	0.892168	0.895347	1.27041	0.887463	1.0168	0.769546	0.659276	0.987926	0.857331	0.921563	0.897468	1.0182	1.1917	0.868643	0.852009	1.43831	0.721307	0.836057	1.13036	0.785644	0.980622	0.479894	0.6757	0.806392	0.940017	0.783299	1.29549	0.813099	1.35131	0.990103	1.11399	1.58322	0.904123	1.05227	1.08786	1.37727	1.66331	1.0458
TIAM2	1.04553	1.52701	0.971569	1.34115	1.44859	0.688071	1.47791	0.840291	0.643467	2.33346	1.47755	1.25936	1.3309	0.911469	1.01969	0.764807	0.663049	1.47933	1.11748	0.771519	1.05201	1.13055	1.07195	0.686855	1.16995	0.669819	0.870763	1.38761	2.35977	0.961138	0.773952	0.98928	0.823489	2.29927	3.2985	1.2185	0.884533	1.50249	1.22161	2.70435	1.47336
TIAM1	0.983326	0.916843	0.832086	0.982074	1.05486	0.937957	0.988743	0.837213	0.804108	1.14817	0.695809	0.669326	1.36458	1.1483	0.857158	1.00204	1.0738	0.973853	0.721538	1.12402	0.582813	1.05537	1.08597	1.01289	1.40438	0.991895	0.861808	1.12414	1.24317	1.29916	0.991276	1.51869	0.849506	1.12948	1.63461	0.76796	1.11729	1.75388	0.894278	1.0642	0.784876
POU5F1P3	1.5804	1.1136	1.825	0.643756	1.76357	0.987525	0.854422	2.06203	1.18051	0.738392	0.61134	1.30822	0.995916	0.859005	1.70527	0.397179	0.792478	1.28784	1.35901	0.866115	1.30551	2.17334	0.985077	0.723855	1.15207	0.8728	0.910172	0.708824	0.624798	2.23873	2.01165	1.75405	1.64386	0.60888	1.62971	0.808061	6.42625	1.83238	0.708264	9.82481	1.04433
POU5F1P4	1.53079	2.40133	2.38908	0.501851	1.93591	0.966481	0.659082	2.94842	1.56489	0.446879	0.738744	0.977697	0.813475	0.574288	1.29447	1.48889	1.03829	1.33238	0.428957	1.81706	1.82482	2.07875	0.572747	0.776874	1.39442	0.486514	0.936916	0.636183	0.201312	3.45876	1.54514	1.73813	2.3548	0.616232	1.59414	1.18658	6.51163	0.665546	0.572187	10.6405	1.19868
TIGD1	1.36011	0.880542	0.962475	0.937399	0.656034	0.921754	1.22403	0.807343	0.910839	1.28735	0.916975	0.905603	1.05453	0.716095	0.940769	0.789389	1.2589	0.991447	0.859798	0.692266	0.945667	0.662263	1.13343	1.05359	1.11164	1.12626	0.908723	1.04808	1.2793	1.20766	0.923322	1.17407	1.28675	0.970687	1.93321	0.906577	1.39507	0.935819	0.906963	1.46216	0.9658
TIGD3	1.03587	0.426835	0.580902	0.682285	0.370195	1.41022	1.17882	1.19036	1.26065	0.246593	0.777871	1.16412	0.714244	0.748267	0.863367	0.956784	0.853841	0.850749	1.5276	0.31381	1.18699	0.932611	1.20755	1.10493	0.699019	1.18601	0.412186	2.53156	1.61538	2.86796	0.960962	2.18063	1.13047	0.870952	0.974016	1.10476	2.89061	1.33139	1.34984	0.58259	0.945581
TIGD2	0.761174	1.91366	0.775167	1.03258	1.16538	0.995934	1.01948	1.4189	1.11589	1.21406	0.84599	0.824707	1.17642	0.944717	0.693488	0.944017	0.929561	0.793788	0.647594	0.579025	1.06356	0.60355	1.24394	0.975775	0.646409	0.605225	1.09124	0.952706	1.00562	0.539405	1.25413	1.35682	0.884284	0.537497	1.21301	0.715165	0.967189	0.853074	1.26734	0.887151	0.749837
TIGD5	1.06365	0.984736	0.779929	1.04391	0.739396	0.863458	1.0021	1.14215	0.677855	1.42001	0.637467	0.784304	0.933091	0.886038	0.687485	0.874444	0.929688	1.07792	0.81503	0.817932	0.945693	1.00587	0.828738	0.804065	1.70237	1.1701	0.624121	0.892191	1.4867	1.40625	1.73072	3.23681	1.90445	1.02131	1.20856	0.697464	1.07473	1.03496	1.69818	1.62711	0.667675
TIGD4	2.06207	1.88651	2.65261	1.11844	0.637274	1.69345	1.3446	1.19873	3.20488	0.82774	1.77629	1.21335	0.415921	0.232242	2.18732	0.615144	0.656878	2.03797	1.2857	1.92949	1.89136	1.76458	0.732543	2.05085	0.523017	1.91127	0.989507	1.35817	1.69505	0.354237	0.402525	0.357062	0.34544	0.250712	0.227153	1.7725	0.556857	1.02783	0.24002	0.516457	1.94729
TIGD7	1.1961	1.31586	1.21598	0.787124	1.15638	1.7977	1.02976	0.954028	1.4781	1.07683	1.35946	1.90606	0.867303	0.918836	0.874962	0.971476	0.980519	0.999751	1.85026	0.822067	1.42663	1.02347	1.06037	0.832978	0.765994	0.565738	1.33365	0.830223	1.70763	1.6183	0.263385	1.54161	1.42625	1.85334	1.95375	0.919914	1.12914	0.627829	2.30924	2.28369	0.962378
TIGD6	1.28392	1.56204	0.916028	1.2313	1.11071	0.927297	1.61323	1.38755	1.37461	0.949738	1.12103	1.26632	0.897364	1.17924	1.01719	1.21272	1.20303	1.08795	1.94226	1.17152	1.31368	0.981227	1.56544	0.773906	1.04298	1.38942	1.07692	1.06132	0.649773	1.42772	2.03497	0.697563	1.35526	0.757581	0.771259	1.11627	0.585472	0.404027	0.554724	2.52816	1.71991
TIGIT	0.290112	0.44303	1.08603	2.6127	0.70355	1.35023	2.90335	0.560399	1.54833	2.35413	2.07017	0.451366	0.790735	0.52294	0.879785	0.541263	1.16518	2.15375	0.798515	0.984561	0.876505	0.382614	1.14189	0.696822	0.846982	0.924748	0.52976	3.01345	0.852041	1.77858	3.41274	1.71818	0.608003	6.71751	2.27541	4.09434	0.862039	4.97387	3.33259	2.78648	8.15317
INPPL1	1.16885	1.52996	1.28854	0.890018	1.24101	1.66032	0.963731	1.15139	1.30978	0.773831	0.88428	0.804621	1.64788	1.61982	1.57565	0.873241	0.711827	1.20827	1.5294	1.21424	1.05404	1.02191	0.866765	1.48637	1.15028	0.842277	0.885274	1.02928	0.842773	0.982801	2.15323	0.936385	1.06745	1.20129	1.37594	0.787633	1.72943	0.720916	1.37266	1.19589	0.948499
RPL36AP40	0.68666	1.03843	0.833721	0.819369	0.979284	1.36788	0.86285	1.02346	1.45719	0.746839	1.20933	1.02813	0.650582	1.32343	1.02371	1.09149	1.06943	0.692742	1.27613	0.814006	0.996096	0.822008	1.01188	0.833558	0.9488	0.809043	1.55353	0.797048	0.840548	0.891589	0.537052	0.876899	0.681086	1.21061	1.10722	1.36639	1.32224	0.99311	0.806548	0.855157	1.25887
ACTL7A	0.941568	1.72632	0.506481	1.02814	1.01539	0.888728	0.418483	1.2687	0.524535	1.19371	1.53731	0.861229	0.506511	1.73979	1.21282	0.575383	1.94671	1.88244	0.784392	0.578323	0.842371	0.475362	0.729018	1.94315	1.10897	1.8718	1.28011	0.659668	1.13779	1.4078	0.625758	0.845633	1.22128	2.30959	0.881561	0.801426	0.461355	0.884429	2.5894	1.30762	0.958676
ACTL7B	0.62074	1.15674	0.894456	1.05777	1.04635	0.676101	1.0086	0.752648	1.12307	0.703622	0.602215	0.699061	0.481763	0.818883	0.705341	1.11035	1.36769	1.73354	0.670017	0.823208	1.08313	1.39111	0.801325	0.995362	1.15636	1.7465	0.669735	1.90052	2.88283	1.5424	1.63251	0.80409	2.19041	2.93519	0.852147	1.38244	0.91747	0.7011	2.17825	0.886698	1.23293
ACTL6B	1.39355	0.954348	0.74322	1.01697	0.633479	0.728924	0.904209	0.882347	0.440911	0.851313	0.680421	0.650001	0.74482	1.59912	0.855138	0.81931	2.34863	1.08218	0.399972	1.48752	0.956602	0.822081	1.12765	1.1484	1.86086	0.732461	0.956504	1.25245	1.66611	0.673728	2.89524	0.714251	1.01492	0.998116	1.1748	1.68004	1.38262	0.4069	1.16933	0.806849	0.462643
ACTL6A	0.869476	0.823486	0.903145	0.897153	0.807977	1.00174	0.930329	1.09641	1.01893	0.902457	0.811703	0.885786	0.952513	0.710463	0.907439	0.917798	0.894782	0.76938	0.97129	0.810261	0.922548	0.993846	0.829382	0.998923	0.763974	0.801628	0.871028	1.13071	1.39955	2.2083	2.98723	1.42438	1.52741	1.66748	2.02824	1.01155	2.15307	1.4734	1.66214	5.27879	1.73244
TIMD4	0.220037	1.36527	0.648196	0.680107	3.71956	0.72597	1.31427	0.433463	0.68561	3.06738	2.34073	0.551519	2.06602	0.408682	0.748372	1.11266	0.270585	0.600722	0.27461	1.47513	1.25032	0.229619	3.63497	0.36493	0.25927	0.251605	1.71805	1.4215	1.80633	1.05605	0.916942	0.292174	1.42038	11.4778	1.68781	4.17364	2.32004	1.99972	19.8747	1.43939	5.71196
COX7A2L	0.756331	0.864455	0.943057	0.85569	1.02287	1.23529	0.782129	1.04715	1.59401	0.85858	0.842087	0.906499	0.857366	0.797126	0.952144	0.965873	0.95593	0.936178	1.27766	0.970332	1.05751	0.840553	1.17494	1.03083	1.27366	0.947647	1.54333	0.919486	1.06102	0.896679	1.14197	1.39378	1.2227	0.955443	1.26764	1.0442	0.764293	0.963737	1.43643	1.3724	0.984004
FUCA1	0.736779	1.4488	0.965647	0.926959	0.93222	1.06279	0.653787	1.12931	1.41373	0.550912	1.33181	0.983686	1.22412	1.53811	0.930213	1.25032	1.20295	0.585919	0.977911	0.747053	1.04098	0.937355	0.69824	0.999939	0.768907	0.520532	1.4894	0.935384	0.784471	0.428251	0.584762	0.934076	0.463769	1.79628	0.49784	0.845176	0.382232	1.19903	1.89244	0.480316	0.955367
FUCA2	0.729865	1.15763	0.76081	0.834611	1.08057	1.13231	0.665327	0.943425	1.1847	0.689112	1.03379	0.891871	0.880727	1.32217	1.07228	1.00254	0.8657	0.600741	0.918128	0.657204	0.619483	0.897765	0.857449	0.923616	0.736718	0.638674	1.1132	0.910595	1.20548	1.05455	1.41903	1.98142	1.20337	1.39414	0.851974	0.982353	1.41455	1.16141	2.14207	1.11065	1.04757
TIMP2	0.552305	1.40927	0.743	1.38945	1.64526	0.785818	1.13332	1.0657	0.41952	1.21934	1.09449	0.93698	0.959717	1.53176	0.703889	0.837025	0.641556	0.792205	1.16902	1.38467	0.816107	0.567293	1.17765	0.591702	1.66875	0.601064	0.959015	1.48423	4.42456	0.655196	0.463756	0.828262	0.68926	2.8335	1.92386	1.42632	1.8543	1.24599	2.25767	0.920992	1.30955
TIMP3	1.25427	2.15308	2.08808	2.19299	3.13447	2.32127	1.74173	1.1403	0.457409	1.60662	1.71274	3.97906	3.08111	2.68769	1.3547	1.48126	0.473997	0.982183	6.05202	3.46978	1.40108	1.89232	2.21509	0.385481	1.14168	0.616887	3.28122	0.408545	0.369605	0.32379	0.169076	0.37395	0.202659	1.02858	0.407294	1.13457	0.945935	0.277175	0.448712	0.599471	0.997069
TIMP1	0.745216	1.20773	0.617571	1.20181	1.35307	1.43569	1.01953	1.02478	0.748186	0.901645	1.75911	0.545188	0.90646	1.74024	0.583954	1.01166	0.856321	0.856744	1.19949	0.678081	0.659557	0.679651	0.896982	0.976577	1.31154	0.886248	1.35936	2.24925	3.08507	0.440486	0.456522	0.764776	0.288139	1.87366	0.418541	2.86745	1.37467	0.655232	1.21191	0.39627	1.64806
TIMP4	1.49119	0.584438	1.68844	0.888112	0.768048	1.66208	1.29669	0.757695	1.27868	0.911385	1.69882	1.59737	1.04856	0.580853	2.17008	0.829342	1.85822	2.43479	1.46266	1.0055	1.04892	1.63891	1.84241	0.949339	1.32031	6.24576	1.11869	1.55299	1.97009	0.653962	0.351806	0.568714	0.547605	0.254073	0.281748	1.63222	0.291604	0.26932	0.298059	0.719648	1.80813
TIMM9	0.731929	1.29854	0.886093	1.39698	1.24807	0.74131	1.25088	1.10795	0.901736	1.41946	0.898688	0.968576	0.999631	1.1531	0.79423	1.00037	0.870435	0.893382	0.80273	0.826955	1.01658	0.805716	1.33656	0.8064	1.33395	0.751226	1.13656	1.01686	1.37257	0.686247	0.93349	1.23825	0.767971	1.20267	1.08943	1.00592	2.25581	0.954816	0.98632	0.911379	0.88692
TINF2	0.90059	1.13568	1.05395	0.990723	1.15735	1.03207	1.06513	0.98827	0.956704	1.09328	1.00483	0.917841	1.14723	1.25726	0.881737	1.00763	0.898872	0.997886	1.14396	1.05198	1.04077	0.877197	1.03862	0.934105	1.1838	0.773432	0.902585	1.08937	0.93863	1.8582	0.803494	0.800351	0.978346	1.32975	0.815975	0.961357	0.968814	0.847463	0.96337	1.0104	1.38381
FUBP3	1.28051	0.741565	1.00085	0.682534	0.896678	0.90945	0.602468	0.782649	0.874037	0.630589	1.90037	1.40223	1.49955	1.28807	0.971821	0.980409	1.00917	0.797451	1.39478	0.942651	0.967	1.44626	0.632239	0.86146	0.767313	0.994882	1.13916	0.549269	0.953298	1.4771	1.4725	1.32884	2.4191	1.35408	1.14115	0.783197	0.86825	1.05803	1.54298	0.933661	0.781012
FUBP1	1.17816	1.29011	1.0475	1.06014	1.18976	1.22795	1.07055	1.12091	0.883953	0.699405	1.57747	0.863763	1.17757	0.694728	1.09078	1.03398	1.07933	1.27158	2.03911	1.83101	2.05981	1.04455	0.796723	1.20406	0.629831	0.78058	1.12397	1.04942	0.902022	0.809661	1.48165	0.922849	0.600516	0.76994	1.33194	0.832347	2.1843	0.965002	0.714528	0.864857	1.16296
TINAG	0.766544	1.2222	0.757546	1.34474	1.42795	1.16491	1.09948	0.836445	1.21175	1.52288	0.591649	0.706542	0.462457	1.22533	0.728823	1.02626	0.841727	1.2012	0.466516	0.860614	1.48193	0.497506	1.09907	0.727093	3.11731	0.97956	1.07949	1.98025	1.29449	0.755324	0.785369	0.821468	0.861111	1.03038	0.698207	1.09105	0.935723	1.34023	0.703946	0.944641	0.641488
PP2672	0.797112	1.31523	0.765416	1.38406	1.48842	0.689484	1.13372	0.883168	1.22015	1.5953	0.61704	0.716535	0.476864	1.29486	0.911391	1.0724	0.879796	1.24618	0.47687	0.899002	1.5913	0.51333	1.15691	1.17031	1.23235	1.03568	1.11503	1.00377	1.3812	0.780012	0.802933	0.850388	0.9007	0.897051	0.950534	3.0371	0.977799	1.34446	1.29211	0.848462	1.46598
TIPIN	1.20396	0.84833	0.822159	0.790839	0.628584	0.69097	1.06973	0.98663	0.865951	0.955625	1.01071	0.901631	0.828099	0.654421	0.740854	0.878018	0.8877	0.740569	0.551297	0.819311	0.902223	1.06144	0.878113	0.615067	0.807697	0.919564	0.878413	0.958545	2.5297	2.59234	1.64624	1.93172	1.30438	0.833263	3.19993	1.42067	2.39863	1.42775	1.95765	1.07247	1.9177
OSTalpha	0.512556	0.26643	0.807927	1.03562	0.267091	0.668795	0.752774	1.15763	1.70606	0.339451	0.662953	0.480035	0.627196	0.908697	1.27703	1.29376	1.64136	0.730993	0.318293	0.341202	0.479812	1.16078	0.557238	2.40277	0.975616	0.782645	0.315845	1.00552	0.477463	0.264434	1.45012	0.881725	0.450308	0.110775	0.0804594	0.779791	0.06645	0.109899	0.121763	0.267369	0.748349
TIPRL	0.678519	0.69675	0.842087	0.999341	0.807809	1.00362	0.960042	0.909048	1.38595	1.01071	0.979924	0.908246	0.812851	0.670111	0.791423	1.03578	0.960264	0.750868	0.8133	0.785097	0.850488	0.820586	0.916364	0.868131	0.816513	0.898124	0.919238	0.937014	1.16524	1.19088	1.82847	1.31438	1.61139	1.10518	1.4384	0.953965	1.45318	1.01461	1.23973	1.37308	1.40751
TIRAP	0.849962	1.18201	0.542054	1.27621	1.34681	0.699906	1.02803	1.07645	1.60519	0.903134	1.47715	0.928797	0.759274	1.19625	1.03258	1.20226	0.904463	1.00292	0.938869	1.11143	0.847176	1.05387	1.1794	1.47944	1.29791	0.885943	0.844118	1.2068	1.29008	1.32535	1.46747	1.24338	1.08887	1.04072	0.880259	1.02789	0.748962	0.613547	1.12136	0.718527	1.05005
ACTBL2	1.30071	3.59717	7.37775	4.18703	22.0339	9.18731	0.639628	0.533652	0.650329	0.376805	4.64635	19.08	1.69163	11.3957	1.5009	3.51935	0.857676	5.13937	7.85571	6.0909	0.391177	2.97642	0.688671	0.790617	6.70421	2.02521	5.63551	0.552375	0.47229	0.810853	0.975421	0.667117	1.48064	1.62798	1.30501	1.08602	1.69879	0.655245	0.977742	0.658939	0.816842
DOCK10	0.528304	0.572307	1.41315	1.8051	0.991514	1.29781	2.03855	0.870134	1.41656	1.68049	3.23628	0.918408	1.17825	0.812706	0.920157	0.764344	0.780538	1.74083	1.76741	1.29746	1.34073	0.931497	1.3724	0.997416	0.733458	0.674833	0.985051	1.71403	1.83312	0.65814	0.420596	1.13557	0.296051	2.32115	1.73984	1.60172	0.54179	2.5504	1.32565	1.73414	5.69343
DOCK11	0.622918	1.41613	1.63994	1.66795	3.32706	0.991553	1.84735	0.838465	0.67548	1.64811	2.38707	2.40307	1.74326	1.01402	0.734116	0.797856	0.585787	2.04046	1.92438	2.23737	1.15425	0.48446	2.04732	0.597395	1.36974	0.866767	0.974494	1.58538	2.14574	0.842667	0.538288	0.666927	0.709818	2.15161	1.15368	2.04171	2.3357	1.58014	1.32278	2.96713	2.82662
USP6NL	0.801945	0.759259	0.932953	0.783964	0.808114	0.672072	0.814234	1.0923	1.32531	0.915972	0.830933	0.666864	0.913353	0.61724	0.921008	0.905139	1.21972	1.11954	0.742949	0.895056	1.04265	1.04913	0.87058	1.04288	0.950452	1.26751	0.834851	0.976297	1.14675	1.83569	1.31629	1.2607	0.798179	1.00564	0.981518	0.897402	0.772665	1.06298	0.663918	1.19465	1.03438
USP27X	1.90257	0.890674	1.34064	1.01713	1.31362	1.09944	0.917565	0.994128	1.158	0.990454	1.92861	1.92484	1.08021	1.04379	0.765319	1.15547	1.38061	0.600516	1.38787	1.60169	1.71535	2.03501	0.90723	1.31529	0.756651	1.49228	0.827388	1.03102	0.522525	1.14312	2.11096	0.777045	0.725803	0.816438	0.97488	1.1556	0.61832	0.897548	1.07835	0.511637	0.833914
LOC723809	0.830162	1.3365	0.75126	1.08766	1.40248	0.714471	0.546832	0.53683	1.2576	1.52215	0.24752	0.342585	0.350385	0.624206	0.498481	1.10535	0.905914	1.29197	0.49682	0.699367	1.51	0.274493	1.21128	0.807699	1.30956	1.07628	1.12561	1.03438	1.44044	13.728	1.55865	0.872733	0.662115	1.17758	2.72961	1.32158	13.3867	2.07818	0.616812	1.01512	1.72833
OXA1L	0.997397	0.772162	0.9513	1.05141	0.995124	1.08355	0.951808	1.03966	1.13029	0.472292	0.983017	1.0605	0.838613	1.43309	1.11189	1.65413	1.38618	0.762311	1.1631	0.77719	0.713949	1.11276	0.599672	0.782099	0.499944	0.440814	0.724682	0.681324	0.612635	1.67219	0.797475	1.05529	0.849216	1.45486	0.782055	0.966326	1.60793	1.0002	1.68492	0.80081	1.0308
G6PC2	1.16388	1.10087	0.976934	0.625333	0.501235	1.68556	0.868395	1.60851	1.14583	1.36704	0.808821	1.17398	0.453308	1.17852	0.798312	1.12639	2.51418	1.21748	0.999506	1.16084	0.545412	0.783823	1.06179	0.946703	0.853792	1.46992	1.99847	1.3188	2.08576	1.63698	0.7257	1.02806	0.569909	1.1485	0.691279	0.952236	1.09079	1.00256	1.41503	0.849885	1.23926
G6PC3	1.07671	0.31949	0.86007	0.736212	0.889378	0.932821	0.772448	0.959141	1.51099	0.216436	0.903811	1.04738	0.573709	1.69061	1.1403	1.10595	0.836818	0.853574	0.994583	0.786947	0.640981	1.24677	0.681659	0.8474	0.65345	0.843684	0.969409	0.804898	0.751	1.25872	1.59837	1.92874	2.05651	1.14215	0.547156	0.89216	1.26099	0.93008	1.9154	1.49119	0.763339
OXCT1	0.828082	1.59332	0.944962	1.00375	1.67934	1.46826	0.864521	0.861199	1.27582	0.8111	1.37856	1.13075	1.10021	1.1796	0.772868	1.0638	0.885956	1.1009	1.50592	0.88684	1.41049	0.996248	0.963849	1.04518	0.67518	0.569747	1.41872	0.933818	0.601526	0.737941	0.702175	1.53519	1.14968	0.368893	1.23926	0.662953	1.57733	0.848931	0.193614	0.525518	0.820171
OXCT2	0.845686	1.52687	1.12489	0.906697	0.939414	1.72756	0.673612	0.592046	0.696723	1.11996	1.28369	1.34002	2.64381	1.23117	0.953659	0.71813	0.818589	0.942079	0.845837	1.1444	1.52136	0.709768	0.934807	1.10358	1.20871	1.37422	1.04837	1.04798	0.990676	3.40043	0.809291	2.55113	2.93135	1.66052	3.96667	1.6296	7.45326	0.663438	2.54324	1.83955	0.779203
FURIN	0.688902	1.09525	0.43506	0.719882	1.20813	0.530368	0.885975	0.691846	0.765437	1.04009	0.747826	0.463855	0.579889	3.08631	0.604556	1.22568	0.690241	0.696293	0.62696	0.685283	0.72745	0.857781	0.641012	0.896089	0.676787	0.448042	1.21176	0.787708	1.27917	1.05803	1.01625	2.02168	2.36176	1.34925	0.881971	0.451609	2.47502	1.90219	3.96082	3.07024	1.01763
OXER1	0.906894	1.34296	1.05217	0.982695	0.68798	0.851409	0.926095	0.925766	0.90602	0.686061	0.906527	0.807115	1.18298	1.21627	1.00164	1.07897	0.954841	1.43569	0.966713	0.857781	0.749798	1.20542	1.59858	0.857507	1.20006	1.24294	1.13502	0.987315	1.18345	0.952363	1.84537	0.910085	1.05152	0.797826	1.00516	0.95382	1.30372	1.04173	1.65224	1.90317	0.807564
HIF1AN	1.15061	0.440132	0.878533	0.591034	0.94882	1.21374	0.977303	1.37183	1.09743	0.474368	0.811814	1.10673	1.11906	0.836354	1.25247	1.13163	1.3544	0.76574	1.48598	0.838594	0.876175	1.02278	0.524712	0.976466	0.709983	0.711475	1.24411	1.06388	0.6538	1.89145	1.48278	1.25729	1.43606	1.12071	1.28567	0.702831	0.798406	1.2449	1.42931	1.22047	0.875115
OXGR1	2.61042	27.8382	0.635083	1.34885	7.06652	0.716642	0.965523	0.589006	1.89199	0.444851	0.941812	0.719144	1.39662	16.6444	1.58359	1.02061	0.644342	0.429121	0.455139	0.318063	0.457732	0.919886	3.11777	0.798882	1.12878	0.240808	8.49866	1.1846	0.433682	0.925757	4.4373	1.22944	0.754254	0.126422	0.189327	0.331627	11.3793	0.256149	0.202976	0.467157	0.310079
TJAP1	1.2015	1.05254	1.0509	1.11063	1.06421	0.790231	1.03366	1.19826	0.710387	1.04473	0.828322	1.30218	1.27616	1.06944	1.04555	1.08307	0.964525	1.10697	1.00103	0.901614	0.868409	1.0258	0.747841	1.17406	1.28933	0.767873	0.778498	0.971104	0.810825	0.695738	3.04933	1.1592	1.04852	1.23596	1.08578	0.843711	1.37806	1.04581	1.01553	1.10101	0.960457
FUT10	1.09885	1.14012	0.963834	1.49555	1.13415	1.00686	1.29135	1.32889	0.996671	1.63989	1.1038	1.18796	1.17468	1.31511	0.725431	1.09351	1.25025	0.868922	0.876249	0.708632	0.914203	0.744411	1.43265	1.2193	1.17928	0.802511	0.874004	1.39424	0.978737	0.835894	0.887622	0.900189	1.06469	0.659567	1.76068	1.17377	0.61742	0.863965	0.78945	1.34262	0.989971
FUT11	0.720912	0.713616	0.737173	0.932919	0.738671	0.922977	0.816691	1.08094	0.842833	0.54088	0.904542	0.645239	0.862688	0.768206	0.865702	0.829474	1.14301	0.897127	0.856201	0.841655	0.791476	0.992934	0.755151	1.03371	1.15666	1.15074	0.732127	0.928839	1.71916	2.05088	1.1359	1.19096	1.42795	1.82604	1.50274	0.910457	1.07528	1.22696	1.64376	3.81428	0.976126
CXCR2P1	1.53279	0.359188	0.470093	0.209926	0.1138	0.965206	1.45628	0.974598	1.3357	0.297035	0.444685	0.778375	0.338844	0.528361	1.71846	0.503997	0.55944	0.955124	0.482679	0.414111	0.877926	0.7361	2.32384	0.623158	0.277801	1.50299	0.612375	8.92766	8.7461	2.42558	0.969539	1.29777	3.11702	1.90417	1.78606	2.03739	0.25342	1.94152	2.19043	1.47409	1.76859
BEAN1	0.582161	3.27209	1.20819	0.310824	0.869111	0.415101	0.632649	2.2637	0.507281	0.722358	0.947557	2.2583	0.981101	0.974906	0.641902	0.510912	1.16527	0.84967	1.09529	1.40953	1.28825	2.63347	0.498817	0.237072	1.33873	2.22527	0.433344	2.746	7.75159	6.69596	0.450626	0.387559	8.60556	1.48439	3.55593	0.949479	41.4498	3.58459	3.00254	1.7294	1.21876
BECN1	1.00701	0.977459	0.956405	0.900298	0.96619	1.04367	0.8896	0.995084	1.19668	0.800846	1.12907	1.02959	0.954542	1.05205	1.07825	0.942244	0.990604	0.955133	0.873807	0.913246	0.831141	1.09437	0.972394	1.10192	0.883584	1.20049	1.15783	1.02529	0.823679	1.03274	1.08747	1.31767	0.947458	0.875417	1.17607	0.986823	0.750733	1.07006	0.797789	1.07754	1.03639
MGC23284	0.824132	1.22634	0.922306	0.950537	0.816682	0.813604	1.9733	0.442094	0.607546	2.27042	1.24929	1.14265	0.973028	1.20642	1.45053	0.933116	1.1644	1.45448	1.08498	0.798955	1.72385	1.01844	2.26555	0.830327	2.00793	2.13441	0.935348	1.12454	1.38553	0.556682	2.22227	1.16687	2.40266	1.13559	0.33059	0.515152	1.65954	1.1808	1.82056	1.48379	1.71725
MGC23270	1.55699	0.981778	1.50213	0.49217	0.300941	1.40983	0.464239	0.660192	0.687323	1.1387	0.385083	1.65907	1.36141	0.291009	4.18943	0.66182	1.18737	1.5371	1.67479	3.64555	1.30639	3.30539	0.43437	0.844507	0.695359	1.005	1.21434	0.405414	0.700935	3.14795	2.55293	5.16856	4.60899	3.79139	0.758312	0.804939	1.59511	0.681639	9.41604	6.59352	1.85328
ACSM2A	0.810656	1.24189	1.08137	1.03746	0.722088	0.729815	0.881338	0.858926	0.748448	1.2271	0.649897	0.708672	0.490315	1.24542	0.782767	0.995239	0.902781	0.78668	1.3648	0.902397	1.43223	0.531559	1.1259	1.06157	2.36819	0.980618	0.615777	1.01481	1.36099	0.814344	0.834927	0.84579	1.12481	1.19289	0.434498	1.4949	0.96555	1.17041	0.771756	0.682752	0.911807
ACSM2B	1.22112	1.1187	1.28069	1.49806	0.250106	1.24022	1.17214	1.1302	0.271452	4.36236	1.62475	1.97914	0.347962	0.507999	1.35759	0.561674	0.719201	1.00348	1.45054	1.68783	1.30289	1.31303	1.57188	0.590579	0.926079	0.72308	1.2799	1.26661	0.616077	0.925629	1.06791	1.34716	1.03415	1.22812	0.500157	1.4369	0.505037	0.753645	1.58268	0.593001	0.812048
CRYZL1	1.32701	1.40396	1.3644	1.03445	1.39124	1.5939	0.973777	1.08388	1.36551	1.26248	1.14509	1.5746	1.12655	0.686463	1.32822	0.996531	1.1057	1.00347	2.11343	1.08493	1.4262	0.852556	1.21129	0.940641	0.904279	1.32699	1.22238	0.737277	0.998391	0.474672	0.623439	0.939635	0.794034	0.612656	1.18077	1.52999	1.13769	0.751826	0.801778	0.698469	1.8048
PTCHD1	2.40038	3.15717	9.40955	6.58217	29.4769	4.18108	0.677063	0.328683	0.550209	1.02239	2.69084	16.9115	3.36651	7.60277	0.899609	1.60931	0.448425	5.18578	5.03361	10.0678	0.507905	3.57581	0.982683	0.543358	8.34569	0.963342	8.57944	0.761805	5.36255	2.78436	0.405923	6.89553	1.13408	0.481494	0.332066	0.611651	0.622614	1.41246	0.258545	5.4325	0.171462
PTCHD2	0.816906	1.26865	0.807546	1.10206	1.15063	1.00317	1.13298	0.882193	1.30562	1.53621	0.67265	1.19813	0.526049	1.57577	0.784368	1.30091	0.923813	1.25277	0.532141	0.929168	1.11046	0.553953	1.20806	1.09289	1.23969	1.05309	1.11861	1.00801	1.33164	0.832041	0.862283	1.51004	0.940768	0.941755	0.79952	1.81838	1.01897	1.14518	0.791264	2.33649	0.894377
OXSR1	0.797181	1.07923	0.897156	1.03719	1.15767	0.901983	0.853598	1.00674	0.557144	0.912627	1.10408	1.03803	0.888404	1.03327	0.798369	0.860588	0.881908	0.814953	1.06326	0.937026	0.96831	1.12971	0.88559	1.24096	0.745829	0.751147	0.802242	1.18289	1.25573	1.51789	0.88924	0.819655	1.34331	1.09333	1.31997	0.7053	1.06191	0.817578	0.911866	0.754353	0.693499
HIGD1A	0.500853	0.778541	0.838083	0.735218	1.06057	0.916118	0.592752	1.65427	2.0397	0.61687	0.967869	0.947279	0.995616	0.836956	0.709903	1.02079	1.2884	0.925318	0.84075	1.01471	1.05013	0.910746	1.02321	1.65542	1.19844	1.44771	1.12365	0.850396	0.910386	1.01031	1.26872	0.690928	1.3396	0.75845	0.918147	0.82771	0.554101	0.798907	0.425424	0.96871	1.14734
HIGD1B	0.59522	1.0753	1.43565	1.18998	0.997773	2.65842	2.15164	1.39714	0.208734	4.25583	1.63015	1.20348	3.22687	0.415605	0.757993	0.993127	0.376662	1.90486	4.42653	1.98197	1.95946	1.2062	2.08354	0.579802	0.950307	0.719247	2.31967	0.807972	0.132866	0.46371	0.201456	1.22105	0.60211	1.80644	2.95138	2.46759	0.702849	0.260467	0.806736	0.617492	0.923666
HIGD2A	0.924997	0.818442	0.908446	1.18371	1.0051	1.12119	0.992309	1.16758	1.0839	0.988292	0.918062	0.970323	0.878191	1.1551	0.957771	1.22975	1.18934	1.14052	1.01322	1.12339	0.809636	1.05617	0.901301	1.01712	1.87618	1.22664	0.987829	0.885664	0.858345	0.850735	0.47613	0.536135	0.430059	0.689469	0.45308	1.05887	0.450953	0.466786	0.635437	0.537078	0.753898
BEND3	0.964421	1.22545	0.737491	0.935703	0.650696	0.455299	0.73694	0.78886	0.970099	0.792912	0.867526	0.647486	0.80637	0.921375	0.660652	1.0156	0.930588	0.998979	0.416374	0.622259	1.16121	1.01262	0.799443	1.15638	0.952193	1.05155	0.671599	1.2682	1.24549	1.46915	1.52331	1.54141	0.903843	0.941017	1.67913	0.594082	2.71321	0.984164	2.00806	1.10905	0.794962
BEND4	0.816344	1.2613	0.856984	1.183	1.1075	0.726518	1.14149	0.87021	1.29796	1.63313	0.662632	0.764371	0.495716	0.921171	0.802178	1.17055	0.89777	1.27503	0.503074	0.92422	1.15411	0.538372	1.21819	1.10652	1.38144	1.09151	1.03166	1.02914	1.39393	0.814639	0.837521	0.860801	0.924357	0.934878	0.756875	0.569123	0.997375	1.20482	0.790677	0.936124	1.07143
BEND2	0.819696	1.25154	0.840261	1.25809	1.19339	0.744044	1.02056	0.899307	1.26158	1.38298	0.669501	0.791884	0.533851	1.23893	0.809102	1.11711	0.897828	0.299162	0.535257	0.903191	1.20817	0.552372	1.4758	1.10763	1.13599	1.00847	1.1155	1.00025	1.26521	0.844812	0.878353	0.887767	0.938501	0.950479	0.79421	0.53074	0.999751	3.28034	0.795026	1.03851	1.10525
BEND7	1.65545	2.0123	1.25234	0.971134	1.33006	1.1251	0.917011	1.41301	1.07096	0.968346	1.03911	1.15331	1.41908	1.41605	1.06982	1.09263	1.0744	0.914665	1.16913	1.05943	1.19669	1.01546	1.00493	1.76998	1.05943	1.26191	1.36892	0.913557	0.362826	0.467392	0.617669	0.471393	0.206378	0.156973	0.56164	0.934035	2.00054	0.287842	0.729055	0.254949	0.629472
BEND5	1.63963	0.96062	1.87572	1.69583	1.02824	1.35036	1.46908	1.0973	0.835538	1.21567	1.17556	1.70699	1.53875	0.676127	1.34172	1.37756	1.60051	1.61146	1.41591	1.36674	2.3156	1.42445	1.31108	1.15279	1.1844	2.03958	1.29682	1.02349	0.824193	0.335489	0.247825	0.459974	0.295102	0.307526	0.414626	1.47797	3.25823	0.309572	0.277875	0.454955	1.05093
BEND6	0.884421	1.2415	0.438475	1.14425	2.43184	0.81789	1.00174	1.3264	1.18262	0.894695	0.695291	1.15361	0.779449	0.410035	0.266876	1.17047	0.205653	0.77506	1.31208	0.879335	2.12247	0.527678	2.17925	0.718337	0.594661	0.987101	0.573009	1.07874	0.577293	1.02354	0.815847	3.02009	1.90039	7.34785	16.616	2.41526	0.969178	2.19441	1.08165	2.8033	2.44846
SDHAF2	0.941276	0.759802	0.859673	0.87595	0.84138	1.03706	0.813591	0.983745	1.17614	0.610032	0.910029	0.915814	0.818858	1.16754	0.976065	1.08187	1.15637	0.879099	0.970293	0.910819	0.84469	1.03704	0.823496	0.910076	1.00491	0.8335	0.993054	0.830812	1.06626	1.23356	0.961819	1.12441	1.27086	1.06883	1.05912	1.02605	0.941485	1.11301	1.31263	0.895529	1.2144
SDHAF1	0.852309	1.34272	0.845361	0.982199	1.22277	0.94948	1.03094	1.01067	1.14967	1.06797	0.860337	0.86903	0.956734	1.23619	0.863925	1.06151	0.945536	0.892842	0.756869	0.833428	0.915148	0.897742	1.22575	0.88264	1.91111	1.02001	1.17769	0.836415	0.756494	1.22164	0.59344	1.17276	0.892248	0.865724	1.20838	0.927364	1.05629	0.92912	1.05419	1.03544	0.785688
KHDC1	0.906354	0.590432	1.04463	1.31131	1.05848	1.32984	1.12437	0.995489	1.02385	0.818161	0.819676	1.18087	0.802587	0.640924	0.817747	1.27405	0.804415	1.04389	1.27635	0.884244	0.899617	0.943943	0.863271	1.10659	1.27747	1.27383	0.783316	0.601533	1.54969	0.883959	1.71062	1.60578	2.07351	1.0408	8.98559	1.1811	0.177374	1.9304	1.39078	3.03075	0.798222
SDHAP1	0.970487	0.552759	0.677555	0.482337	0.472488	1.52113	0.510389	1.10398	1.1521	0.286523	0.760803	0.830139	1.0124	1.29468	1.33083	1.35641	1.12704	0.407472	1.51569	0.626138	0.633574	1.21135	0.452645	0.776681	0.387229	0.350456	0.903448	0.383088	0.442302	1.80765	2.00549	1.65711	2.02657	1.35955	1.34918	0.802009	1.43851	1.17187	3.35407	1.45372	1.08993
[truncated: 18,463 more rows]
