# Supplementary material for: Identification of key genes associated with progression and prognosis for lung squamous cell carcinoma
Source: PeerJ. 2020 May 6;8:e9086. doi: 10.7717/peerj.9086 (PMC7210810; doi:10.7717/peerj.9086)
Supplement: Supplemental Information 4 [file peerj-08-9086-s004.xls]

## Sheet: DEGs
Gene	up/down
ABCC5	up
ADAM12	up
ADAM23	up
ADAMDEC1	up
AKR1B10	up
ANLN	up
APOBEC3B	up
ARNTL2	up
ASPM	up
ATAD2	up
AURKA	up
AURKB	up
BIRC5	up
BUB1	up
C12orf56	up
CCNA2	up
CCNB2	up
CCNE2	up
CDC45	up
CDC6	up
CDCA2	up
CDCA3	up
CDCA5	up
CDCA7	up
CDK1	up
CDKN2A	up
CDKN3	up
CDT1	up
CENPE	up
CENPF	up
CENPN	up
CENPU	up
CEP55	up
CHEK1	up
COCH	up
COL10A1	up
COL11A1	up
CTHRC1	up
CXCL13	up
DEPDC1	up
DLGAP5	up
DSC3	up
DSG3	up
DTL	up
ERO1A	up
FANCI	up
FOXM1	up
FSCN1	up
GINS1	up
GINS2	up
GJB6	up
GREM1	up
GTSE1	up
HJURP	up
HMMR	up
IGF2BP3	up
KIAA0101	up
KIF11	up
KIF14	up
KIF15	up
KIF18B	up
KIF20A	up
KIF23	up
KIF2C	up
KIF4A	up
KNL1	up
KRT16	up
KRT6B	up
LRRC15	up
LY6K	up
LYPD3	up
MAD2L1	up
MCM10	up
MCM2	up
MELK	up
MELTF	up
MKI67	up
MMP1	up
MMP11	up
MMP12	up
MMP3	up
MMP9	up
NCAPG	up
NDC80	up
NEK2	up
NUF2	up
OIP5	up
PBK	up
PKP1	up
POLQ	up
PPP2R2C	up
PRC1	up
PTHLH	up
RAD51	up
RAD51AP1	up
RRM2	up
S100A2	up
S100A7	up
SLC16A1	up
SLC7A11	up
SPC25	up
SPP1	up
SPRR1A	up
SPRR1B	up
SPRR3	up
TK1	up
TMPRSS11E	up
TOP2A	up
TPX2	up
TRIP13	up
TTK	up
TYMS	up
UCHL1	up
ULBP2	up
WDR72	up
ZWINT	up
ABCA8	down
ABI3BP	down
ADAMTSL3	down
ADH1B	down
AGR3	down
AKAP12	down
ANOS1	down
ARHGAP6	down
ASPA	down
ATOH8	down
ATP1A2	down
C16orf89	down
C1QTNF7	down
C20orf85	down
C2orf40	down
C7	down
CAPN8	down
CCBE1	down
CDO1	down
CHRDL1	down
CPED1	down
CYP4B1	down
DNALI1	down
EDNRB	down
ERBB4	down
FAM107A	down
FAXDC2	down
FHL1	down
FILIP1	down
FLRT3	down
FMO2	down
FMO5	down
FOLR1	down
FOXA2	down
FXYD1	down
GDF10	down
GPIHBP1	down
GPM6A	down
HLF	down
IGSF10	down
IL33	down
ITGA8	down
ITIH5	down
JAM2	down
LIFR	down
LIMCH1	down
LINC00261	down
LMO3	down
MACROD2	down
MFAP4	down
NOSTRIN	down
NR3C2	down
OGN	down
PCDH9	down
PDE5A	down
PEBP4	down
PGM5	down
PIGR	down
PPP1R9A	down
PRDM16	down
RBMS3	down
RNASE4	down
RRAD	down
SCARA5	down
SCGB1A1	down
SCGB3A1	down
SCN7A	down
SDPR	down
SFTA3	down
SHANK2	down
SNTN	down
SORBS1	down
SSTR1	down
SYNE1	down
SYNPO2	down
TCEAL2	down
TCF21	down
TMEM100	down
TNNC1	down
TSPAN8	down
WFDC1	down
WIF1	down
WISP2	down
ZBTB16	down

## Sheet: GSE19188
Gene symbol	ID	adj.P.Value	logFC
ABCA13	1553605_a_at	2.22e-09	2.03187
ABCC5	209380_s_at	4.08e-29	2.53687
ABCC5	226363_at	1.56e-22	2.40865
ADAM12	226777_at	8.17e-22	3.12934
ADAM12	202952_s_at	3.42e-19	2.27605
ADAM12	213790_at	1.79e-18	2.34655
ADAM23	206046_at	1.13e-19	2.48847
ADAM23	244463_at	4e-17	2.45831
ADAM23	213808_at	7.12e-15	2.17571
ADAMDEC1	206134_at	2.19e-11	3.04287
ADH7	210505_at	3.74e-23	3.26112
AHNAK2	212992_at	5.35e-15	2.49371
AKR1B10	206561_s_at	5.65e-33	6.2508
AKR1C1	217626_at	8.33e-20	3.74719
AKR1C1	216594_x_at	1.59e-18	2.71852
AKR1C1	204151_x_at	1.49e-17	2.49072
ALDH3A1	205623_at	6.31e-11	2.86261
ANLN	222608_s_at	3.25e-31	4.02743
ANLN	1552619_a_at	2.3e-22	2.48674
ANP32E	208103_s_at	1.16e-25	2.02039
APOBEC3B	206632_s_at	3.07e-15	2.56326
ARNTL2	224204_x_at	6.95e-31	3.01305
ARNTL2	220658_s_at	2.02e-29	3.32392
ARNTL2	223586_at	4.72e-25	2.32093
ARTN	207675_x_at	4.33e-23	2.02317
ASPM	219918_s_at	3.45e-30	3.77256
ATAD2	222740_at	1.04e-22	2.02541
ATAD2	218782_s_at	3.81e-21	2.0162
ATP11B	1564064_a_at	5.43e-30	2.40476
ATP11B	1554557_at	6.43e-22	2.18174
AURKA	208079_s_at	3.73e-32	2.78509
AURKA	204092_s_at	3.88e-32	2.49659
AURKB	209464_at	1.08e-31	2.15286
BBOX1-AS1	243018_at	1.22e-32	2.57651
BCL11A	210347_s_at	1.46e-24	2.21295
BCL11A	222891_s_at	6.97e-24	3.09206
BCL11A	219498_s_at	2.46e-23	2.4599
BCL11A	219497_s_at	2.34e-22	2.79287
BIRC5	202094_at	3.44e-35	2.25546
BIRC5	202095_s_at	3e-33	3.64562
BIRC5	1555826_at	8.74e-23	2.09084
BMP7	209591_s_at	2.46e-38	3.28421
BNC1	1552487_a_at	5.68e-26	3.20192
BRIP1	235609_at	3.65e-28	2.23667
BTBD11	228570_at	1.85e-23	2.25745
BUB1	209642_at	9.75e-29	2.71777
BUB1B	203755_at	1.13e-28	3.1327
C10orf99	227736_at	1.23e-13	2.37428
C12orf56	236840_at	3.45e-28	2.67874
C5orf46	1554195_a_at	2.76e-22	2.01404
CA12	204508_s_at	1.53e-19	2.46222
CA12	214164_x_at	8.08e-18	2.38525
CA12	203963_at	6.42e-17	2.81722
CA12	215867_x_at	8.28e-17	2.43401
CA12	210735_s_at	1.59e-16	2.25904
CABYR	219928_s_at	4.33e-19	2.1087
CALB1	205625_s_at	5.93e-09	2.63311
CALB1	205626_s_at	4.99e-08	2.00015
CALML3	210020_x_at	3.47e-33	4.80635
CAPNS2	223832_s_at	6.59e-27	3.36741
CCDC34	226287_at	7.61e-26	2.49065
CCNA2	203418_at	5.02e-31	2.69883
CCNA2	213226_at	2.54e-22	2.09478
CCNB1	214710_s_at	7.37e-33	3.51294
CCNB1	228729_at	5.62e-29	2.53218
CCNB2	202705_at	1.2e-35	3.56939
CCNE1	213523_at	7.78e-24	2.0582
CCNE2	205034_at	4.24e-17	2.00112
CD24	208650_s_at	3.94e-13	2.11337
CDC20	202870_s_at	8.49e-36	3.71943
CDC45	204126_s_at	7.17e-34	2.41424
CDC6	203967_at	1.69e-33	2.37977
CDCA2	226661_at	1.61e-26	2.30396
CDCA3	223307_at	1.74e-35	2.9756
CDCA3	221436_s_at	1.6e-34	2.04356
CDCA5	224753_at	3.77e-38	2.49574
CDCA7	224428_s_at	2.2e-26	3.20947
CDH3	203256_at	3.9e-21	2.46174
CDK1	203213_at	9.01e-31	2.8014
CDK1	203214_x_at	5.13e-28	2.65039
CDK1	210559_s_at	3.82e-26	2.96558
CDKN2A	209644_x_at	5.03e-18	2.06356
CDKN3	209714_s_at	5.82e-31	3.42224
CDKN3	1555758_a_at	3.03e-28	3.42289
CDT1	228868_x_at	2.05e-26	2.01274
CENPE	205046_at	5.18e-27	2.12997
CENPF	207828_s_at	3.45e-36	3.36285
CENPN	219555_s_at	2.75e-30	2.70315
CENPU	218883_s_at	7.02e-23	2.64079
CENPW	226936_at	6.95e-31	2.68112
CEP55	218542_at	1.06e-30	3.42719
CERS6	235463_s_at	5.92e-23	2.07251
CHEK1	205394_at	1.55e-28	2.34647
CKMT1A///CKMT1B	202712_s_at	6.97e-31	3.04034
CLCA2	217528_at	4.53e-36	5.56802
CLCA2	206165_s_at	1.71e-34	5.68336
CLCA2	206166_s_at	2.51e-32	4.43928
CLCA2	206164_at	4.21e-31	3.98158
CLDN1	222549_at	1.12e-08	2.01861
CNTNAP2	219300_s_at	4.08e-17	2.81171
COCH	205229_s_at	1.14e-17	2.71955
COL10A1	205941_s_at	1.69e-21	2.88331
COL10A1	217428_s_at	8.8e-20	3.33949
COL11A1	37892_at	6.06e-35	5.76929
COL11A1	204320_at	1.16e-33	5.24511
COL12A1	231766_s_at	9.44e-14	2.2781
COL17A1	204636_at	5.08e-17	2.00411
COL1A1	202311_s_at	5.34e-18	3.39103
COL1A1	202310_s_at	2.27e-15	3.05209
COL1A2	202404_s_at	1.31e-14	2.32775
COL3A1	232458_at	1.02e-15	2.56483
COL3A1	211161_s_at	1.31e-12	2.28106
COL3A1	201852_x_at	2.29e-11	2.2822
COL5A2	221730_at	2.87e-14	2.17093
COL5A2	221729_at	3.52e-13	2.09272
COL7A1	204136_at	7.01e-28	2.57738
CSTA	204971_at	2.28e-32	2.2256
CTHRC1	225681_at	1.25e-18	3.6051
CTSV	210074_at	3.43e-29	2.33734
CTTN	214073_at	9.58e-21	2.46325
CXCL13	205242_at	4.75e-13	3.97139
CXCL14	218002_s_at	2e-11	3.02374
CXCL14	222484_s_at	2.79e-11	2.96909
CYP2S1	223385_at	5.51e-20	2.27564
CYP4F11	206153_at	1.59e-11	2.15816
DAPL1	229290_at	2.26e-29	5.15272
DCUN1D1	222678_s_at	2.07e-21	2.15348
DEPDC1	222958_s_at	1.45e-33	2.75579
DEPDC1	232278_s_at	4.88e-24	2.05886
DIO2	203699_s_at	7.9e-18	2.02787
DLGAP5	203764_at	7.04e-33	3.82042
DSC3	206032_at	1.88e-52	5.17312
DSC3	206033_s_at	2.25e-45	4.84836
DSC3	244107_at	9.42e-25	2.66854
DSG2	1553105_s_at	1.03e-12	2.10054
DSG3	235075_at	1.83e-58	6.15161
DSG3	205595_at	1.67e-45	4.87647
DSP	200606_at	1.79e-30	3.45719
DST	204455_at	3.35e-42	5.91971
DST	216918_s_at	3.18e-26	2.9781
DTL	222680_s_at	2.28e-27	2.55489
DTL	218585_s_at	6.49e-19	2.81703
DUXAP10	242881_x_at	5.46e-32	4.00934
E2F7	228033_at	6.04e-32	2.89464
ECE2	227103_s_at	6.15e-28	2.02514
ECT2	219787_s_at	4.04e-31	2.90669
EGLN3	222847_s_at	6.5e-28	3.00715
EGLN3	219232_s_at	8.22e-20	2.38442
EIF4EBP1	221539_at	2.4e-22	2.05811
EPN3	223895_s_at	2.23e-28	2.11136
EPT1	1555274_a_at	9.33e-33	2.68684
ERO1A	222646_s_at	1.01e-24	2.5903
EZH2	203358_s_at	3.37e-27	2.72219
F12	205774_at	2.24e-24	2.06938
FAM72A///FAM72D///FAM72B///FAM72C	225834_at	1.09e-28	2.61749
FAM83B	232202_at	8.58e-50	4.41367
FAM83C	1556793_a_at	9.21e-22	2.61143
FAM83D	225687_at	4.34e-27	2.94067
FAM84A	225667_s_at	3.6e-17	2.38451
FANCI	213007_at	3.1e-31	2.77203
FANCI	213008_at	3.25e-31	2.32896
FAT2	208153_s_at	9.1e-33	3.15598
FBN2	203184_at	8.41e-14	3.03796
FBXO32	225803_at	1.11e-31	2.53147
FBXO32	241762_at	5.12e-29	2.28159
FBXO45	225100_at	7.3e-26	2.17816
FCRL5	231647_s_at	1e-09	2.10759
FERMT1	60474_at	1.95e-44	3.43905
FERMT1	218796_at	5.14e-43	3.50683
FGFBP1	205014_at	7.13e-19	2.85813
FNDC1	226930_at	1.99e-14	2.48198
FOXD1	206307_s_at	2.6e-26	2.59267
FOXE1	206912_at	1.59e-27	3.98148
FOXM1	202580_x_at	3.17e-41	3.20058
FSCN1	201564_s_at	9.59e-26	2.05721
FST	204948_s_at	2.55e-16	2.21749
FST	207345_at	1.44e-14	2.13229
FST	226847_at	3.62e-14	2.4972
FZD10	219764_at	4.76e-18	2.60836
GBP6	1559607_s_at	1.14e-36	4.05905
GBP6	1559606_at	1.74e-26	2.81682
GCLC	202923_s_at	1.19e-30	2.81976
GCLC	202922_at	3.27e-23	2.10182
GDA	224209_s_at	1.17e-21	3.07533
GGH	203560_at	1.53e-24	2.17925
GINS1	206102_at	9.06e-37	3.5843
GINS2	221521_s_at	1.51e-35	2.99955
GJB2	223278_at	7.84e-41	5.62058
GJB3	205490_x_at	9.09e-28	2.2488
GJB3	215243_s_at	1.77e-23	2.0793
GJB5	206156_at	5.42e-35	2.43097
GJB6	231771_at	2.01e-44	6.06064
GMNN	218350_s_at	3.67e-29	2.0353
GPC1	202756_s_at	5.13e-24	2.08029
GPI	208308_s_at	3.19e-28	2.04556
GPR87	219936_s_at	4.21e-42	4.86501
GPX2	202831_at	1.7e-33	5.66715
GREM1	218469_at	3.77e-24	4.55615
GREM1	218468_s_at	2.86e-23	4.1947
GRHL1	222830_at	4.22e-19	2.18446
GRHL3	232116_at	4.07e-23	2.19289
GSTA1	203924_at	1.08e-05	2.09702
GTSE1	204318_s_at	1.32e-34	2.66079
HELLS	223556_at	1.46e-28	2.29073
HILPDA	1554452_a_at	6.46e-14	2.30322
HILPDA	218507_at	4.49e-13	2.17933
HIST1H2BJ///HIST1H2BG	210387_at	6.52e-16	2.73148
HJURP	218726_at	5.55e-37	2.61221
HMGA2	208025_s_at	3.38e-26	3.48955
HMGB3	203744_at	1.97e-25	2.31357
HMMR	207165_at	2.01e-22	2.75539
HOXA1	214639_s_at	2.08e-30	2.00347
HOXC6	206858_s_at	3.79e-19	2.34694
HRASLS	219983_at	5.63e-21	2.63024
HS6ST2	1552767_a_at	1.86e-24	3.07372
HS6ST2	230030_at	2.85e-23	2.63758
HSPD1	241716_at	6.42e-14	2.04191
IGF2BP3	203819_s_at	1.08e-33	4.24941
IGF2BP3	203820_s_at	7.4e-33	3.83913
IGFBP2	202718_at	2.22e-20	2.68576
IGFBP3	210095_s_at	1.08e-20	2.56961
IGFBP3	212143_s_at	7.67e-18	2.54376
IGSF9	229276_at	1.04e-30	2.19876
IL20RB	228575_at	3.93e-20	2.79143
IRF6	202597_at	2.32e-37	2.40233
IRF6	1552477_a_at	1.15e-32	3.21801
KCTD1	226245_at	1.18e-28	2.37219
KCTD1	226246_at	3.19e-28	2.3467
KIAA0101	202503_s_at	4.01e-24	3.4114
KIF11	204444_at	1.14e-26	2.56914
KIF14	206364_at	2.19e-32	2.97932
KIF14	236641_at	3.02e-30	2.24607
KIF15	219306_at	4.85e-30	2.23786
KIF18B	222039_at	5.96e-33	2.3213
KIF20A	218755_at	1.17e-27	2.6944
KIF23	204709_s_at	1.44e-28	2.71516
KIF26B	238617_at	7.3e-14	2.16589
KIF2C	209408_at	4.64e-33	2.80031
KIF4A	218355_at	1.9e-40	3.27535
KLC3	239853_at	2.91e-25	2.02929
KLHL13	227875_at	3.11e-22	2.73287
KNL1	228323_at	9.58e-29	2.5089
KRT13	207935_s_at	3.76e-24	5.13964
KRT14	209351_at	1.35e-24	5.20898
KRT15	204734_at	2.89e-31	5.14304
KRT16	209800_at	1.2e-30	4.07476
KRT17///JUP	205157_s_at	1.69e-45	5.91427
KRT17///JUP	212236_x_at	1.06e-43	5.63408
KRT19	201650_at	6.59e-25	2.24951
KRT5	201820_at	2.55e-42	6.98542
KRT6A	209125_at	5.05e-55	8.26993
KRT6B	209126_x_at	1.26e-49	4.76336
KRT6B	213680_at	7.54e-47	6.77861
KRT6C///KRT6B///KRT6A	214580_x_at	1.63e-59	5.81825
KRTDAP	230835_at	5.02e-08	2.04427
LGALS7B///LGALS7	206400_at	1.5e-18	2.93319
LINC00673///LINC00511	227452_at	9.72e-30	2.95251
LINC01133	239370_at	2.17e-16	2.96322
LINC01296///DUXAP10	242546_at	1.64e-24	2.24893
LOC100507855///AK4	204348_s_at	3.96e-29	3.044
LOC100507855///AK4	204347_at	8.95e-28	2.00368
LOC100507855///AK4	225342_at	3.83e-20	2.44439
LOC101928100	242873_at	1.85e-24	2.18825
LOC101930400///AKR1C2	209699_x_at	2.17e-19	2.78487
LOC101930400///AKR1C2	211653_x_at	9.61e-19	2.81053
LOC101930400///AKR1C2///AKR1C1	1555854_at	3.13e-10	2.33481
LOC728554///THOC3	224623_at	1.77e-26	2.00289
LOC730101	213248_at	5.81e-16	2.2041
LRRC15	213909_at	2.16e-12	2.28373
LY6D	206276_at	3.08e-13	2.87106
LY6K	223687_s_at	6.41e-27	2.62797
LYPD3	204952_at	9.65e-22	3.11346
MAD2L1	203362_s_at	3.22e-30	3.2597
MAD2L1	1554768_a_at	3.41e-20	2.30674
MAGEA6	214612_x_at	1.38e-09	2.44933
MAGEA6///MAGEA3	209942_x_at	7.1e-10	2.53437
MARK1	221047_s_at	5.88e-35	2.41659
MCM10	220651_s_at	3.76e-31	2.06289
MCM2	202107_s_at	5.87e-34	2.47263
MCM4	212141_at	4.46e-38	2.25469
MCM4	222036_s_at	3.63e-37	2.5622
MELK	204825_at	7.75e-33	3.36067
MELTF	235911_at	1.16e-25	2.16821
MIR205HG	226755_at	2.47e-22	2.42982
MIR3658///UCK2	209825_s_at	3.23e-24	2.1282
MKI67	212022_s_at	6.24e-30	2.80835
MKI67	212021_s_at	7.1e-25	2.42589
MLLT11	211071_s_at	3.77e-13	2.26568
MMP1	204475_at	8.5e-16	4.45581
MMP10	205680_at	1.89e-11	3.35401
MMP11	203878_s_at	1.13e-20	2.31192
MMP12	204580_at	2.08e-25	5.53185
MMP3	205828_at	1.66e-14	2.45492
MMP9	203936_s_at	1.46e-14	2.51281
MTFR2	228069_at	1.78e-22	2.02299
NCAPG	218663_at	6.97e-31	2.24138
NCAPG	218662_s_at	1.49e-30	2.61663
NCAPH	212949_at	4.66e-37	2.09922
NDC80	204162_at	5.81e-27	3.10478
NDE1	227249_at	1.39e-30	2.12045
NEFL	221805_at	9.99e-10	2.07189
NEK2	204641_at	2.94e-43	3.25359
NMRAL1P1	241418_at	6.35e-23	4.49582
NMU	206023_at	1.49e-19	2.41522
NQO1	210519_s_at	1.07e-15	2.3557
NQO1	201467_s_at	1.16e-15	2.17942
NTRK2	221795_at	1.37e-08	2.43624
NTRK2	221796_at	8.02e-07	2.08268
NTS	206291_at	2.79e-17	5.07519
NUF2	223381_at	9.74e-37	3.37842
NUSAP1	219978_s_at	5.19e-29	2.86366
NUSAP1	218039_at	1.02e-24	2.9654
OIP5	213599_at	5.14e-32	2.48074
ORC6	219105_x_at	6.2e-31	2.11075
PAICS	201014_s_at	1.61e-25	2.31343
PAX9	231145_at	5.12e-17	2.07059
PBK	219148_at	9.3e-29	3.59085
PCDH19	227282_at	2.42e-13	2.47721
PCDH7	205534_at	6.18e-16	2.11023
PERP	222392_x_at	9.18e-42	2.3182
PERP	217744_s_at	6.28e-37	3.06275
PFN2	204992_s_at	8.51e-26	2.19882
PI3	41469_at	1.02e-13	2.71899
PI3	203691_at	4.33e-13	2.80025
PIGX	1563111_a_at	1e-28	2.28063
PITX1	208502_s_at	1.07e-25	2.38564
PKP1	221854_at	9.86e-60	5.54805
PKP1	205724_at	3.79e-31	2.23491
PLD1	232530_at	4.4e-16	2.09322
PLOD2	202619_s_at	1.58e-17	2.04087
POLQ	207746_at	1.49e-33	2.4892
POSTN	210809_s_at	2.02e-11	2.05861
POSTN	1555778_a_at	5.7e-10	2.48613
PPAT	209433_s_at	3.52e-18	2.09521
PPP2R2C	228010_at	7.76e-21	2.63931
PRC1	218009_s_at	1.08e-32	3.2831
PRR11	228273_at	1.21e-26	2.67761
PSAT1	223062_s_at	3.82e-32	4.25535
PTGFRN	224950_at	2.09e-26	2.09041
PTGR1	228825_at	2.04e-13	2.04711
PTHLH	211756_at	2.91e-35	5.48178
PTHLH	206300_s_at	1.44e-26	4.37725
PTHLH	210355_at	5.01e-22	2.93338
PTPRZ1	204469_at	2.65e-38	4.96762
PTTG1	203554_x_at	5.82e-28	2.52967
RACGAP1	222077_s_at	3.45e-28	2.13044
RAD51	205024_s_at	2.16e-32	2.05805
RAD51AP1	204146_at	4.06e-29	2.51136
RFC4	204023_at	2.97e-35	2.812
RHCG	219554_at	1.59e-14	2.43373
RHOV	241990_at	2.62e-21	2.27644
RMI2	226456_at	1.41e-25	2.59141
RPL39L	210115_at	7.29e-29	2.55385
RRM2	201890_at	4.52e-25	3.50626
RRM2	209773_s_at	2.68e-23	3.86945
RSRC1	1555501_s_at	5.34e-36	2.16412
S100A2	204268_at	1.51e-31	5.87288
S100A7	205916_at	4.08e-10	2.67717
SERPINB13	217272_s_at	7.08e-30	4.99077
SERPINB13	211361_s_at	8.33e-23	3.66031
SERPINB3	209720_s_at	2.74e-14	3.52141
SERPINB3	209719_x_at	3.28e-13	3.62307
SERPINB4	211906_s_at	1.23e-11	2.39869
SERPINB4///SERPINB3	210413_x_at	1.87e-12	2.55283
SERPINB5	204855_at	8.58e-50	6.11777
SESN3	235683_at	1.15e-31	3.72392
SFN	33323_r_at	2.24e-18	2.06478
SFN	209260_at	3.94e-18	2.39535
SGO2	235425_at	3.98e-26	2.3204
SHCBP1	219493_at	8.85e-18	2.01497
SIX1	228347_at	6.7e-18	2.55593
SLC16A1	209900_s_at	1.16e-20	2.0316
SLC16A1	202236_s_at	1.89e-16	2.12854
SLC2A1	201250_s_at	1.78e-51	4.52588
SLC2A1	201249_at	4.24e-22	2.15691
SLC35F6///CENPA	204962_s_at	7.55e-41	3.621
SLC44A5	235763_at	2.11e-23	2.40915
SLC4A11	223748_at	1.31e-17	2.09732
SLC6A10PB///SLC6A10P///SLC6A8	215812_s_at	1.35e-40	3.75657
SLC6A8	213843_x_at	2.41e-44	4.38639
SLC6A8	210854_x_at	2.95e-44	4.3547
SLC6A8	202219_at	9.65e-41	4.13099
SLC7A11	217678_at	2.26e-14	2.49356
SLC7A11	209921_at	1.07e-13	2.26987
SNORA11E///SNORA11D///MAGED4///MAGED4B	223313_s_at	7.06e-25	2.06313
SNORA11E///SNORA11D///MAGED4///MAGED4B	221261_x_at	2.04e-24	2.26509
SOX2	213721_at	9.71e-29	3.40075
SOX2	228038_at	3.95e-25	4.91794
SOX2-OT	231898_x_at	1.94e-10	2.26856
SPAG5	203145_at	1.41e-28	2.34096
SPC25	209891_at	1.22e-27	2.25604
SPOCK1	202363_at	5.01e-14	2.00664
SPP1	209875_s_at	1.46e-21	4.42682
SPRR1A	213796_at	1.45e-27	5.62599
SPRR1A	214549_x_at	2.2e-23	3.46368
SPRR1B	205064_at	3.25e-30	5.46828
SPRR2B	208539_x_at	2.9e-21	3.55047
SPRR3	232082_x_at	2.79e-27	4.97883
SPRR3	218990_s_at	3.63e-22	5.15985
SRD5A1	204675_at	9.45e-25	2.49172
STEAP1	205542_at	1.95e-14	2.23966
STIL	205339_at	4.48e-32	2.13362
SULF1	212353_at	5.26e-24	3.06534
SULF1	212354_at	1.16e-23	2.81353
SULF1	212344_at	7.22e-22	2.64959
SUSD4	223822_at	5.7e-31	2.48192
SUSD4	223821_s_at	8e-31	2.30003
TBL1XR1	222634_s_at	9.37e-20	2.08244
TENM2	231867_at	4.55e-12	2.20363
TENM4	213273_at	1.61e-26	2.01364
TFAP2A	204653_at	1.34e-38	3.98274
THBS2	203083_at	2.71e-15	2.5739
TK1	202338_at	7.12e-31	2.21239
TK1	1554408_a_at	7.34e-27	2.35117
TMEM117	223594_at	7.31e-24	2.07977
TMEM158	213338_at	9.48e-17	2.41963
TMEM40	222892_s_at	2.56e-28	2.02961
TMPRSS11D	207602_at	3.11e-21	2.73713
TMPRSS11E	220431_at	3.88e-11	2.0581
TMPRSS4	218960_at	2.96e-44	4.09965
TOP2A	201291_s_at	9.73e-31	4.59433
TOP2A	201292_at	1.2e-29	3.80425
TP63	209863_s_at	1.46e-51	5.616
TP63	207382_at	3.76e-33	2.51029
TP63	211194_s_at	9.47e-31	3.07111
TPRG1	229764_at	2.28e-13	2.1469
TPX2	210052_s_at	2.38e-34	3.64811
TRIM29	202504_at	6.66e-38	4.3864
TRIM29	211002_s_at	2.6e-34	2.47336
TRIM59	227801_at	1.06e-23	2.29332
TRIM59///IFT80	235476_at	3.03e-27	2.47604
TRIP13	204033_at	5.57e-23	2.74769
TTK	204822_at	2.04e-38	3.99365
TWIST1	213943_at	1.12e-20	2.99062
TYMS	202589_at	1.1e-19	2.47474
UBE2C	202954_at	6.07e-34	3.07112
UBE2S	202779_s_at	1.9e-23	2.38053
UBE2T	223229_at	7.22e-34	3.02414
UCHL1	201387_s_at	1.84e-15	2.92663
UGT1A1///UGT1A4///UGT1A9///UGT1A6///UGT1A8///UGT1A10	207126_x_at	3.47e-28	4.0373
UGT1A1///UGT1A4///UGT1A9///UGT1A6///UGT1A8///UGT1A10	204532_x_at	2.49e-27	3.93328
UGT1A3///UGT1A1///UGT1A4///UGT1A9///UGT1A5///UGT1A6///UGT1A7///UGT1A8///UGT1A10	215125_s_at	1.66e-27	4.88454
UGT1A3///UGT1A1///UGT1A4///UGT1A9///UGT1A5///UGT1A6///UGT1A7///UGT1A8///UGT1A10	206094_x_at	4.77e-27	3.60377
UGT1A3///UGT1A1///UGT1A4///UGT1A9///UGT1A5///UGT1A6///UGT1A7///UGT1A8///UGT1A10	208596_s_at	4e-26	4.18038
UGT8	228956_at	9.62e-20	2.58219
UHRF1	225655_at	1.6e-29	2.96518
ULBP2	238542_at	1.16e-21	2.38574
UPK1B	210065_s_at	3.31e-10	2.53772
UPK1B	210064_s_at	7.57e-10	2.54216
VSNL1	203798_s_at	7.19e-31	3.12828
VSNL1	203797_at	1.34e-25	2.56301
WDR66	230193_at	7.06e-15	2.94365
WDR72	227174_at	8.56e-48	5.22312
WDR72	236741_at	6.16e-46	3.24039
WISP1	229802_at	6.17e-11	2.1793
ZIC2	223642_at	2.1e-25	2.03677
ZNF750	219995_s_at	3.29e-19	2.5715
ZWINT	204026_s_at	1.51e-21	2.56314
ABCA3	204343_at	5.52e-30	-3.01722
ABCA8	204719_at	1.03e-32	-4.01761
ABI3BP	223395_at	1.14e-28	-2.83505
ACACB	49452_at	7.45e-23	-2.03297
ACADL	206069_s_at	1.16e-28	-3.09664
ACADL	206068_s_at	9.23e-28	-2.88476
ACKR1	208335_s_at	1.07e-17	-2.52011
ACKR4	220351_at	8.63e-20	-2.26309
ACOXL	240189_at	1.63e-20	-2.07371
ACSL5	218322_s_at	2.13e-29	-2.57399
ACSS3	229222_at	2.61e-27	-2.07023
ACTG1P4///AMY2B///AMY2A///AMY1C///AMY1B///AMY1A	208498_s_at	2.78e-13	-2.59302
ACVRL1	226950_at	1.79e-25	-2.35318
ADAMTS8	235649_at	2.38e-31	-4.00125
ADAMTS8	220677_s_at	6.01e-27	-2.96992
ADAMTSL3	213974_at	1.09e-30	-2.89174
ADAMTSL4	226071_at	6.74e-20	-2.13452
ADARB1	203865_s_at	7.75e-24	-2.46793
ADGRD1	232267_at	9.72e-42	-3.59332
ADGRE5	202910_s_at	1.47e-30	-2.18087
ADGRF5	212950_at	5.15e-38	-3.41254
ADGRF5	212951_at	1.68e-34	-2.98562
ADGRG6	213094_at	4.4e-27	-2.53351
ADGRL2	206953_s_at	1.55e-18	-2.08594
ADH1B	209614_at	1.62e-34	-3.27986
ADH1B	209612_s_at	8.38e-31	-5.32329
ADH1B	209613_s_at	5.75e-29	-5.30141
ADIRF	203571_s_at	4.72e-18	-2.44338
ADRB1	229309_at	1.17e-27	-4.37442
ADRB2	206170_at	1.42e-24	-2.70902
AFF3	227198_at	2e-35	-3.7837
AGER	210081_at	2.06e-34	-4.82454
AGER	217046_s_at	7.63e-29	-3.34758
AGR3	228241_at	5.99e-21	-4.0219
AGTR1	205357_s_at	1.05e-31	-3.1463
AGTR2	207294_at	6.38e-12	-2.45447
AGTR2	222321_at	6.44e-12	-2.26189
AHCYL2	212814_at	8.59e-35	-2.33413
AK1	202587_s_at	2.94e-27	-2.01626
AKAP12	227530_at	5.22e-20	-2.16943
AKAP12	227529_s_at	6.59e-20	-2.58454
AKAP12	231067_s_at	4.64e-14	-2.36916
ALDH3B1	205640_at	7.37e-29	-2.15229
ALOX5	204446_s_at	3.71e-28	-2.66183
ALOX5	214366_s_at	1.02e-24	-2.35175
ALOX5AP	204174_at	8.61e-23	-2.51475
ANGPT1	205609_at	5.59e-26	-2.67583
ANGPT1	205608_s_at	7.37e-20	-2.24504
ANK2	202920_at	3.29e-19	-2.24137
ANKRD29	229308_at	5.55e-31	-3.36816
ANKRD29	238332_at	1.73e-25	-2.50253
ANOS1	205206_at	7.04e-22	-2.58198
ANXA3	209369_at	9.13e-20	-2.69556
AOC3	204894_s_at	7.78e-28	-2.78832
AOX1	205083_at	3.68e-20	-2.26754
APOH	205216_s_at	7.12e-22	-2.38077
AQP1	209047_at	3.38e-31	-3.01666
AQP1	207542_s_at	3.68e-24	-2.90333
AQP4	210068_s_at	4.35e-28	-3.89259
AQP4	210906_x_at	2.9e-27	-3.45638
AQP4	210066_s_at	2.34e-25	-2.73038
AQP4	226228_at	9.03e-24	-4.97228
AQP4	210067_at	6.15e-19	-2.80928
AREG	205239_at	3.8e-12	-2.53282
ARFGEF3	228051_at	1.83e-24	-2.41073
ARGLU1	227448_at	8.22e-21	-2.22052
ARHGAP18	225166_at	9.29e-26	-2.10156
ARHGAP29	203910_at	1.71e-28	-2.32593
ARHGAP44	205414_s_at	2.93e-32	-2.5816
ARHGAP6	206167_s_at	9.3e-34	-3.10157
ARRB1	222912_at	1.2e-31	-2.8615
ARRB1	43511_s_at	1.14e-25	-2.17276
ASPA	206030_at	1.27e-26	-2.26021
ATOH8	228890_at	5.15e-21	-2.03578
ATP11A	230875_s_at	1.68e-31	-2.45262
ATP13A4-AS1	231512_at	1.31e-13	-2.86557
ATP1A2	203296_s_at	3.21e-22	-2.2928
ATP8A1	213106_at	2.89e-28	-2.7909
AZGP1	209309_at	1.63e-11	-2.56469
BMP2	205289_at	1.4e-19	-2.68506
BMP2	205290_s_at	6.88e-18	-2.50447
BMP5	205430_at	2.08e-28	-2.8019
BTNL9	228434_at	6.79e-26	-3.47052
BTNL9	229985_at	2.51e-15	-2.29628
C14orf132	218820_at	7.09e-23	-2.30457
C16orf54	1559584_a_at	3.76e-21	-2.13619
C16orf89	229177_at	4.94e-27	-3.64768
C1orf116	219476_at	1.76e-26	-3.405
C1orf116	228865_at	1.33e-21	-2.12838
C1orf162	228532_at	2.88e-21	-2.31224
C1QTNF7	239349_at	2.4e-23	-2.86571
C20orf85	229542_at	1.42e-05	-2.11029
C2orf40	223623_at	7.7e-15	-2.93889
C4BPA	205654_at	4.53e-20	-3.93695
C7	202992_at	5.11e-20	-2.7498
C8orf34-AS1	1556421_at	9.61e-27	-2.35795
CA4	206209_s_at	4.22e-32	-4.15926
CA4	206208_at	1.19e-27	-2.56941
CAB39L	225915_at	2.01e-16	-2.0758
CACNA1D	210108_at	1.06e-27	-2.23561
CACNA2D2	204811_s_at	8.27e-33	-3.64287
CADM1	209031_at	1.92e-26	-2.56206
CADM1	209032_s_at	1.4e-25	-2.27824
CALCRL	234996_at	2.43e-22	-2.31609
CALCRL	206331_at	9.57e-21	-2.18628
CALCRL	210815_s_at	1.6e-17	-2.35427
CAMK2N1	218309_at	1.49e-21	-2.3209
CAPN8	229030_at	1.14e-22	-2.16284
CAV1	212097_at	4.49e-28	-2.39452
CAV1	203065_s_at	1.43e-22	-2.3949
CAV2	203323_at	2.08e-22	-2.28591
CCBE1	229641_at	1.48e-34	-3.02682
CCDC141	1553645_at	4.32e-14	-2.14571
CCDC68	220180_at	3.21e-28	-2.67535
CCDC85A	235228_at	3.2e-23	-2.27512
CCL15-CCL14///CCL14	205392_s_at	2.22e-14	-2.17208
CCL2	216598_s_at	1.36e-09	-2.16398
CD36	228766_at	6.87e-30	-3.68579
CD36	206488_s_at	1.22e-25	-2.58446
CD36	209555_s_at	9.07e-24	-2.83533
CD52	34210_at	1.64e-19	-2.22514
CD52	204661_at	2.62e-19	-2.04442
CD55	201925_s_at	5.37e-27	-2.49321
CD55	201926_s_at	4.98e-26	-2.05276
CD55	1555950_a_at	6.48e-26	-2.112
CD93	202878_s_at	1.19e-28	-2.23376
CDH5	204677_at	1.77e-32	-2.86082
CDKL2	236331_at	6.85e-32	-2.7894
CDO1	204154_at	7.37e-24	-2.62043
CEACAM6	203757_s_at	2.29e-17	-2.72613
CEACAM6	211657_at	1.82e-16	-2.474
CEBPD	213006_at	1.8e-21	-2.46764
CELF2	227178_at	2.72e-38	-2.56471
CFD	205382_s_at	3.64e-21	-2.39558
CFLAR	235427_at	1.71e-34	-2.68825
CFTR	205043_at	8.05e-21	-2.22634
CGN	223233_s_at	2.46e-26	-2.15974
CHI3L2	213060_s_at	7.77e-18	-2.53854
CHRDL1	209763_at	6.36e-29	-3.67582
CITED2	209357_at	2.16e-23	-2.19389
CITED2	207980_s_at	4.57e-17	-2.06048
CLDN18	232578_at	6.07e-34	-5.14423
CLDN18	214135_at	2.52e-32	-5.04005
CLDN18	221133_s_at	4.8e-25	-3.58092
CLDN18	221132_at	2.84e-22	-3.2843
CLEC12A	1552398_a_at	1.87e-16	-2.09138
CLIC3	219529_at	1.51e-20	-2.88273
CLIC5	213317_at	1.14e-36	-5.15287
CLIC5	219866_at	1.2e-32	-3.76429
CLIC5	217628_at	3.67e-26	-2.26704
CMAHP	205518_s_at	2.6e-21	-2.73266
CMAHP	210571_s_at	1.91e-16	-2.30049
CNR1	213436_at	1.67e-21	-2.23544
COBL	213050_at	3.96e-32	-3.00539
COL14A1	228750_at	9.32e-12	-2.10971
COL4A3	222073_at	5.82e-27	-3.52558
COL4A3	214641_at	3.27e-23	-2.3144
COL4A4	229779_at	6.5e-28	-2.54031
COL6A6	230867_at	2.11e-28	-3.49608
COLEC12	221019_s_at	1.56e-22	-2.07314
CPA3	205624_at	2.35e-11	-2.1506
CPB2	206651_s_at	6.69e-25	-4.29473
CPED1	228728_at	1.91e-22	-2.11192
CPM	241765_at	6.17e-28	-2.35963
CPM	235019_at	5.37e-21	-2.49086
CPM	235706_at	6.36e-21	-2.22436
CPM	206100_at	7.29e-20	-2.73182
CRIP1	205081_at	3.75e-21	-2.51106
CRTAC1	221204_s_at	2.8e-25	-2.36465
CSRNP1	225557_at	1.72e-20	-2.11932
CST6	206595_at	1.27e-17	-2.29557
CX3CR1	205898_at	1.75e-23	-3.3129
CXCL2	209774_x_at	6.51e-17	-3.33801
CXCL3	207850_at	3.68e-11	-2.53227
CXCL5	214974_x_at	1.65e-09	-2.00928
CYB5A	207843_x_at	2.32e-30	-2.11008
CYB5A	209366_x_at	8.4e-30	-2.1545
CYB5A	215726_s_at	8.81e-29	-2.2693
CYP2B7P	210272_at	8.65e-31	-2.90458
CYP2B7P///CYP2B6	206754_s_at	2.59e-31	-3.83937
CYP4B1	1555497_a_at	7.34e-27	-3.86278
CYP4B1	210096_at	5.37e-26	-4.95078
CYYR1	228665_at	2.59e-27	-2.18233
CYYR1	235044_at	1.23e-22	-2.00711
DACH1	228915_at	1.89e-21	-2.46244
DACH1	205471_s_at	4.41e-19	-2.18433
DISP1	228184_at	5.82e-21	-2.15821
DLC1	224822_at	1.06e-32	-3.18561
DLC1	210762_s_at	9.73e-31	-2.9498
DLC1	220512_at	3.2e-30	-2.44805
DMBT1	208250_s_at	1.81e-15	-2.78928
DMD	203881_s_at	2.25e-20	-2.00471
DNALI1	227081_at	1.98e-31	-3.03121
DNASE1L3	205554_s_at	3.85e-13	-2.20776
DOCK4	205003_at	7.7e-29	-2.17874
DPEP2	219452_at	2.8e-25	-2.01004
DPP4	211478_s_at	7.61e-19	-2.00066
DPYSL2	200762_at	2.9e-34	-2.17104
DRAM1	218627_at	7.55e-31	-2.21604
DUOX1	219597_s_at	7.01e-28	-2.42168
ECSCR	227780_s_at	1.79e-30	-2.01998
ECSCR	228339_at	1.38e-29	-2.08408
EDNRB	204273_at	2.55e-34	-4.31349
EDNRB	206701_x_at	1.72e-32	-3.43369
EDNRB	204271_s_at	1.14e-30	-3.22847
EFEMP1	201843_s_at	9.6e-20	-2.33087
EMCN	227874_at	7.79e-36	-3.85925
EMCN	222885_at	1.09e-33	-2.92534
EMCN	219436_s_at	1.9e-30	-3.07942
EMP1	213895_at	2.56e-11	-2.07887
EMP2	225078_at	8.24e-25	-2.36722
EMP2	225079_at	5.05e-23	-2.1311
EMP2	204975_at	1.57e-21	-2.1964
ENPP4	204161_s_at	5.6e-28	-2.00626
ENPP4	204160_s_at	9.12e-27	-2.42145
EP300-AS1	1562921_at	3.69e-18	-2.36645
EPAS1	200878_at	4.67e-30	-2.30394
EPB41L5	225855_at	9.42e-32	-2.58487
EPB41L5	230951_at	3.19e-24	-2.64937
ERBB4	214053_at	7.54e-27	-2.29912
ERG	213541_s_at	2.24e-25	-2.06824
ESAM	225369_at	8.02e-32	-2.38185
EXOSC7///CLEC3B	205200_at	1.76e-30	-3.98126
FABP4	203980_at	7.96e-28	-4.10307
FAM107A	209074_s_at	4.04e-31	-4.32544
FAM107A	207547_s_at	3.61e-29	-3.235
FAM13C	1554547_at	2.63e-21	-2.21022
FAM150B	238018_at	1.93e-23	-2.99236
FAM162B	228875_at	1.59e-25	-2.39519
FAM184A	220150_s_at	5.39e-37	-2.68528
FAM189A2	213900_at	1.12e-32	-3.08937
FAM20A	242945_at	1.86e-23	-2.39482
FAM20A	241981_at	1.53e-21	-2.36916
FAR2	239108_at	8.31e-27	-2.29331
FAT3	236029_at	1.43e-19	-2.38066
FAXDC2	220751_s_at	5.26e-27	-2.6009
FBLN5	203088_at	1.25e-24	-2.65007
FBP1	209696_at	1.05e-24	-3.0427
FCER1A	211734_s_at	1.89e-22	-3.16673
FCN1	205237_at	1.18e-20	-2.37687
FCN3	205866_at	4.9e-27	-4.53704
FGFR4	204579_at	5.75e-22	-2.10833
FGG	219612_s_at	4.81e-13	-4.13967
FGR	208438_s_at	4.51e-24	-2.23611
FHL1	201540_at	1.48e-34	-3.32409
FHL1	210299_s_at	1.87e-33	-3.99215
FHL1	214505_s_at	2.77e-25	-3.15289
FHL1	210298_x_at	3.87e-24	-3.06922
FHL1	201539_s_at	4.33e-23	-2.94049
FHL5	220170_at	1.45e-26	-2.73064
FILIP1	235183_at	1.93e-36	-3.34734
FILIP1	1556325_at	1.03e-29	-2.93416
FILIP1	1570515_a_at	8.91e-22	-2.08415
FLJ35700	1559277_at	2.31e-08	-2.25409
FLRT3	222853_at	9.95e-21	-3.13494
FLRT3	219250_s_at	6.91e-19	-2.74045
FMO2	228268_at	1e-22	-3.27786
FMO2	211726_s_at	2.84e-19	-2.77054
FMO5	205776_at	2.15e-22	-2.22514
FOLR1	204437_s_at	9.85e-31	-4.44592
FOS	209189_at	1.02e-15	-2.28835
FOSB	202768_at	3.08e-19	-3.41836
FOXA2	40284_at	9.58e-31	-3.12999
FOXA2	210103_s_at	1.02e-29	-2.69267
FOXF1	205935_at	2.52e-26	-2.54756
FRMD3	229893_at	5.75e-26	-2.0133
FRMD3	230645_at	5.97e-26	-2.3207
FRY	204072_s_at	1.82e-32	-2.92674
FXYD1	205384_at	4.63e-24	-2.15735
GATA6	210002_at	2.17e-26	-2.60147
GDF10	206159_at	1.29e-23	-2.90089
GGT2///GGTLC1///GGTLC2///GGT1	209919_x_at	3.33e-21	-2.02936
GGTLC1	211416_x_at	5.08e-23	-2.50633
GIMAP6	229367_s_at	1.96e-23	-2.43909
GIMAP6	219777_at	5.78e-22	-2.20834
GIMAP8	235306_at	8.36e-25	-2.72506
GKN2	238222_at	4.16e-42	-4.69679
GLDN	230360_at	3.96e-27	-3.34536
GNG11	204115_at	7.86e-25	-2.17657
GNG11	239942_at	3.2e-20	-2.33428
GPIHBP1	238062_at	8.1e-22	-2.51168
GPM6A	209469_at	7.42e-34	-4.00421
GPM6A	209470_s_at	3.53e-33	-4.29091
GPRC5A	212444_at	1.8e-29	-3.49404
GPRC5A	203108_at	1.41e-27	-2.91325
GPX3	201348_at	1.6e-26	-3.0606
GPX3	214091_s_at	1.23e-23	-3.04896
GRAMD2	229616_s_at	1.78e-30	-2.63021
GRIA1	209793_at	1.88e-19	-2.04338
GRK5	204396_s_at	7.28e-29	-2.11213
GUCY1A2	236335_at	2.28e-21	-2.42717
GUCY1A2	228731_at	1.38e-18	-2.11157
HBA2///HBA1	217414_x_at	1.27e-20	-3.36595
HBA2///HBA1	211745_x_at	1.44e-20	-3.40694
HBA2///HBA1	209458_x_at	1.9e-20	-3.51299
HBA2///HBA1	204018_x_at	2.31e-20	-3.3983
HBA2///HBA1	211699_x_at	3.8e-20	-3.63145
HBA2///HBA1	214414_x_at	2.17e-19	-3.13078
HBB	217232_x_at	1.79e-20	-3.42334
HBB	211696_x_at	2.97e-19	-3.30163
HBB	209116_x_at	3.68e-19	-3.52344
HECW2	236089_at	8.09e-19	-2.14938
HHIP	230135_at	8.69e-28	-3.58881
HHIP	1556037_s_at	3.55e-26	-2.87398
HHIP	237466_s_at	5.38e-23	-2.55774
HHIP	223775_at	9.15e-19	-2.05878
HIGD1B	219719_at	9.33e-28	-2.25033
HLF	204754_at	7.62e-21	-2.27254
HOPX	211597_s_at	8.04e-21	-2.33376
HPGD	211548_s_at	1.86e-32	-4.11565
HPGD	203914_x_at	2.63e-31	-3.938
HPGD	203913_s_at	3.18e-28	-3.77644
HPGD	211549_s_at	3.51e-23	-2.57726
HPGDS	206726_at	1.88e-23	-2.34354
HSD17B6	205700_at	5.13e-32	-3.72433
HSD17B6	37512_at	7.2e-32	-3.88791
HSPB8	221667_s_at	3.16e-23	-2.30736
HYAL1	210619_s_at	8.29e-34	-2.68371
ICAM1	202637_s_at	4.06e-17	-2.28754
ICAM1	202638_s_at	4.88e-15	-2.70478
ICAM4	207194_s_at	2.91e-11	-2.13037
ID4	209292_at	1.09e-25	-2.94982
IFT57	222520_s_at	4.85e-32	-2.82893
IGSF10	230670_at	3.84e-30	-2.64217
IGSF10	1556579_s_at	1.87e-27	-2.79011
IL1RL1	242809_at	2.66e-20	-2.41628
IL1RL1	207526_s_at	1.9e-14	-3.16919
IL33	209821_at	2.67e-18	-2.07341
IL6	205207_at	7.64e-08	-2.4199
INMT	224061_at	3.87e-28	-3.43444
IRAK3	213817_at	4.64e-21	-2.12325
ITGA1	1560359_at	7.18e-25	-2.52044
ITGA1	226731_at	7.56e-23	-2.05259
ITGA8	235666_at	5.86e-32	-3.05089
ITGA8	214265_at	9.8e-26	-2.49382
ITIH5	219064_at	2.48e-29	-2.44391
ITM2A	202746_at	9.33e-20	-2.19909
JAM2	229127_at	1.87e-29	-2.64294
KANK3	213715_s_at	1.15e-22	-2.06295
KCNJ15	230585_at	6.63e-26	-3.0322
KCNK3	205952_at	2.76e-31	-3.64549
KCNK3	235108_at	4.74e-29	-2.74335
KCNT2	244455_at	4.89e-26	-2.65103
KDR	203934_at	1.66e-29	-2.38269
KIAA1211L	228067_at	3.07e-20	-2.07866
KIAA1462	231841_s_at	6.77e-24	-2.08929
KIAA1462	213316_at	4.29e-23	-2.374
KIT	205051_s_at	2.63e-20	-2.00692
KL	205978_at	6.59e-25	-2.13882
KLB	244276_at	3.28e-17	-2.52931
KLF2	219371_s_at	1.07e-26	-2.25167
KLF9	203543_s_at	1.57e-16	-2.09052
KRT7	209016_s_at	8.77e-19	-2.55168
LAMP3	205569_at	5.35e-27	-2.41511
LDB2	206481_s_at	1.03e-29	-2.70736
LEPROT///LEPR	209894_at	2.57e-29	-3.19346
LIFR	225575_at	5.82e-31	-3.19191
LIFR	227771_at	1.9e-25	-2.42056
LIFR	225571_at	1.77e-21	-3.0312
LIMCH1	212327_at	1.7e-33	-4.02911
LIMCH1	212328_at	1.31e-26	-3.69974
LIMCH1	212325_at	2.78e-25	-2.86929
LINC00261	228004_at	9.59e-34	-2.51872
LINC00312	220244_at	1.46e-23	-2.78257
LINC00968	243813_at	7.89e-21	-2.51107
LMO3	204424_s_at	5.1e-28	-3.80387
LMO7	202674_s_at	8.33e-34	-2.70215
LMO7	242722_at	3.87e-24	-2.25549
LOC101926959	1560850_at	3.61e-19	-2.86735
LOC101928635///ALDH1A2	207016_s_at	4.06e-20	-2.26849
LOC101930322///ABCC6	215559_at	3.84e-29	-2.15066
LOC101930322///ABCC6P2///ABCC6P1///ABCC6	214033_at	2.59e-33	-2.49856
LOC101930349///LOC101930344///CGNL1	225817_at	5.46e-32	-2.89009
LOC101930404///SNORD116-28///SNORD115-26///SNORD115-13///SNORD115-7///SNORD116-22///SNORD116-4///PWARSN///SNORD107///IPW	228370_at	1.41e-23	-2.02039
LOC105375172	1569344_a_at	3.71e-20	-2.89202
LPCAT1	201818_at	2.09e-25	-2.11863
LPL	203549_s_at	1.99e-29	-3.47065
LPL	203548_s_at	2.26e-28	-3.57265
LRP2	230863_at	3.87e-24	-2.57724
LRRC32	203835_at	2.38e-18	-2.03364
LRRC36	220003_at	3.85e-26	-2.37413
LRRK2	229584_at	1.57e-31	-4.06022
LRRN3	209840_s_at	1.05e-25	-3.13467
LRRN3	209841_s_at	5.2e-25	-2.89287
LRRN4	1553171_x_at	1.83e-23	-2.15063
LY75-CD302///CD302///LY75	203799_at	9.82e-34	-2.79052
LYVE1	219059_s_at	1.11e-22	-2.70108
LYVE1	220037_s_at	1.41e-19	-2.58361
MACROD2	235278_at	2.46e-17	-3.05312
MACROD2	1563209_a_at	7.31e-14	-2.66009
MAGI3	226770_at	8.98e-25	-2.1129
MAMDC2	228885_at	1.26e-35	-4.69839
MAOB	204041_at	1.6e-27	-2.38266
MARC2	227417_at	2.73e-34	-2.43519
MARCO	205819_at	2.27e-25	-3.02739
MCEMP1	235568_at	3.73e-30	-3.98482
MFAP4	212713_at	3.83e-25	-2.97277
MIR29C///MIR29B2	228528_at	1.67e-21	-2.53704
MIR4738///H3F3B///H3F3A	211998_at	4.03e-23	-2.09714
MLPH	218211_s_at	1.59e-29	-3.10427
MMP28	239272_at	1.93e-20	-2.44039
MMRN2	219091_s_at	1.57e-29	-2.08106
MMRN2	236262_at	1.86e-26	-2.37451
MNDA	204959_at	1.19e-17	-2.11622
MRC1	204438_at	1.97e-23	-2.58297
MS4A7	223343_at	2.05e-21	-2.18207
MS4A7	224358_s_at	2.01e-19	-2.35311
MSLN	204885_s_at	1.53e-15	-2.47581
MSR1	214770_at	2.15e-17	-2.18089
MT1M	217546_at	2.98e-18	-3.58761
MTURN	226018_at	7.99e-23	-2.30112
MUC1	211695_x_at	1.87e-23	-2.36721
MUC1	213693_s_at	1.21e-22	-2.46361
MUC1	207847_s_at	2.35e-22	-3.00249
MUC15	227238_at	6.97e-12	-2.12608
MYADM	225673_at	1.27e-24	-2.25313
MYCT1	231947_at	1.04e-29	-2.1968
MYRF	204073_s_at	3.86e-27	-2.39645
MYZAP	228568_at	9.84e-30	-2.87305
NAPSA	223806_s_at	4.83e-25	-3.91999
NCKAP5	239650_at	1.68e-18	-2.37817
NDNF	219747_at	9.22e-32	-3.64507
NEBL	241782_at	2.66e-27	-2.64054
NEBL	203961_at	1.19e-21	-2.33103
NEDD4L	226974_at	2.64e-25	-2.91718
NEDD4L	212448_at	1.26e-23	-2.04569
NEGR1	229461_x_at	3.03e-20	-2.28764
NINJ2	219594_at	4.12e-28	-2.19339
NKX2-1	211024_s_at	6.28e-31	-3.22783
NOSTRIN	226992_at	2.87e-40	-3.56425
NPR1	32625_at	9.16e-30	-2.05168
NR3C2	205259_at	2.28e-37	-2.86838
NR4A2	204622_x_at	1.34e-11	-2.01083
NR4A3	209959_at	1.96e-13	-2.31992
NRGN	204081_at	2.62e-19	-2.15101
NTN4	223315_at	3.75e-29	-2.77388
OCLN	231022_at	3.73e-25	-2.13696
OCLN	227492_at	6.04e-24	-2.36515
OGN	222722_at	6.82e-22	-3.67889
OGN	218730_s_at	3.63e-17	-2.93266
OLR1	210004_at	1.62e-25	-3.35875
P2RY14	206637_at	1.54e-24	-2.2188
PALM2-AKAP2///AKAP2	226694_at	7.68e-32	-2.03208
PALM2-AKAP2///AKAP2	202759_s_at	5.61e-31	-2.58222
PALMD	218736_s_at	2.61e-23	-2.17278
PAPSS2	203060_s_at	1.37e-25	-2.02811
PAQR5	242871_at	3.83e-22	-2.21782
PARD6B	235165_at	2.19e-21	-2.26151
PARM1	225809_at	2.6e-23	-2.56123
PARP8	244008_at	1.45e-28	-2.12742
PCAT19	230132_at	1.82e-29	-2.36149
PCDH9	219737_s_at	3.06e-20	-2.35939
PCDH9	238919_at	1.76e-16	-2.23124
PCDHA1///PCDHA2///PCDHA3///PCDHA4///PCDHA5///PCDHA6///PCDHA7///PCDHA8///PCDHA10///PCDHA11///PCDHA12///PCDHA13///PCDHAC1///PCDHAC2///PCDHA9	223435_s_at	1.49e-24	-2.12522
PCDHA1///PCDHA2///PCDHA3///PCDHA4///PCDHA5///PCDHA6///PCDHA7///PCDHA8///PCDHA10///PCDHA11///PCDHA12///PCDHA13///PCDHAC1///PCDHAC2///PCDHA9	210674_s_at	2.17e-22	-2.04797
PCOLCE2	219295_s_at	6.31e-16	-2.24597
PDE4D	228962_at	1.05e-25	-2.04641
PDE5A	227088_at	9.97e-25	-2.31741
PDK4	225207_at	1.85e-26	-3.87661
PDZD2	209493_at	2.78e-25	-3.20208
PEBP4	227848_at	1.17e-28	-3.76235
PECAM1	208981_at	3.14e-27	-2.00032
PECAM1	1558397_at	9.2e-22	-2.18647
PECAM1	208983_s_at	5.54e-21	-2.12613
PGC	205261_at	7.96e-28	-4.07215
PGC	1555236_a_at	2.03e-20	-3.23032
PGM5	226303_at	1.8e-30	-2.87033
PHACTR1	226397_s_at	7.87e-33	-2.28355
PID1	219093_at	2.6e-25	-2.33791
PIGR	226147_s_at	1.32e-14	-2.7248
PIP5K1B	205632_s_at	7.96e-28	-2.73581
PIR-FIGF///FIGF	206742_at	3.03e-33	-4.18794
PLA1A	219584_at	3.8e-18	-2.11671
PLA2G1B	206311_s_at	2.11e-32	-3.51238
PLAC9	227419_x_at	6.76e-27	-2.56845
PLEKHH2	227148_at	9.21e-22	-2.52595
PNMA2	209598_at	2.92e-23	-2.34136
PON3	213695_at	2.11e-22	-2.37904
PPBP	214146_s_at	2.24e-21	-3.46878
PPP1R14A	227006_at	2.06e-23	-2.70777
PPP1R9A	228494_at	4.28e-27	-2.81421
PRDM16	232424_at	3.74e-32	-2.52343
PRTG	229178_at	4.22e-17	-2.01142
PSMA5	230300_at	1.79e-26	-2.03523
PTPN21	226380_at	1.75e-23	-2.74216
PTPRB	230250_at	7.86e-30	-3.43537
PTPRB	205846_at	6.31e-26	-2.69793
PTPRB	217177_s_at	1.41e-22	-2.03195
PTPRM	1555579_s_at	9.18e-30	-2.15285
PTX3	206157_at	2.63e-07	-2.22958
QKI	236154_at	2.03e-28	-2.08533
RAB11FIP1	225177_at	3.31e-27	-2.39168
RAI2	219440_at	1.47e-26	-2.03307
RAMP2	205779_at	2.96e-19	-2.0123
RAMP3	205326_at	5.48e-25	-2.57296
RAP1A	228548_at	3.01e-25	-2.12725
RASGRF1	210550_s_at	1.13e-25	-2.16529
RBMS2	225776_at	1.12e-23	-2.08056
RBMS3	235570_at	1.31e-28	-2.44226
RBP4	219140_s_at	2.47e-19	-2.37328
RECK	205407_at	3.49e-24	-2.10637
RERG	244745_at	5.12e-20	-2.0573
RFX2	226872_at	3.72e-19	-2.40387
RGCC	218723_s_at	2.03e-32	-2.90752
RGS13	210258_at	3.95e-17	-2.21819
RHOJ	235489_at	7.26e-29	-2.60993
RNASE1	201785_at	6.62e-18	-2.02807
RNASE4	205158_at	1.75e-22	-2.30415
RND1	210056_at	1.68e-10	-2.38062
RNF125	235199_at	4.85e-29	-2.17401
ROBO2	226766_at	1.99e-15	-2.15694
ROBO4	226028_at	2.26e-29	-2.69591
ROR1	232060_at	6.48e-30	-2.62839
RPS6KA2	212912_at	2.06e-34	-2.4725
RRAD	204802_at	6.69e-19	-2.82326
RRAD	204803_s_at	2.15e-17	-2.53696
RTKN2	230469_at	4.06e-18	-3.10995
S100A10	238909_at	1.91e-14	-2.14391
S100A4	203186_s_at	3.92e-24	-2.03762
S1PR1	204642_at	2.03e-29	-2.28173
SASH1	226022_at	1.88e-24	-2.00698
SCAI	228174_at	1.15e-19	-2.04074
SCARA5	229839_at	1.67e-23	-3.50403
SCARA5	235849_at	4.71e-19	-2.33701
SCEL	232056_at	3.26e-20	-3.27993
SCEL	206884_s_at	1.63e-16	-3.22778
SCGB1A1	205725_at	4.87e-07	-3.63858
SCGB3A1	230378_at	2.83e-12	-3.0189
SCGB3A2	228782_at	4.93e-14	-3.94568
SCN4B	236359_at	4.15e-19	-2.38077
SCN7A	228504_at	5.62e-35	-4.35793
SDPR	222717_at	1.57e-29	-3.23005
SDPR	218711_s_at	4.05e-27	-3.11731
SDR16C5	238017_at	1.68e-19	-2.58436
SELE	206211_at	3.28e-07	-2.44714
SELENBP1	214433_s_at	2.42e-30	-3.70356
SEMA3G	219689_at	2.15e-20	-2.65551
SEMA5A	213169_at	6.57e-24	-2.34588
SEPT8	226627_at	8.51e-30	-2.08052
SERPINA1	211429_s_at	2.36e-19	-2.52885
SERPINA1	202833_s_at	6.2e-18	-2.80596
SERPINA1	230318_at	1.83e-16	-2.42029
SERTM1	241672_at	2.39e-13	-2.15899
SFTA1P	243818_at	6.29e-38	-3.30458
SFTA2	244056_at	8.01e-28	-4.64181
SFTA3	228979_at	1.73e-28	-4.89303
SFTPA2///SFTPA1	223678_s_at	1.73e-24	-5.43255
SFTPA2///SFTPA1	218835_at	3.18e-15	-3.67433
SFTPB	214354_x_at	9.05e-24	-3.71619
SFTPB	213936_x_at	2.36e-22	-3.55933
SFTPB	209810_at	4.44e-14	-3.52735
SFTPB	37004_at	2.19e-13	-3.64324
SFTPC	215454_x_at	7.75e-33	-4.11422
SFTPC	205982_x_at	1.17e-23	-5.30159
SFTPC	211735_x_at	2.94e-23	-5.42346
SFTPC	214387_x_at	4.52e-23	-5.27124
SFTPC	38691_s_at	8.68e-18	-4.30064
SFTPD	214199_at	3.98e-21	-4.37571
SGMS2	227038_at	7.28e-29	-2.98981
SGMS2	242963_at	3.84e-17	-2.36991
SHANK2	213307_at	3.51e-23	-2.20777
SHANK2	243681_at	3.42e-20	-2.17747
SHC3	229824_at	8.55e-22	-2.35635
SHE	229910_at	2.22e-37	-2.72055
SHROOM3	228400_at	3.22e-30	-2.34442
SLC1A1	213664_at	7.81e-26	-3.2151
SLC22A3	205421_at	2.27e-18	-2.1488
SLC26A9	242271_at	1.6e-28	-2.92988
SLC34A2	204124_at	2.52e-24	-3.24685
SLC39A8	209267_s_at	1.29e-33	-3.06361
SLC39A8	219869_s_at	1.28e-31	-3.35974
SLC39A8	216504_s_at	3.32e-17	-2.6326
SLC46A2	223816_at	1.53e-27	-2.75578
SLC4A4	203908_at	1.65e-32	-3.19289
SLC6A14	219795_at	4.11e-17	-3.16886
SLC6A4	242009_at	9.94e-16	-4.00674
SLC6A4	207519_at	2.37e-14	-3.09738
SLC6A4	241811_x_at	3.97e-11	-2.78579
SLCO2A1	204368_at	1.17e-27	-2.87767
SLIT2	228850_s_at	3.07e-22	-2.12366
SLIT2	230130_at	5.13e-16	-2.31023
SLIT3	203812_at	5.54e-29	-2.01802
SLPI	203021_at	1.16e-15	-2.16958
SMAD6	207069_s_at	1.37e-19	-2.73273
SMAD9	227719_at	5.75e-26	-2.55851
SNTN	239150_at	2.24e-05	-2.20483
SNX25	227408_s_at	2.83e-29	-2.11068
SNX25	1555388_s_at	1.23e-25	-2.00417
SOCS2	203372_s_at	3.16e-09	-2.00373
SORBS1	218087_s_at	2.95e-32	-3.3272
SORBS2	225728_at	1.9e-29	-2.83682
SORBS2	227826_s_at	4.92e-29	-3.43162
SORBS2	227827_at	6.59e-27	-3.35185
SORBS2	204288_s_at	1.85e-26	-2.19171
SORBS2	238751_at	4.61e-22	-2.30519
SOX17	219993_at	1.97e-16	-2.10744
SOX17	230943_at	1.46e-14	-2.08306
SOX7	228698_at	5.96e-17	-2.52946
SOX7	224013_s_at	7.37e-13	-2.17752
SPIDR	228325_at	1.75e-23	-2.52248
SPOCK2	202524_s_at	1.06e-26	-2.4837
SPTBN1	215918_s_at	1.76e-28	-2.58119
SSTR1	235591_at	2.25e-16	-2.19171
STEAP4	225987_at	2.88e-30	-3.55225
STEAP4	220187_at	2.03e-17	-2.50898
STX11	235670_at	5.75e-33	-2.99041
STXBP6	230560_at	7.32e-22	-3.46206
SUGT1	228045_at	6.5e-26	-2.19105
SUSD2	227480_at	3.53e-33	-4.07757
SUSD2	234310_s_at	1.92e-26	-2.09586
SYNE1	209447_at	3.3e-29	-2.28901
SYNE1	215350_at	5.88e-20	-2.69216
SYNPO2	225720_at	2.79e-16	-2.06135
SYNPO2	227662_at	6.29e-14	-2.28265
TAL1	206283_s_at	3.88e-23	-2.08415
TBX5-AS1	233947_s_at	9.26e-19	-2.06015
TCEAL2	211276_at	2.49e-19	-2.23425
TCF21	204931_at	7.36e-34	-3.73239
TCF21	229529_at	4.68e-24	-2.59039
TEK	206702_at	2.49e-33	-3.17088
TGFBR2	208944_at	1.74e-31	-2.18256
TGFBR3	226625_at	3.21e-23	-2.20678
TGFBR3	204731_at	7.07e-16	-2.07119
TIE1	204468_s_at	6.42e-26	-2.36961
TIMP3	201150_s_at	1.99e-19	-2.08663
TLR3	239587_at	6.2e-33	-2.24635
TMC5	222904_s_at	2.59e-25	-2.29196
TMC5	219580_s_at	2.54e-24	-3.25143
TMC5	240304_s_at	1.2e-20	-2.94348
TMEM100	219230_at	2.3e-30	-5.02649
TMEM108	223523_at	9.68e-31	-2.23885
TMEM110-MUSTN1///MUSTN1///TMEM110	226856_at	2.88e-24	-2.09462
TMEM125	225822_at	2.98e-33	-3.2502
TMEM139	227753_at	2.41e-33	-2.37787
TMEM163	223503_at	1.16e-23	-2.34768
TMEM178A	229302_at	5.22e-18	-2.08208
TMPRSS2	226553_at	4.22e-32	-2.5869
TMPRSS2	211689_s_at	1.74e-22	-2.51238
TNNC1	209904_at	2.45e-36	-4.24359
TNS1	221747_at	2.83e-27	-2.41132
TNS1	221748_s_at	2.13e-26	-2.33152
TNXB///TNXA	213451_x_at	3.05e-32	-2.83723
TNXB///TNXA	216333_x_at	3.74e-32	-2.71742
TNXB///TNXA	206093_x_at	4.54e-31	-2.60505
TNXB///TNXA	208609_s_at	2.21e-29	-2.30946
TPPP	230104_s_at	2.74e-18	-2.21069
TPPP3	218876_at	9.05e-24	-2.75486
TREM1	219434_at	1.38e-18	-2.23312
TSPAN12	219274_at	4.76e-26	-2.9828
TSPAN8	203824_at	7.09e-16	-2.59806
UNC13B	202893_at	6.68e-28	-2.01257
VAPA	228480_at	2.9e-25	-2.60808
VEPH1	232122_s_at	1.9e-40	-4.1596
VGLL3	220327_at	7.29e-24	-2.62276
VIPR1	205019_s_at	3.75e-21	-2.99758
VSIG2	228232_s_at	1.58e-30	-2.02515
VSIG4	204787_at	4.8e-20	-2.39511
VWF	202112_at	1.78e-25	-2.10038
WASF3	204042_at	1.18e-22	-2.12486
WFDC1	219478_at	9.32e-19	-2.38835
WIF1	204712_at	2.89e-16	-3.92931
WISP2	205792_at	6.15e-15	-2.18306
WWC2///CLDN22	222738_at	1.76e-26	-2.49697
ZBTB16	205883_at	3.15e-14	-2.65657
ZNF366	1556314_a_at	1.05e-19	-2.03118
ZNF385B	1555800_at	1.16e-33	-4.04471
ZNF385B	1555801_s_at	1.79e-33	-3.85537
ZNF385B	229019_at	5.78e-31	-3.67409

## Sheet: GSE33479
Gene symbol	ID	adj.P.Value	logFC
AADACL2	A_23_P91970	0.00252	2.03202
ABCA12	A_23_P56369	1.97e-05	2.78265
ABCC5	A_23_P212665	9.33e-06	2.23429
ACVR1C	A_23_P397455	5.69e-06	2.05753
ACVR1C	A_32_P190944	8.1e-05	2.32334
ADAM12	A_23_P202327	5.57e-10	3.48489
ADAM23	A_23_P351667	4.57e-07	3.0306
ADAM23	A_24_P37300	8.79e-06	2.26212
ADAMDEC1	A_23_P256425	2.83e-06	2.79094
ADGRE1	A_23_P27556	1.28e-05	2.01009
ADGRF4	A_24_P337671	1.61e-06	2.35549
ADM	A_23_P127948	5.98e-09	2.49013
AFAP1-AS1	A_23_P110276	1.03e-05	2.53774
AFAP1-AS1	A_32_P178092	3.23e-05	2.32492
AIM1L	A_24_P308229	5.84e-05	2.16879
AIM2	A_32_P44394	3.01e-06	2.61179
AKR1B1	A_23_P258190	1.47e-05	2.17963
AKR1B10	A_24_P129341	0.00207	2.50106
AKR1B10	A_23_P93641	0.00261	2.50615
AKR1C1	A_24_P312578	0.000215	2.08548
ALPK2	A_23_P15876	3.01e-05	2.56298
ANGPTL4	A_23_P159325	7.18e-07	2.8468
ANKRD22	A_23_P161428	3.17e-05	2.40546
ANLN	A_23_P356684	5.89e-07	3.01001
ANXA10	A_23_P58328	0.00029	3.34122
APBA2	A_23_P158231	3e-07	2.09683
APBA2	A_23_P146849	7.18e-07	2.32763
APOBEC3A	A_32_P9543	1.01e-05	3.09551
APOBEC3B	A_24_P66027	5.94e-07	2.38933
APOC1	A_23_P4649	6.33e-05	2.50634
APOC1	A_24_P109214	9.99e-05	2.55391
AQP9	A_23_P106362	0.000718	2.41808
ARG1	A_23_P111321	0.0062	2.18006
ARHGAP11A	A_24_P296254	2.1e-09	2.89963
ARHGAP11A	A_23_P136805	3.17e-07	2.91622
ARHGAP11A	A_32_P147090	2.21e-06	2.61545
ARHGEF39	A_23_P216517	2.84e-06	2.56999
ARNTL2	A_23_P53345	1.23e-07	2.00434
ARNTL2	A_23_P76145	7.66e-07	2.18049
ASPM	A_23_P52017	1.41e-08	3.67598
ASPM	A_24_P911179	7.66e-08	3.69524
ATAD2	A_23_P216068	2.01e-08	2.21016
ATAD5	A_24_P113144	2.56e-07	2.22402
AUNIP	A_23_P160537	2.22e-08	3.54512
AURKA	A_23_P131866	3.43e-08	2.34657
AURKB	A_23_P130182	3.45e-06	2.75661
B4GALNT1	A_23_P87461	9.92e-08	2.06616
B4GALNT1	A_24_P359291	1.06e-07	2.55441
BCAT1	A_24_P935986	3.1e-06	2.28759
BCAT1	A_24_P52921	7.06e-06	2.08525
BCL2A1	A_23_P152002	1.52e-07	2.85195
BIRC5	A_23_P118815	7.09e-09	3.37566
BRIP1	A_23_P15844	2.27e-07	2.50516
BUB1	A_23_P124417	5.76e-07	2.48515
BUB1B	A_23_P163481	6.55e-08	3.16712
C12orf56	A_32_P158786	3.08e-07	2.38151
C15orf48	A_23_P26024	0.000302	2.27244
C16orf59	A_23_P26557	5.24e-09	2.17943
C17orf53	A_23_P129967	2.24e-08	2.51471
C17orf53	A_24_P48248	1.91e-06	2.78014
C6orf10	A_23_P136734	2.25e-06	2.17449
C6orf10	A_24_P331675	2.37e-05	3.04525
CA9	A_23_P157793	0.00017	2.15817
CALB1	A_23_P43197	5.29e-06	2.92361
CARD14	A_23_P320070	3.28e-07	2.42392
CASC9	A_32_P201329	1.1e-07	4.18848
CCDC150	A_23_P39574	7.17e-08	2.10819
CCDC150	A_24_P157156	1.04e-06	2.33515
CCDC150	A_23_P320190	1.7e-06	2.50006
CCL18	A_23_P55270	2.56e-07	3.11072
CCL20	A_23_P17065	6.01e-05	2.65091
CCL7	A_23_P78037	1.87e-05	2.54198
CCNA2	A_23_P58321	2.32e-09	2.91601
CCNB2	A_23_P65757	1.14e-07	2.49305
CCNE2	A_23_P215976	1.4e-06	2.05681
CCNF	A_24_P193592	5.53e-08	2.06755
CCR1	A_24_P148717	6.91e-09	2.20167
CD163	A_23_P33723	6.56e-07	2.20877
CD274	A_23_P338479	9.6e-10	2.97243
CD70	A_23_P119202	1.31e-05	2.07702
CDC25C	A_23_P70249	6.35e-05	2.284
CDC45	A_23_P57379	2.96e-10	3.20801
CDC6	A_23_P49972	5.07e-10	2.91801
CDCA2	A_23_P385861	6.51e-08	2.94961
CDCA3	A_24_P218979	2.9e-09	2.1818
CDCA3	A_23_P162476	7.57e-09	2.40322
CDCA5	A_23_P104651	3.91e-10	2.95006
CDCA7	A_24_P171549	1.9e-06	2.25306
CDCA8	A_23_P375	1.75e-08	2.26277
CDH24	A_23_P405267	7.47e-08	2.36475
CDK1	A_23_P138507	1.11e-07	2.2014
CDKN2A	A_23_P43484	0.000378	2.13431
CDKN2B	A_24_P360674	2.84e-05	2.03194
CDKN3	A_23_P48669	6.05e-09	3.22304
CDT1	A_23_P37704	6.78e-08	2.21149
CDT1	A_24_P176374	4.91e-07	2.0386
CENPA	A_24_P413884	2.7e-07	3.72014
CENPE	A_23_P253524	7.95e-09	2.68223
CENPF	A_23_P401	6.05e-09	2.80746
CENPF	A_24_P96780	1.69e-08	3.04774
CENPI	A_23_P252292	3.08e-06	2.11468
CENPL	A_23_P126120	3.75e-10	2.46209
CENPM	A_24_P399888	8.93e-08	2.61807
CENPN	A_23_P88740	2.33e-09	2.42013
CENPN	A_23_P355075	1.38e-08	3.07904
CENPN	A_24_P392109	2.02e-08	2.79232
CENPP	A_32_P119174	9.67e-09	2.04958
CENPU	A_23_P254733	2.65e-08	2.14622
CEP55	A_23_P115872	4.08e-08	3.39805
CHEK1	A_23_P116123	8.91e-10	2.91327
CHI3L1	A_24_P274111	6.6e-05	2.04619
CHRNA5	A_23_P88691	4.09e-06	2.21063
CKAP2L	A_23_P388812	7.38e-06	2.69295
CKS2	A_23_P71727	9.14e-09	2.44027
CLCN5	A_23_P369210	1.68e-07	2.0014
CLEC4D	A_23_P25235	0.000171	2.5252
CLEC4E	A_24_P78531	5.89e-05	2.24602
CLEC7A	A_24_P227415	2.07e-08	2.39337
CLEC7A	A_23_P2640	9.51e-07	2.10527
CLSPN	A_23_P126212	2.53e-06	2.40749
COCH	A_24_P184803	2.45e-07	2.93426
COCH	A_24_P184799	7.47e-06	2.63988
COL10A1	A_23_P214144	0.000137	2.28231
COL11A1	A_23_P11806	4.43e-05	3.66572
COLEC11	A_23_P120125	1.25e-06	2.68932
COLEC11	A_24_P388322	1.95e-06	2.61459
CPA6	A_24_P4170	6.53e-05	2.27766
CRCT1	A_23_P12155	0.00373	2.23638
CSAG1	A_24_P11061	0.000481	2.1168
CSF2	A_23_P133408	6.47e-11	2.71265
CT45A5	A_32_P170547	0.000558	2.23296
CTHRC1	A_23_P111888	5.72e-06	2.47443
CXCL13	A_23_P121695	2.08e-05	3.96027
CXCL5	A_24_P277367	2.81e-07	2.41308
CXCL5	A_23_P110204	9.52e-05	2.95965
CYP27B1	A_23_P36397	1.49e-07	2.14891
DDIAS	A_23_P429491	1.79e-09	2.64634
DEFB103B	A_23_P169017	2.6e-07	3.33118
DEFB4A	A_23_P157628	0.000274	3.10597
DEPDC1	A_24_P25872	1.53e-06	2.29592
DEPDC1B	A_23_P361419	1.79e-06	3.23171
DGAT2	A_24_P295791	1.1e-07	2.37908
DHRS2	A_23_P48570	0.000184	2.35603
DIAPH3	A_32_P150891	2e-09	3.19916
DIAPH3	A_23_P419254	1.09e-08	2.11217
DIAPH3	A_32_P64919	7e-07	2.65994
DIAPH3	A_23_P162719	1.58e-06	2.67045
DLGAP5	A_23_P88331	3.09e-07	2.94249
DLL3	A_24_P57047	1.04e-06	2.43899
DLX1	A_32_P142818	0.000128	2.1603
DLX6-AS1	A_32_P180524	5.88e-08	2.77411
DSC2	A_23_P4494	2.32e-09	3.31073
DSC3	A_24_P344416	0.00669	2.43446
DSG3	A_23_P153120	1.16e-05	3.48524
DTL	A_23_P10385	4.62e-10	2.83682
DUSP5P1	A_32_P157846	6.35e-06	2.35156
DUSP5P1	A_24_P367602	4.45e-05	2.20566
DUXAP8	A_24_P901856	2.47e-07	3.34297
E2F1	A_23_P80032	3.25e-11	2.795
E2F2	A_23_P408955	1.71e-07	2.13776
EDN2	A_23_P312150	6.81e-06	3.18154
EEF1A2	A_23_P256033	0.000539	2.12614
EGR4	A_23_P380318	0.000279	2.13838
EN1	A_23_P56404	5.03e-05	2.32515
ERC2	A_24_P205045	4.08e-06	2.4097
ERCC6L	A_23_P96325	0.000141	2.62598
ERO1A	A_23_P106145	5.56e-09	2.21144
ERVMER34-1	A_23_P92583	1.46e-06	2.58593
ESCO2	A_24_P323598	5.51e-08	3.43091
ESPL1	A_23_P32707	1.71e-08	2.19069
EXO1	A_23_P23303	2.52e-08	2.81367
FABP5	A_23_P59877	3.12e-08	2.76646
FABP5	A_32_P204676	4.04e-08	2.9027
FABP5	A_24_P673063	5.44e-08	2.84734
FAM111B	A_24_P332314	1.72e-05	2.48668
FAM126A	A_23_P8582	8.69e-07	2.29262
FAM72D	A_32_P151800	5.56e-09	2.71856
FAM83A	A_23_P216052	9.2e-05	2.41924
FAM83A	A_24_P43810	0.00049	2.03686
FANCA	A_23_P206441	4.94e-10	2.11328
FANCI	A_24_P902509	4.24e-09	2.1433
FANCI	A_23_P375104	9.67e-09	2.02339
FBXO45	A_23_P400794	5.33e-08	2.12504
FCGR3B	A_23_P126298	3.9e-07	2.49048
FIRRE	A_24_P728920	1.99e-07	2.20361
FLVCR2	A_23_P140373	2.35e-05	2.11331
FOXL2	A_23_P110052	6.87e-09	3.84751
FOXM1	A_23_P151150	1.23e-08	3.19336
FPR2	A_23_P55649	1.11e-05	2.68517
FSCN1	A_23_P168532	6.05e-09	2.89187
FSCN1	A_23_P168531	1.57e-06	2.13876
GAL	A_23_P374844	1.94e-09	3.88137
GGT8P	A_24_P375322	1.55e-05	2.09554
GINS1	A_23_P210853	2.35e-06	2.66154
GINS2	A_23_P118246	9.35e-10	2.52177
GINS4	A_23_P136786	4.05e-09	2.30022
GINS4	A_23_P136787	9.72e-08	2.69189
GJB6	A_23_P2745	3.92e-07	3.122
GNGT1	A_23_P123096	2.01e-08	2.43193
GNGT1	A_24_P196665	5.62e-08	3.61122
GPNMB	A_23_P134426	6.05e-06	2.29377
GPR158	A_24_P349117	3.87e-05	2.22574
GPR19	A_23_P99285	2.32e-08	2.18013
GPR84	A_23_P25155	3.46e-07	2.159
GREM1	A_23_P432947	1.51e-07	3.57568
GTSE1	A_23_P57588	1.17e-07	3.48769
HCK	A_24_P365526	8.04e-10	2.28074
HIST1H3F	A_23_P8004	6.59e-05	2.08993
HJURP	A_24_P257099	8.38e-05	2.54168
HK3	A_24_P37962	1.3e-07	2.52925
HK3	A_23_P213584	4.97e-06	2.37541
HKDC1	A_23_P202427	0.000371	2.06864
HMGCS1	A_23_P133263	1.03e-05	2.2538
HMMR	A_23_P70007	2.12e-07	2.20217
HOXA10	A_23_P253368	5.34e-08	3.10884
HOXA10	A_24_P77904	1.26e-05	2.41196
HOXA11-AS	A_24_P280983	7.57e-08	3.38632
HOXA13	A_23_P389281	3.05e-06	2.79636
HOXA9	A_23_P500998	2.18e-08	2.78528
HOXC13	A_23_P64808	1.16e-07	3.00897
HOXC13-AS	A_32_P164215	1.11e-05	2.57923
HOXC8	A_23_P398476	2.65e-06	2.62284
HOXC8	A_24_P124558	4.14e-06	2.12433
HOXC9	A_23_P25150	5.88e-08	4.16416
HOXD10	A_23_P381368	2.03e-07	3.05457
HOXD11	A_23_P143029	2.09e-06	2.70427
HRG	A_23_P321892	3e-05	2.3339
HTRA4	A_23_P44421	7.11e-07	2.60503
IGF2BP3	A_23_P19987	1.83e-08	2.96424
IGFBP3	A_24_P320699	3.04e-05	2.12537
IGFL2	A_23_P153571	4.93e-05	2.50396
IL1A	A_23_P72096	4.61e-06	2.66152
IL1B	A_23_P79518	2.76e-09	3.17711
IL1RAP	A_23_P336554	1.92e-07	2.29715
IL1RN	A_23_P209995	1.6e-05	2.50481
IL24	A_23_P51951	4.09e-06	2.20852
IL2RA	A_23_P127288	2.6e-10	3.73131
IL2RA	A_24_P230563	8.16e-09	3.10493
IL36G	A_23_P17053	6.61e-07	4.42779
IL36RN	A_23_P39856	2.6e-10	2.86027
IL36RN	A_24_P68783	5.85e-06	2.99408
IL6	A_23_P71037	3.15e-07	3.07606
IL7R	A_23_P33643	1.63e-06	2.41265
IVL	A_23_P353524	3.29e-06	3.12059
JAKMIP3	A_24_P323522	5.29e-06	2.46475
KCNK10	A_23_P65629	0.000126	2.69778
KIAA0101	A_23_P117852	6.35e-09	2.6284
KIAA1524	A_23_P250313	4.12e-07	2.01287
KIAA1549L	A_24_P727884	2.34e-07	4.0801
KIAA1549L	A_23_P64121	1.16e-05	2.91697
KIAA1804	A_24_P130952	9.44e-05	2.03072
KIF11	A_23_P52278	3.11e-08	2.49696
KIF14	A_23_P149668	1.31e-09	3.02367
KIF15	A_23_P80902	6.68e-07	2.21963
KIF18A	A_23_P150667	3.2e-06	2.43816
KIF18B	A_24_P680947	1.31e-09	3.66193
KIF20A	A_23_P256956	5.89e-05	2.10317
KIF23	A_23_P48835	5.83e-09	2.37074
KIF2C	A_23_P34788	2.89e-08	2.2045
KIF4A	A_23_P148475	1.12e-07	2.4341
KIFC1	A_23_P133956	1.56e-07	2.59083
KLK7	A_23_P39056	0.0007	2.60633
KLK8	A_23_P369343	3.28e-05	3.08543
KNL1	A_24_P940678	5.98e-09	2.23396
KRT16	A_23_P38537	8.66e-09	4.54485
KRT16	A_24_P392991	3.17e-06	2.49489
KRT16P2	A_32_P62963	4.79e-06	2.45345
KRT16P3	A_32_P168973	3.45e-08	3.80168
KRT24	A_23_P4387	0.0183	2.97329
KRT34	A_23_P101054	0.001	2.34588
KRT6A	A_23_P87653	8.85e-08	3.97322
KRT6B	A_23_P76249	9.43e-11	4.04633
KRT6C	A_23_P366936	1.12e-07	4.32219
KRT75	A_23_P64854	8.08e-06	2.35609
KRT79	A_24_P391625	1.36e-05	2.88568
KRTAP4-1	A_23_P10936	3.01e-08	3.34145
KRTDAP	A_23_P90453	0.000252	2.4655
KYNU	A_23_P56898	2.96e-07	2.19723
KYNU	A_24_P11506	4.11e-06	2.39283
LCAL1	A_23_P122655	1.77e-07	3.57395
LCE3D	A_23_P115519	6.36e-05	2.56321
LHX2	A_23_P32165	7.01e-08	4.04706
LILRA2	A_23_P142205	2.54e-08	2.51381
LILRA3	A_23_P79094	3.19e-07	2.10286
LILRA5	A_23_P107847	4.67e-07	2.14408
LILRA5	A_24_P370172	1.14e-05	2.1098
LILRB1	A_23_P343221	3.8e-06	2.05029
LINC00491	A_32_P162880	1.62e-05	2.21392
LINC00659	A_24_P732106	8.4e-07	3.15649
LINC00839	A_24_P64401	2.84e-05	2.09736
LINC01094	A_24_P546043	1.52e-08	2.3906
LINC01206	A_24_P497524	0.00473	2.047
LINC01296	A_24_P788227	4.06e-05	2.57616
LINC01615	A_32_P103955	4.18e-07	2.80063
LIPG	A_23_P78405	2.17e-08	3.38839
LIPG	A_24_P125469	9.54e-08	2.45706
LOC100287221	A_24_P282266	3.25e-08	2.52829
LOC100506253	A_32_P218025	5.47e-05	2.00722
LOC100507460	A_24_P497235	0.00042	2.15569
LOC349160	A_32_P506908	7.31e-06	2.39024
LOC399815	A_32_P17364	1.4e-06	2.2229
LOC645321	A_32_P199049	0.000296	2.30266
LRP8	A_32_P98979	2.74e-06	2.08153
LRRC15	A_24_P827037	1.29e-05	3.0516
LY6K	A_23_P397285	9.18e-06	2.77061
LYPD3	A_24_P48495	0.000205	2.5995
MAD2L1	A_23_P92441	9.29e-08	2.04984
MAGEA12	A_23_P252928	0.000196	2.16175
MAGEA2B	A_23_P148255	6.44e-05	2.36818
MAGEA4	A_24_P185945	0.00129	2.38392
MALL	A_23_P102551	0.00035	2.13191
MAPK12	A_23_P29347	3.19e-05	2.107
MARCO	A_23_P101992	0.000597	2.03688
MASTL	A_23_P201988	4.92e-07	2.18248
MCEMP1	A_23_P330561	9.57e-06	2.69128
MCM10	A_24_P412088	5.72e-09	3.68874
MCM10	A_23_P161474	2.37e-07	3.70105
MCM2	A_32_P103633	2.8e-09	2.03397
MDGA1	A_24_P314640	6.92e-06	2.0049
MELK	A_23_P94422	9.27e-08	3.41161
MELTF	A_23_P386320	2.19e-07	2.90334
MELTF	A_23_P212042	7.39e-06	2.10492
MIR503HG	A_23_P159986	8.14e-08	2.39122
MKI67	A_24_P346855	3.07e-06	3.16695
MMP1	A_23_P1691	1.71e-09	5.34914
MMP11	A_23_P57417	3.04e-07	2.59422
MMP12	A_23_P340698	2.1e-10	6.82694
MMP12	A_23_P150316	2.1e-10	6.39425
MMP3	A_23_P161698	1.01e-11	5.43667
MMP9	A_23_P40174	4.75e-08	3.73411
MND1	A_23_P133123	5.88e-08	2.12912
MREG	A_24_P351283	1.34e-07	2.99743
MSC	A_23_P256948	1.91e-07	2.89088
MYBL2	A_23_P143190	2.74e-10	2.65042
NAMPT	A_32_P79396	1.04e-08	2.34948
NAMPT	A_24_P408772	1.37e-08	2.53027
NAT8L	A_24_P91991	0.00022	2.1776
NCAPG	A_23_P155815	6.87e-09	3.22823
NDC80	A_23_P50108	6.88e-09	2.11498
NDC80	A_24_P14156	3.68e-07	3.18289
NDRG1	A_24_P38387	5.44e-06	2.25852
NEFL	A_23_P71492	1.42e-05	2.88181
NEFL	A_24_P18137	1.96e-05	4.22039
NEFM	A_24_P264832	0.000113	2.11117
NEIL3	A_23_P155711	2e-09	2.41245
NEK2	A_24_P319613	5.44e-05	2.29669
NETO2	A_23_P3681	9.9e-08	2.00119
NETO2	A_32_P77989	2.1e-06	2.24112
NLRP7	A_23_P16384	0.000738	2.16255
NMRAL1P1	A_23_P136724	5.37e-07	3.56387
NMRAL1P1	A_24_P68908	1.32e-06	3.18659
NPL	A_23_P381431	6.69e-10	2.3363
NUF2	A_23_P74349	6.33e-09	3.09564
NUSAP1	A_24_P416079	6.53e-09	3.16565
OIP5	A_23_P379614	4.05e-09	2.94228
ORC1	A_23_P45799	1.36e-06	2.79634
ORC6	A_23_P100344	1.56e-07	2.5689
ORM1	A_23_P169494	6.11e-08	2.34103
OSM	A_23_P166408	3.27e-09	2.51621
PBK	A_32_P62997	9.46e-07	3.14997
PCAT7	A_32_P153781	8.79e-06	3.0293
PCSK1	A_23_P213508	1.24e-05	2.05085
PCSK9	A_32_P142440	1.48e-07	3.49186
PIF1	A_23_P416468	2.73e-09	2.03484
PITX2	A_23_P167367	0.000933	2.7046
PKMYT1	A_24_P105102	3.12e-09	2.48233
PKP1	A_23_P23296	2.26e-05	2.84184
PLA2G7	A_23_P145096	5.1e-08	3.0677
PLAC1	A_23_P148609	9.77e-06	2.25504
PLAU	A_23_P24104	1.01e-11	2.47511
PLAUR	A_23_P16469	4.82e-09	2.55834
PLK1	A_24_P313504	3.02e-08	2.00161
PLPP4	A_24_P810290	4.31e-06	2.70481
PNPLA3	A_23_P17914	5.8e-06	2.094
POLE2	A_23_P163099	5.93e-08	2.30498
POLQ	A_23_P333998	9.13e-09	3.23624
POPDC3	A_23_P358597	2.85e-05	2.81078
POU4F1	A_23_P205164	0.000436	2.07223
POU6F2	A_23_P147900	3.88e-06	2.28213
PPIF	A_23_P313938	2.02e-06	2.30405
PPP2R2C	A_23_P155660	3.51e-08	2.7158
PPP2R2C	A_24_P3415	1.3e-05	3.30418
PRAME	A_23_P166360	3.9e-08	4.73215
PRAME	A_24_P216361	6.65e-07	3.27142
PRC1	A_23_P206059	1.57e-08	2.05252
PRDM13	A_23_P256581	3.3e-07	3.76228
PROK2	A_24_P97342	0.000688	2.5209
PTHLH	A_23_P2271	2.14e-08	2.49485
PTHLH	A_24_P923612	8.98e-08	2.96224
PTTG3P	A_23_P60016	4.51e-06	2.13669
RACGAP1P	A_23_P65041	2.36e-07	2.19167
RAD51	A_23_P88731	4.22e-10	3.03895
RAD51AP1	A_23_P99292	3.36e-08	2.49824
RAD54L	A_23_P74115	1.13e-09	2.80078
RELT	A_23_P47735	2.1e-10	2.12723
RGS20	A_23_P73097	1.97e-07	3.15725
RNASE2	A_32_P1712	2.28e-07	2.67967
RNASE2	A_23_P151637	2.88e-05	2.25538
RRM2	A_24_P234196	1.89e-07	3.86009
RRM2	A_24_P225616	6.13e-07	2.78603
S100A12	A_23_P74001	1.04e-05	3.00471
S100A2	A_23_P201706	0.000657	2.04679
S100A7	A_23_P103310	1.72e-08	4.83437
S100A7A	A_24_P280274	6.45e-05	3.32189
S100A8	A_23_P434809	8.89e-08	4.55983
S100A9	A_23_P23048	1.26e-06	2.65296
SAPCD2	A_24_P100517	2.37e-07	2.04011
SCD	A_23_P63618	6.42e-08	2.54922
SDR9C7	A_23_P25086	0.000246	2.14186
SERPINE1	A_24_P158089	2.72e-08	2.28001
SGO1	A_24_P225970	5.96e-07	2.21918
SGO1	A_23_P29723	2.5e-06	2.1258
SH2D5	A_24_P686965	1.41e-07	2.62966
SHCBP1	A_32_P96719	1.44e-07	3.07265
SHOX2	A_23_P124384	3.84e-05	2.0875
SKA1	A_24_P322354	4.3e-07	3.28875
SKA3	A_23_P340909	1.77e-07	2.41494
SKP2	A_23_P156310	3.51e-08	2.04401
SLC11A1	A_24_P76831	4.6e-07	2.41925
SLC12A8	A_23_P110108	2.91e-06	2.3449
SLC16A1	A_23_P126825	1.18e-08	2.08721
SLC2A5	A_23_P160159	1.65e-06	2.35521
SLC30A3	A_23_P302568	1.13e-06	2.20026
SLC39A2	A_23_P128855	1.13e-06	2.73425
SLC5A12	A_23_P12928	2.85e-05	2.19233
SLC7A11	A_32_P165477	3.64e-05	3.44799
SLC7A11	A_32_P42684	0.000134	3.51997
SLC7A11	A_24_P200420	0.000245	2.19378
SLC7A5	A_24_P335620	2.31e-07	2.96458
SMC4	A_23_P91900	3.12e-09	2.2533
SMCO2	A_23_P389250	1.86e-07	2.01875
SNX10	A_23_P8513	1.36e-07	2.19318
SNX10	A_24_P98109	2.81e-06	2.03485
SOD2	A_23_P134176	1.18e-13	2.62805
SOST	A_23_P118571	3.26e-09	4.31
SOX11	A_24_P302584	1.25e-06	2.50889
SPC24	A_24_P314571	9.64e-08	2.21234
SPC25	A_23_P51085	1.41e-07	3.70808
SPOCD1	A_23_P431388	5.94e-07	2.35785
SPOCD1	A_24_P932887	8.92e-07	2.74755
SPP1	A_23_P7313	8.15e-08	5.0735
SPRR1A	A_23_P74012	0.000405	3.48136
SPRR1B	A_23_P159406	9.48e-06	4.19465
SPRR2C	A_23_P126089	3.78e-07	3.83772
SPRR2D	A_23_P11644	3.23e-07	4.08522
SPRR2G	A_23_P114597	6.88e-09	4.83887
SPRR3	A_23_P62709	0.0128	2.58506
SRXN1	A_23_P320113	4.63e-06	2.05885
STC2	A_23_P110686	6.73e-09	2.5662
STC2	A_23_P416395	1.3e-07	2.62205
STRIP2	A_32_P213831	5.72e-08	2.42816
TACC3	A_23_P212844	3.93e-09	2.16552
TDO2	A_23_P80974	1.33e-06	2.67379
TEX19	A_23_P375165	3.31e-06	2.05346
TFRC	A_23_P212617	5.98e-09	2.6776
TGM5	A_23_P129291	1.18e-05	2.17624
TICRR	A_23_P345707	3.91e-10	3.77205
TICRR	A_32_P109296	3.07e-09	3.88833
TICRR	A_24_P942335	4.38e-08	2.86143
TK1	A_23_P107421	2.76e-09	2.82617
TLR8	A_23_P73837	1.45e-05	2.01496
TM4SF19	A_23_P372946	4.31e-10	2.96057
TMEM163	A_23_P39550	4.25e-08	2.45252
TMPRSS11B	A_23_P81190	0.000619	2.68994
TMPRSS11E	A_23_P18751	9.36e-07	4.06777
TMPRSS11F	A_24_P411515	0.000117	2.13348
TNFAIP6	A_23_P165624	3.27e-06	2.22664
TNFRSF9	A_23_P51936	5.26e-09	2.59305
TNIP3	A_23_P386478	1.36e-06	3.4974
TNNT1	A_23_P56050	1.23e-06	2.5917
TONSL	A_23_P216355	3.35e-10	2.27059
TOP2A	A_23_P118834	2.27e-06	3.43995
TPX2	A_23_P68610	2.87e-07	3.26119
TREM1	A_23_P19333	2.09e-08	2.64799
TREML2	A_23_P7932	1.02e-05	2.04827
TRIB3	A_24_P305541	2.12e-06	2.19626
TRIP13	A_24_P277576	6.61e-08	2.82759
TRMU///GTSE1	A_24_P916195	7.06e-07	2.99068
TROAP	A_23_P150935	2.96e-10	2.81116
TRPA1	A_23_P94255	8.72e-05	2.20137
TTK	A_23_P259586	9.27e-08	3.03342
TUBB3	A_23_P77493	2.6e-10	2.6653
TUBB4A	A_23_P50338	2.26e-08	2.64968
TYMS	A_23_P50096	2.28e-07	2.33869
UCA1	A_32_P200238	1.53e-05	2.30649
UCHL1	A_23_P132956	8.6e-07	2.77474
UGT1A8	A_23_P158330	0.00143	2.31138
UHRF1	A_23_P208880	1.45e-09	2.7857
UHRF1	A_32_P101235	5.77e-07	2.12171
ULBP2	A_23_P168259	1.04e-05	2.46045
WDR72	A_24_P263330	2.84e-06	3.90123
WNT2	A_23_P59807	0.000113	2.12176
XCL2	A_23_P51534	9.59e-07	2.09292
XRCC2	A_32_P77343	4.24e-09	2.81617
ZBED2	A_23_P113793	0.000265	2.33881
ZFP64	A_23_P120467	3.26e-09	2.13929
ZIC5	A_32_P219942	8.88e-08	3.35193
ZNF114	A_23_P368779	6.4e-06	2.29356
ZWINT	A_23_P63789	1.99e-08	2.40833
A2M	A_23_P116898	1.33e-05	-2.29652
ABCA6	A_23_P500400	9.98e-07	-2.38384
ABCA6	A_24_P378581	1.42e-05	-2.21211
ABCA8	A_23_P118615	3.15e-06	-2.49291
ABI3BP	A_23_P218858	1.74e-06	-3.13947
ABI3BP	A_23_P354308	1.41e-05	-2.59415
ACTG2	A_23_P39955	8.96e-05	-2.88525
ACTN2	A_23_P115021	2.19e-08	-3.6356
ADAMTS9-AS2	A_24_P756494	4.08e-08	-2.80525
ADAMTSL3	A_23_P43940	1.11e-06	-2.21625
ADCY2	A_23_P33539	5.33e-07	-2.66187
ADGB	A_23_P70643	0.000366	-2.71548
ADGRB3	A_23_P252556	3.32e-06	-2.84429
ADGRG2	A_23_P253692	4.8e-06	-2.65545
ADH1A	A_23_P58359	5.51e-08	-2.63371
ADH1A	A_24_P291658	5.53e-08	-3.58363
ADH1B	A_24_P940469	7.63e-06	-2.58499
ADH1C	A_23_P81158	1.48e-07	-3.10781
ADRA1B	A_23_P33326	8.28e-07	-2.24257
AGBL2	A_32_P167705	0.000351	-2.51223
AGR2	A_23_P31407	2.41e-05	-2.3494
AGR3	A_23_P42811	4.35e-05	-2.76318
AK9	A_23_P392476	2.88e-05	-2.41601
AKAP12	A_32_P152437	1.58e-06	-2.44327
AKAP14	A_23_P313652	6.84e-05	-3.14359
ALDH1L1	A_23_P258887	1.58e-05	-2.09138
ALDH7A1	A_24_P269006	1.17e-08	-2.65811
ALS2CR12	A_23_P349343	0.00037	-2.4122
AMPD1	A_23_P51787	0.00271	-2.00552
AMY1C	A_23_P23611	3.85e-05	-2.00839
ANGPTL1	A_23_P126706	5.83e-09	-3.1106
ANGPTL5	A_23_P64161	2.97e-06	-2.79973
ANGPTL7	A_23_P114862	0.000188	-2.46656
ANKFN1	A_32_P316545	0.00425	-2.04566
ANKRD66	A_24_P889237	7.04e-05	-2.79426
ANO5	A_24_P100996	2.55e-06	-3.03056
ANOS1	A_23_P429950	1.95e-10	-2.52932
APOD	A_23_P136777	0.00022	-2.12779
AQP5	A_23_P117104	1.48e-07	-2.5561
AQP5	A_23_P366812	4.36e-07	-2.031
AQP6	A_23_P502060	1.51e-06	-2.06093
AR	A_23_P113111	2.54e-08	-2.85847
ARHGAP20	A_23_P422933	3.42e-07	-2.2943
ARHGAP6	A_23_P217428	3.76e-07	-2.43483
ARMC3	A_23_P86540	9.18e-05	-2.78573
ARMC4	A_32_P141418	8.83e-05	-3.05236
ASB5	A_23_P144326	0.000119	-3.21183
ASPA	A_23_P164436	1.66e-07	-3.32949
ASPA	A_24_P373475	4.89e-05	-2.24351
ASXL3	A_23_P381746	2.33e-09	-3.00496
ASXL3	A_32_P386298	1.59e-07	-2.1505
ATOH8	A_32_P38093	5.07e-10	-3.2119
ATP1A2	A_23_P148879	2.1e-10	-5.41839
BBOF1	A_23_P76983	0.000379	-2.02299
BEX1	A_23_P159952	1.99e-05	-2.49911
BMPR1B	A_32_P217901	7.87e-07	-2.80039
BMPR1B	A_24_P63380	7.58e-06	-2.19105
BMPR1B	A_32_P24939	2.21e-05	-2.07323
BPIFB1	A_23_P154784	6.15e-06	-2.45274
BRINP3	A_23_P103812	1.26e-05	-2.40203
BTC	A_23_P135722	9.97e-06	-2.53216
BTC	A_32_P865613	0.000233	-2.01682
C10orf107	A_32_P8156	0.000125	-2.90745
C10orf111	A_32_P516067	4.94e-05	-2.23512
C10orf82	A_23_P1286	3.36e-05	-2.21378
C11orf16	A_23_P13482	7.81e-05	-2.23794
C11orf16	A_23_P13486	0.000125	-2.28517
C11orf70	A_24_P364057	0.000128	-2.50853
C11orf88	A_32_P225345	4.54e-05	-2.93015
C11orf88	A_24_P16383	6.12e-05	-3.29026
C11orf97	A_32_P60635	5.67e-05	-3.1335
C16orf71	A_23_P414281	9.17e-05	-2.52093
C16orf89	A_23_P26640	1.99e-07	-2.5238
C16orf89	A_24_P73769	3.95e-07	-2.5243
C1orf158	A_23_P74668	0.000196	-2.05869
C1orf168	A_32_P182299	7e-06	-2.99515
C1orf194	A_32_P15512	6.62e-05	-2.90394
C1orf64	A_32_P232455	0.000224	-2.21599
C1QTNF2	A_23_P92899	5.1e-06	-2.00454
C1QTNF7	A_23_P167237	1.52e-07	-3.61165
C1QTNF7	A_32_P190769	4.03e-07	-3.76035
C20orf85	A_23_P314835	0.000139	-3.0107
C20orf85	A_32_P233688	0.000152	-2.72739
C22orf15	A_32_P142702	6.42e-05	-2.43122
C22orf15	A_32_P142700	0.000106	-2.21896
C22orf23	A_24_P336137	8.79e-05	-2.07817
C22orf23	A_23_P132308	9.52e-05	-2.39028
C2orf40	A_23_P56433	2.55e-05	-2.06879
C2orf73	A_24_P58488	0.000365	-2.14059
C4orf22	A_23_P312999	0.000272	-2.57037
C4orf47	A_32_P193770	0.00104	-2.00425
C6orf118	A_32_P85106	0.00024	-2.3547
C6orf58	A_23_P93599	0.00294	-4.7553
C6orf58	A_23_P93602	0.0152	-3.50599
C7	A_32_P384246	6.72e-05	-2.28735
C7orf57	A_32_P3955	0.000121	-2.66499
C8orf34	A_23_P73311	0.000832	-2.02958
C9orf135	A_24_P255100	0.000213	-2.58589
C9orf135	A_32_P85732	0.000261	-2.84088
C9orf24	A_23_P217009	9.95e-05	-2.9201
CACNB2	A_23_P326852	4.53e-06	-2.16804
CACNB4	A_23_P209227	3.12e-07	-2.7418
CALCA	A_23_P301846	3.04e-05	-2.54912
CAPN6	A_23_P217570	4.07e-07	-3.28085
CAPN8	A_23_P94782	1.36e-05	-2.28116
CAPN9	A_23_P149427	2.37e-07	-2.85323
CAPS	A_23_P78958	0.000129	-2.30216
CAPS2	A_23_P380379	6.22e-05	-2.47444
CAPS2	A_32_P209208	8.2e-05	-2.34522
CAPSL	A_23_P133536	8.04e-05	-2.82523
CASC1	A_23_P95231	0.000104	-2.74432
CASQ2	A_23_P126582	1.38e-06	-3.42874
CATSPERD	A_23_P340822	0.000419	-2.40012
CCBE1	A_32_P171043	1.19e-05	-2.41704
CCDC113	A_24_P73730	0.000499	-2.07906
CCDC158	A_32_P60716	6.45e-06	-2.09273
CCDC17	A_23_P430800	0.00014	-2.13956
CCDC170	A_23_P93514	0.000473	-2.27501
CCDC173	A_24_P349145	0.000274	-3.01669
CCDC178	A_32_P184448	1.22e-07	-2.92889
CCDC181	A_23_P468	0.000529	-2.30352
CCDC181	A_24_P222397	0.000636	-2.18963
CCDC30	A_24_P28430	0.000531	-2.11379
CCDC39	A_32_P404549	0.000456	-2.04882
CCDC65	A_23_P47904	0.000136	-2.67224
CCDC89	A_24_P192988	0.000282	-2.00152
CCL14	A_23_P218369	5.74e-08	-2.78685
CDH12	A_32_P10936	2.77e-05	-2.67342
CDH19	A_23_P38735	2.98e-08	-4.34832
CDHR3	A_32_P204239	3.9e-05	-3.09917
CDHR3	A_23_P348253	0.00026	-2.77325
CDO1	A_23_P30294	3.38e-05	-2.55983
CEP126	A_32_P58614	0.000118	-2.23962
CFAP157	A_24_P229638	0.00118	-2.04696
CFAP161	A_23_P336612	0.000184	-2.74162
CFAP206	A_23_P385980	7.08e-05	-3.09203
CFAP206	A_23_P421054	0.000193	-2.63966
CFAP43	A_23_P333038	0.000111	-3.29838
CFAP45	A_23_P62642	0.000299	-2.1008
CFAP47	A_23_P391844	4.74e-05	-2.71038
CFAP61	A_32_P4262	0.000158	-2.20064
CFAP65	A_32_P81216	0.000149	-2.20116
CFAP70	A_23_P326931	9.78e-05	-2.51385
CFTR	A_23_P215720	9.62e-06	-2.09897
CHL1	A_23_P212241	3.68e-06	-2.10776
CHL1	A_24_P63178	2.37e-05	-2.19335
CHRDL1	A_24_P168925	2.5e-07	-4.43598
CHRDL1	A_23_P159893	3.16e-05	-2.55275
CHST9	A_32_P111639	5.69e-08	-3.5945
CKMT2	A_23_P144778	4.3e-08	-2.72764
CLDN22	A_23_P69768	0.000693	-2.07221
CLDN3	A_23_P71017	1.62e-05	-2.02756
CLIC6	A_23_P385067	6.42e-06	-2.32098
CLUL1	A_23_P55572	1.04e-07	-2.57903
CMAHP	A_32_P176819	5.83e-07	-2.0358
CNN1	A_23_P125233	2.66e-05	-2.94326
CNTD1	A_23_P55198	1.37e-06	-3.10415
CNTN2	A_24_P114142	0.00156	-2.02913
CNTN3	A_23_P250173	0.000571	-2.14297
COL14A1	A_24_P254789	4.63e-06	-2.72045
COL14A1	A_23_P216361	0.000141	-2.00334
COL21A1	A_23_P31124	4.38e-07	-3.14601
COL4A6	A_23_P217379	1.78e-05	-2.61216
CORIN	A_23_P81131	8.99e-05	-2.7973
CPED1	A_24_P943781	4.59e-06	-2.50293
CRISP2	A_32_P173662	3.27e-05	-3.0153
CRYM	A_23_P77731	1.9e-05	-2.04409
CSH1	A_24_P211044	1.14e-05	-2.52764
CSH1	A_23_P207170	1.6e-05	-2.47189
CXCL12	A_23_P202448	0.000554	-2.20703
CXXC4	A_23_P121676	3.66e-07	-2.15096
CYP2A13	A_23_P55779	1.36e-08	-2.44514
CYP2A6	A_23_P16122	3.33e-05	-2.63143
CYP2A7	A_23_P27528	2.47e-05	-2.83163
CYP2B6	A_24_P339514	1.25e-06	-2.19174
CYP2F1	A_23_P89981	3.91e-10	-3.13688
CYP2F1	A_23_P78585	3.2e-08	-2.04587
CYP2J2	A_23_P103486	7.49e-09	-2.39173
CYP4B1	A_23_P114713	1.1e-07	-3.52435
DACT3	A_23_P360964	8.83e-05	-2.10989
DAW1	A_23_P28466	7.1e-05	-2.82927
DCDC5	A_23_P413862	8.34e-05	-2.56951
DDC	A_23_P145644	0.0034	-2.08971
DES	A_23_P90710	9.85e-06	-3.66069
DIO3OS	A_24_P759584	4.9e-06	-2.54132
DLG2	A_32_P229618	3.77e-07	-2.47471
DMBT1	A_23_P86599	0.000442	-3.46655
DMD	A_24_P185854	6.37e-07	-2.02469
DMD	A_24_P34186	8.99e-06	-2.86404
DMGDH	A_23_P257803	6.56e-06	-2.25629
DMRT3	A_23_P325100	3.27e-06	-2.59377
DMRTC1	A_32_P179998	1.54e-07	-2.51612
DNAH10	A_32_P228268	0.000128	-2.0591
DNAH11	A_32_P224253	0.000498	-2.56778
DNAH2	A_32_P206899	0.000426	-2.01184
DNAH6	A_23_P324605	0.000102	-2.41672
DNAH6	A_23_P376014	0.000168	-2.08771
DNAH6	A_32_P383681	0.000199	-2.47897
DNAH7	A_23_P33583	1.35e-05	-3.23506
DNAH7	A_24_P410776	0.00171	-2.1889
DNAH9	A_23_P164068	8.47e-05	-2.50775
DNALI1	A_23_P160377	0.000116	-2.36747
DNER	A_23_P362148	0.000223	-2.29493
DPY19L2P2	A_24_P186608	0.000214	-2.42273
DRAIC	A_32_P46594	8.05e-06	-2.35231
DRC1	A_23_P308722	4.87e-05	-2.52548
DRC3	A_23_P255701	0.000179	-2.23315
DTHD1	A_32_P787109	0.000508	-2.13063
DUSP26	A_23_P146134	8.6e-07	-2.61377
DUSP27	A_23_P423012	2.31e-05	-3.70013
DYDC1	A_23_P360990	5e-05	-2.59765
DYDC2	A_23_P75063	0.00127	-2.08841
DYNLRB2	A_23_P94840	8.3e-05	-3.28734
DYX1C1	A_23_P37505	0.000177	-2.1648
ECT2L	A_24_P942346	0.000623	-2.88094
EDNRB	A_23_P2831	7.76e-06	-2.04203
EDNRB	A_24_P330263	0.000203	-2.08822
EFCAB1	A_24_P415090	9.94e-05	-2.80994
EFCAB1	A_23_P146294	0.0001	-2.54317
EFCAB10	A_24_P84498	0.00109	-2.4117
EFHB	A_23_P417261	5.11e-05	-3.17796
EFHB	A_24_P144439	0.000239	-2.66356
EFHC1	A_23_P214291	0.000116	-2.16999
EFHC2	A_23_P33947	0.000247	-2.18339
EFHC2	A_24_P147927	0.000348	-2.0394
EGFEM1P	A_24_P68183	0.00368	-2.01887
ELF5	A_24_P227141	0.000519	-2.20144
ELN	A_23_P215459	2.5e-05	-2.72618
ENKUR	A_24_P115651	0.000598	-2.34486
ENKUR	A_24_P215240	0.00109	-2.54791
ENPP3	A_23_P404536	2.74e-06	-2.58188
EPHA3	A_23_P169819	0.00072	-2.25189
ERBB4	A_32_P183765	1.1e-07	-3.58595
ERBB4	A_23_P423853	4.94e-07	-3.17648
ERICH2	A_32_P197340	4.36e-05	-2.41901
ERICH3	A_24_P522998	6.17e-05	-3.0049
ERICH3	A_24_P634867	0.000114	-2.98533
ESRRG	A_23_P74900	9.91e-06	-2.06724
EYA1	A_23_P502363	4.3e-08	-2.88563
EYA4	A_32_P219620	3.63e-06	-2.01704
EYA4	A_23_P145507	6.19e-06	-2.34648
F3	A_23_P126782	1.42e-06	-2.12202
FAM107A	A_24_P131622	1.69e-09	-2.50988
FAM107A	A_23_P84860	2.76e-09	-3.01461
FAM179A	A_24_P595717	0.000307	-2.26151
FAM183A	A_24_P847326	0.000212	-2.31649
FAM183BP	A_24_P391991	0.000151	-2.34337
FAM221A	A_32_P59673	2.55e-06	-2.14262
FAM3B	A_23_P166269	6.75e-05	-2.11944
FAM3D	A_23_P41145	5.38e-07	-2.412
FAM47E	A_32_P83811	1.28e-05	-2.32639
FAM81B	A_23_P360354	0.000131	-3.18222
FAT4	A_23_P18649	0.000161	-2.08665
FAXDC2	A_23_P501831	4.34e-09	-2.26503
FBXO15	A_23_P342709	7.48e-05	-2.40472
FGF14	A_23_P88033	7.44e-05	-2.50917
FGF7	A_32_P196029	1.16e-05	-2.24959
FGF7	A_32_P196021	5.31e-05	-2.12014
FGF7	A_24_P99244	0.000318	-2.22116
FHAD1	A_32_P61495	0.00012	-2.08262
FHAD1	A_23_P334447	0.000678	-2.03482
FHL1	A_23_P217326	8.69e-06	-2.20039
FILIP1	A_23_P410233	5.31e-07	-2.35695
FILIP1	A_24_P84668	1.62e-05	-2.12491
FLJ26850	A_32_P215100	6.51e-05	-2.67433
FLJ30901	A_23_P343104	2.91e-06	-2.91736
FLRT3	A_23_P166109	0.000197	-2.28062
FMN2	A_23_P342869	0.000297	-2.05254
FMN2	A_32_P201897	0.0037	-2.01741
FMO2	A_23_P355295	1.05e-07	-2.79836
FMO5	A_24_P71341	8.74e-08	-2.18418
FMO5	A_23_P233	8.25e-07	-2.30271
FOLR1	A_23_P53176	2.48e-07	-2.84516
FOXA1	A_23_P37127	1.91e-07	-2.06716
FOXA1	A_24_P347431	2.39e-07	-2.11032
FOXA2	A_24_P365515	0.000219	-2.30079
FOXA2	A_23_P500936	0.000305	-2.08464
FOXJ1	A_23_P348636	7.57e-05	-2.10243
FREM1	A_23_P43337	0.000186	-2.04192
FXYD1	A_23_P108216	1.16e-08	-2.65654
GALNT16	A_23_P76749	9.45e-07	-2.48069
GAS2	A_32_P24140	2.02e-06	-2.35687
GDF10	A_23_P52227	2.89e-08	-4.63088
GDF10	A_24_P355464	8.63e-08	-3.61267
GJB1	A_23_P250444	1.2e-08	-2.72637
GJC3	A_23_P59869	0.00153	-2.64108
GNA14	A_23_P169479	1.61e-05	-2.22517
GPIHBP1	A_23_P72697	1.1e-06	-2.21462
GPM6A	A_23_P121545	9.93e-09	-4.62081
GREM2	A_23_P97181	4.29e-09	-3.66734
GREM2	A_24_P40626	8.2e-09	-3.62005
GREM2	A_23_P329822	8.86e-07	-2.5661
GRIK2	A_24_P935839	3.63e-05	-2.00226
GRIK3	A_24_P870799	1.35e-06	-2.87072
GRP	A_23_P101131	6.51e-05	-2.74794
GSTA1	A_23_P135417	1.12e-05	-2.47634
GSTA2	A_24_P300394	1.99e-05	-2.62218
GSTA2	A_23_P214300	2.1e-05	-2.38326
GSTA3	A_23_P253495	1.41e-05	-2.30739
GSTA5	A_23_P93141	1.52e-05	-2.76079
HAND2-AS1	A_23_P133000	4.35e-05	-2.08146
HCAR1	A_23_P394246	6.91e-06	-2.89237
HEPACAM2	A_32_P118397	0.000173	-2.87795
HIF3A	A_23_P374339	2.29e-05	-2.21513
HLF	A_23_P356585	4.05e-08	-2.76656
HRASLS2	A_23_P105012	0.000554	-2.0669
HSD17B13	A_24_P362969	4.41e-05	-3.19694
HSPB7	A_23_P103703	2.33e-06	-2.80089
IGSF10	A_23_P333683	4.19e-07	-2.11564
IL33	A_23_P31945	4.88e-07	-3.06647
IQUB	A_23_P349504	0.000222	-2.80407
IQUB	A_24_P203298	0.000279	-2.10287
ISL1	A_23_P81529	3.55e-09	-3.58418
ISM1	A_32_P186731	4.69e-05	-2.57464
ITGA8	A_23_P46781	2.95e-06	-2.81877
ITIH5	A_32_P44878	3.46e-07	-2.87179
ITLN1	A_23_P95790	0.00872	-2.43753
IYD	A_32_P110472	4.06e-06	-2.18072
JAM2	A_32_P310335	4.25e-05	-2.11997
JPH2	A_23_P394395	2.5e-05	-2.32711
KBTBD12	A_32_P88240	0.000113	-2.03745
KCNA4	A_24_P150023	4.06e-05	-2.6112
KCNA5	A_23_P417173	0.000727	-2.96206
KCNB1	A_24_P31627	5.17e-08	-2.94378
KCNB1	A_32_P115382	2.47e-06	-2.46118
KCNJ1	A_23_P501781	1.58e-05	-2.41758
KCNJ16	A_23_P501193	0.000589	-2.53577
KCNMB2	A_23_P170072	0.000797	-2.36039
KCNMB2	A_23_P158675	0.00083	-2.38971
KCTD16	A_24_P409800	4.54e-07	-2.29333
KHDRBS2	A_23_P366453	1.11e-06	-3.06043
KIAA1324	A_23_P358714	7.7e-08	-3.32026
KIAA1456	A_32_P159234	8.2e-06	-2.67381
KIAA1456	A_24_P59643	8.73e-05	-2.22493
KIAA2022	A_32_P169505	4.88e-10	-3.05695
KIAA2022	A_24_P66350	6.12e-10	-2.27902
KIF19	A_32_P100830	1.33e-05	-2.1853
KLF15	A_24_P20327	6.17e-09	-2.15796
KLF3-AS1	A_23_P30163	1.25e-06	-2.45448
KLHL32	A_23_P425766	0.000151	-2.39415
KRT222	A_23_P425925	2.86e-06	-2.89895
KRT4	A_23_P2674	0.00057	-2.15575
LCA5L	A_32_P48466	0.000213	-2.01286
LDB3	A_32_P98227	1.22e-07	-2.86869
LDLRAD1	A_24_P491397	3.53e-05	-2.69115
LEPR	A_23_P161135	1.57e-06	-2.0546
LEPR	A_24_P231104	2e-06	-3.05127
LGI1	A_23_P127267	0.000498	-2.06097
LGR6	A_23_P23834	1.45e-09	-3.70751
LGR6	A_23_P23839	1.2e-08	-2.02241
LIFR	A_24_P397386	9.33e-06	-2.11183
LIMCH1	A_32_P117354	5.2e-09	-2.01259
LINC00261	A_32_P23125	1.94e-05	-3.02881
LINC00326	A_24_P601831	0.00121	-2.2974
LINC00472	A_23_P156408	5.13e-08	-2.03418
LINC00479	A_23_P413693	8.95e-05	-2.06548
LINC00675	A_32_P515920	0.000349	-2.22008
LINC00844	A_32_P160294	4.06e-05	-2.2878
LINC01082	A_32_P171225	4.43e-05	-3.15815
LINC01140	A_32_P112592	6.22e-06	-2.66478
LMO3	A_24_P381441	1.19e-06	-3.33501
LMOD1	A_23_P201940	3.28e-06	-2.54369
LOC101928303	A_24_P213827	4.91e-06	-2.16762
LOC101928907	A_24_P68249	0.000252	-2.23808
LOC284244	A_32_P5057	5.53e-08	-2.47527
LOC286191	A_32_P30330	1.15e-07	-3.11678
LONRF2	A_32_P190303	3.68e-06	-2.53121
LRRC31	A_24_P240259	1.1e-05	-2.84957
LRRC34	A_23_P41194	9.22e-05	-2.33692
LRRC46	A_23_P152949	6.78e-05	-2.12945
LRRC4C	A_23_P24457	1.84e-06	-2.06203
LRRC74B	A_23_P80200	0.000797	-2.31704
LRRIQ1	A_24_P410399	0.000877	-2.21803
LRTOMT	A_24_P184388	3.75e-05	-2.12216
LRTOMT	A_24_P184385	4.78e-05	-2.12588
MAATS1	A_24_P160696	0.000218	-2.30661
MAATS1	A_32_P55871	0.000315	-2.18658
MACROD2	A_32_P89352	2.76e-08	-2.33876
MACROD2	A_23_P22398	4.06e-08	-2.33894
MAP3K19	A_24_P63078	0.00049	-2.17326
MAPK4	A_23_P375906	4.76e-06	-2.35594
MDH1B	A_24_P942822	0.000441	-2.41383
ME3	A_23_P116614	4.87e-08	-2.2521
MEIG1	A_32_P175715	9.41e-05	-2.54673
MEOX2	A_24_P106624	4.71e-05	-2.58443
METTL7A	A_23_P415021	1.55e-08	-2.25716
MFAP4	A_23_P164057	1.99e-05	-2.12495
MFSD4A	A_24_P51115	1.48e-08	-2.436
MFSD4A	A_23_P365412	2.98e-08	-2.03787
MIA	A_23_P4714	0.000293	-2.06804
MIR99AHG	A_32_P188953	3.32e-06	-2.07639
MORN5	A_24_P401491	1.71e-05	-2.92917
MRVI1-AS1	A_23_P396299	7.12e-05	-2.08496
MS4A8	A_23_P139146	6.78e-07	-2.54503
MSMB	A_23_P75024	3.99e-05	-3.42742
MSMB	A_24_P146683	4.71e-05	-3.27485
MT3	A_23_P315273	0.000387	-2.09758
MUC5AC	A_24_P548274	4.21e-06	-2.59097
MYCBPAP	A_23_P141415	0.000137	-2.19958
MYH11	A_24_P70183	7.73e-05	-2.42008
MYH11	A_23_P206920	0.000212	-2.12084
MYLK	A_24_P319923	0.000276	-2.03416
MYOC	A_23_P23783	8.79e-09	-4.6682
MYOT	A_23_P110764	2e-09	-3.89642
MYOZ2	A_23_P95634	5.75e-06	-2.04864
MYRIP	A_23_P326760	7.62e-07	-2.85774
NBEA	A_23_P65278	5.06e-07	-2.3649
NECAB1	A_24_P33989	1.1e-05	-2.48441
NHLRC4	A_24_P316257	7.21e-05	-2.09496
NKX2-1	A_24_P61490	7.35e-08	-2.2176
NKX3-1	A_23_P157545	0.000279	-2.31785
NME5	A_23_P156402	5.68e-05	-2.54014
NME9	A_23_P212675	2.48e-05	-2.21467
NME9	A_23_P212672	8.09e-05	-2.2479
NOSTRIN	A_23_P79360	7.96e-05	-2.01845
NR2F2	A_23_P88589	5.09e-09	-2.04409
NR2F2-AS1	A_32_P136776	5.2e-09	-2.7783
NR2F2-AS1	A_24_P795371	2.46e-08	-2.25232
NR3C2	A_23_P392470	2.41e-09	-2.9972
NRAP	A_23_P402765	1.6e-07	-2.84048
NRG2	A_32_P163894	3.35e-10	-2.07544
NRG2	A_23_P213699	4.22e-10	-3.17089
NRG2	A_23_P349857	9.14e-09	-2.37311
NRXN3	A_23_P251841	2.06e-06	-2.07714
NSUN7	A_24_P7121	0.000111	-2.12597
NTRK3	A_32_P141969	3.49e-07	-3.02485
NXPH3	A_24_P150931	6.74e-07	-2.29389
ODAM	A_23_P58228	0.0175	-2.07826
OGN	A_23_P82990	2.34e-05	-3.73383
OSCP1	A_23_P103433	1.45e-05	-2.0375
OXTR	A_23_P132619	0.00059	-2.35845
PACRG	A_23_P170901	5.15e-05	-2.07648
PCDH20	A_23_P204885	4.48e-07	-2.9789
PCDH9	A_24_P187218	1.02e-05	-2.13772
PCDHA11	A_24_P360206	4.99e-05	-2.05761
PCSK2	A_23_P79968	1.22e-06	-2.87555
PDE1A	A_23_P79272	3.27e-06	-2.03024
PDE5A	A_24_P911678	9.09e-07	-2.45472
PDZRN3	A_23_P21618	0.000105	-2.02337
PDZRN4	A_23_P105651	0.000508	-2.05661
PEBP4	A_23_P157636	9.36e-05	-2.41497
PEG3-AS1	A_32_P119830	1.19e-05	-2.19683
PER3	A_24_P230948	8.23e-07	-2.09073
PGM5	A_24_P120907	4.38e-08	-3.75424
PGM5	A_23_P10956	2.46e-07	-2.79914
PGM5-AS1	A_32_P157208	3.83e-07	-2.34517
PGR	A_32_P49199	1.49e-06	-2.68039
PHYHIP	A_23_P433229	4.37e-08	-2.35004
PI16	A_24_P300379	1.35e-06	-2.48406
PIFO	A_32_P215700	4.08e-05	-2.71183
PIGR	A_24_P844984	1.45e-07	-2.2488
PIGR	A_23_P149517	2.31e-05	-2.00028
PIH1D2	A_23_P418451	0.000307	-2.32696
PIH1D3	A_32_P211418	0.00018	-3.09322
PIP	A_23_P8702	0.00202	-3.88947
PLCB4	A_23_P28898	1.17e-06	-2.09909
PLEKHS1	A_24_P286951	5.98e-07	-2.56158
PLEKHS1	A_23_P23980	4.89e-06	-2.28625
PLN	A_32_P213418	7.69e-07	-4.36679
PLN	A_23_P30614	1.81e-06	-4.25704
PLN	A_24_P414803	4.11e-06	-3.04199
PLP1	A_23_P85201	3.27e-06	-3.4191
PLPPR3	A_23_P67569	2.93e-05	-2.086
PMP2	A_23_P31615	4.78e-06	-2.72262
PMP2	A_32_P108870	1.54e-05	-2.38854
PPARGC1A	A_23_P18447	2.47e-06	-2.29939
PPIL6	A_23_P111361	7.84e-05	-2.61327
PPP1R1A	A_23_P53417	6.73e-06	-2.865
PPP1R36	A_23_P309973	1.45e-06	-2.82851
PPP1R3C	A_23_P35414	8.32e-07	-2.63985
PPP1R9A	A_32_P38623	0.000242	-2.1419
PRB1	A_23_P128263	0.00314	-2.93042
PRB2	A_23_P139434	0.00786	-2.58091
PRB3	A_23_P116890	0.00345	-3.20735
PRB4	A_23_P116872	0.0053	-2.62019
PRDM16	A_32_P225816	2.1e-10	-2.96533
PRR15	A_32_P154911	7.53e-06	-2.27909
PRR29	A_32_P27535	0.000174	-2.42112
PRSS23	A_24_P937405	7.7e-08	-2.1867
PRUNE2	A_23_P406025	1.34e-06	-2.79246
PRUNE2	A_23_P326913	1.2e-05	-3.38908
PSCA	A_23_P71379	0.000662	-2.39416
PTGFR	A_24_P302172	8.55e-07	-2.79577
PTGFR	A_23_P11674	1.97e-06	-2.34559
PTGIS	A_24_P48723	4.43e-05	-2.65623
PTPRT	A_32_P36404	0.000201	-2.16137
PZP	A_23_P139682	0.000929	-2.2304
RAB9B	A_24_P126139	5.31e-06	-2.03398
RBM20	A_24_P453497	7.09e-06	-2.14784
RBM24	A_23_P167812	9.83e-05	-2.40763
RBMS3	A_32_P74477	3.14e-08	-2.35993
RBMS3	A_32_P228618	1.27e-07	-2.11686
RCAN2	A_32_P156851	2.05e-05	-2.1546
RERGL	A_23_P64919	5.88e-06	-3.57877
RGN	A_23_P114423	1.25e-07	-2.73395
RGS22	A_32_P125771	6.67e-05	-2.60895
RIC3	A_24_P35537	5.2e-09	-2.79502
RIC3	A_23_P75915	5.29e-08	-2.39971
RIC3	A_23_P64510	4.64e-07	-2.02518
RIIAD1	A_32_P212471	7.57e-05	-2.33785
RIIAD1	A_24_P272748	0.000162	-2.79303
RNASE4	A_23_P205531	7.17e-08	-2.03276
ROPN1	A_32_P184464	8.56e-05	-2.55511
ROPN1B	A_24_P417407	4.43e-06	-2.6309
ROPN1L	A_23_P121885	5.12e-05	-2.47883
ROPN1L	A_32_P335921	5.4e-05	-2.85927
ROR1	A_32_P4018	0.000375	-2.01907
RP1	A_23_P71368	0.00022	-2.28039
RPRML	A_32_P3476	6.52e-05	-2.56005
RRAD	A_23_P88849	0.000536	-2.06921
RSPH1	A_23_P102950	0.000122	-2.56893
RSPH14	A_23_P29153	5.75e-05	-2.26243
RSPH4A	A_24_P331779	2.95e-05	-2.34708
SAXO2	A_24_P247026	9.93e-05	-2.93185
SBSPON	A_24_P215069	3.95e-07	-3.52734
SBSPON	A_23_P170649	1.72e-06	-3.77408
SCARA5	A_23_P94103	6.41e-07	-3.66961
SCGB1A1	A_23_P150583	4.81e-05	-2.37941
SCGB2A1	A_23_P312300	0.00016	-2.54734
SCGB3A1	A_23_P30217	3.94e-08	-4.05235
SCGN	A_23_P251412	1.97e-07	-2.74526
SCN2B	A_32_P187571	3.93e-09	-3.47623
SCN3A	A_24_P85888	1.33e-06	-2.07784
SCN7A	A_32_P191066	1.45e-09	-4.3019
SCN7A	A_23_P102331	2.33e-09	-4.60224
SCN7A	A_23_P90944	2.37e-07	-3.27742
SCRG1	A_23_P167159	7.75e-05	-3.34677
SDPR	A_23_P72668	1.08e-05	-2.13388
SEC14L3	A_23_P320278	0.000196	-2.37403
SEC14L3	A_32_P101779	0.000276	-2.03228
SEC14L5	A_24_P254850	1.68e-10	-3.14869
SEMA3E	A_23_P59582	1.39e-05	-2.66584
SERPINB10	A_23_P313981	5.96e-06	-2.0858
SERPINB11	A_23_P130411	0.000469	-2.62961
SERPINI2	A_23_P132826	0.000274	-2.18798
SFTA3	A_24_P693461	9.29e-08	-3.3892
SGCA	A_23_P66637	8.91e-06	-2.25145
SH3BGRL2	A_24_P209171	1.39e-07	-2.0696
SHANK2	A_23_P334883	1.54e-05	-2.35211
SHISA6	A_23_P411542	1.27e-05	-2.52703
SLC16A12	A_24_P13024	8.69e-06	-2.55039
SLC22A16	A_23_P42004	0.00226	-2.24336
SLC22A4	A_23_P156180	8.47e-05	-2.44032
SLC23A1	A_23_P21990	6.48e-05	-2.5782
SLC35F1	A_23_P413888	7.94e-06	-2.37698
SLC51B	A_23_P436284	0.000405	-2.29424
SLC5A1	A_23_P17826	0.000496	-2.29359
SLCO4C1	A_32_P154342	2.79e-07	-2.2166
SLITRK3	A_23_P18362	5.8e-05	-3.37721
SLITRK5	A_24_P102293	0.000166	-2.12859
SLITRK6	A_23_P65307	5.55e-09	-2.87225
SLPI	A_24_P190472	6.97e-06	-2.65825
SLPI	A_23_P91230	1.87e-05	-2.58697
SMIM6	A_24_P467073	0.000886	-2.10107
SMPX	A_23_P253542	9.63e-05	-2.06921
SNCA	A_32_P109653	3.29e-07	-2.38129
SNTN	A_23_P92120	4.12e-05	-3.38137
SNX31	A_23_P382811	1.7e-05	-2.43099
SOBP	A_23_P156907	1.07e-06	-2.20822
SOD3	A_23_P254741	1.08e-07	-2.03345
SORBS1	A_24_P326511	1.56e-07	-3.08591
SORBS1	A_24_P317907	5.2e-06	-2.70029
SORBS1	A_23_P202388	1.26e-05	-2.90507
SORCS1	A_23_P352932	0.00074	-2.04638
SOX9-AS1	A_24_P497464	4.13e-05	-2.40991
SP5	A_23_P135381	0.000177	-2.43421
SP5	A_32_P183718	0.00018	-2.56713
SPAG16	A_23_P21713	0.000695	-2.27871
SPAG6	A_24_P21507	0.000114	-3.16714
SPAG6	A_23_P75147	0.000166	-2.94065
SPAG8	A_24_P412036	0.000107	-2.40091
SPARCL1	A_23_P113351	8.4e-07	-2.37308
SPATA4	A_23_P393025	7.65e-05	-3.09688
SPATA6	A_23_P23705	8.05e-07	-2.40603
SPATS1	A_23_P312874	0.000404	-2.58262
SPEF2	A_32_P179396	0.000125	-2.56424
SRD5A2	A_23_P28186	0.000392	-2.40272
SSTR1	A_24_P244706	5.44e-06	-2.99846
SSUH2	A_23_P144005	8.72e-05	-2.252
STATH	A_23_P252253	0.00042	-4.24733
STK33	A_23_P127915	0.00016	-2.12427
STMND1	A_32_P126229	8.9e-05	-2.47432
STOML3	A_23_P357983	6.84e-05	-3.02958
STOX1	A_32_P51119	6.26e-05	-2.294
STOX1	A_23_P344481	8.09e-05	-2.2906
SYBU	A_23_P134734	1.01e-07	-2.20813
SYNE1	A_24_P410453	7.08e-06	-2.0772
SYNE1	A_23_P42451	4.08e-05	-2.4415
SYNPO2	A_24_P119665	1.79e-06	-3.05738
SYNPO2	A_23_P310094	3.9e-06	-3.1144
SYNPO2	A_32_P440667	0.00087	-2.1197
SYT13	A_23_P161659	5e-05	-2.30572
TCEAL2	A_23_P85140	1.95e-06	-2.38106
TCF21	A_23_P156890	4.18e-06	-2.05424
TCN1	A_23_P64372	0.000195	-2.86903
TCP11	A_23_P70598	0.000125	-2.10785
TCTEX1D1	A_32_P160045	0.00271	-2.00912
TEKT1	A_23_P15678	0.00156	-2.05155
TEKT2	A_23_P45955	0.000143	-2.1566
TEX26	A_23_P312271	0.00224	-2.38242
TFF1	A_24_P322771	0.00279	-2.16641
TFF3	A_23_P257296	4.24e-05	-2.51672
TFF3	A_23_P393099	4.6e-05	-2.54123
TFF3	A_24_P245778	0.000126	-2.29652
THSD4	A_23_P148249	1.99e-07	-2.08465
TMCO5A	A_23_P65857	3.31e-05	-2.79139
TMEM100	A_23_P15450	9.46e-06	-2.62975
TMEM132C	A_23_P151232	7.63e-06	-2.74971
TMEM213	A_24_P706953	1.95e-06	-2.78283
TMEM231	A_23_P359497	9.55e-05	-2.07296
TMEM232	A_32_P47410	0.000472	-2.39919
TMEM232	A_32_P489986	0.000541	-2.61279
TNFRSF19	A_24_P56310	3.94e-07	-2.22055
TNNC1	A_23_P166823	2.17e-08	-2.01698
TNXB	A_23_P156708	3.94e-08	-2.57907
TOX3	A_23_P54681	2.33e-09	-3.41438
TPTE2P1	A_32_P154835	2.34e-06	-2.39662
TRIM63	A_23_P114983	1.82e-05	-2.53563
TSGA10	A_23_P17103	0.00016	-2.29733
TSPAN19	A_23_P2322	0.000269	-3.09564
TSPAN8	A_23_P36531	8.13e-07	-3.4196
TTC25	A_23_P73150	0.000639	-2.24145
TTC29	A_23_P92517	0.000222	-2.79422
TTC6	A_24_P393596	2e-09	-2.79998
TTLL7	A_32_P204169	4.77e-07	-2.0896
UBXN10	A_23_P85664	8.57e-05	-2.47566
UBXN10	A_24_P942921	0.000378	-2.05877
UGT2A1	A_23_P212954	1.21e-06	-2.21959
UGT2B7	A_23_P136671	5.07e-05	-2.66276
UMODL1-AS1	A_23_P377860	0.000109	-2.38365
UMODL1-AS1	A_32_P26464	0.000708	-2.07463
VIT	A_23_P56578	1.34e-07	-3.64763
VSTM2L	A_23_P79803	1.82e-06	-2.66193
VWA3B	A_23_P423989	0.000412	-2.25328
WDR49	A_23_P356154	0.000115	-2.2679
WDR63	A_23_P422732	0.000155	-2.56385
WDR78	A_24_P409013	1.04e-05	-2.05252
WDR78	A_23_P200670	3.38e-05	-2.79804
WFDC1	A_23_P106617	2.06e-06	-2.04706
WFDC6	A_23_P102634	5.46e-05	-2.72079
WIF1	A_32_P216520	0.000983	-2.36469
WISP2	A_23_P102611	1.13e-05	-2.52157
XKR4	A_32_P134007	2.78e-07	-3.60497
ZBBX	A_23_P61031	0.000262	-2.98343
ZBTB16	A_23_P104804	7.66e-08	-2.57583
ZFR2	A_23_P332713	0.000497	-2.39078
ZG16B	A_23_P118203	0.000252	-3.10895
ZMAT1	A_24_P11100	3.48e-06	-2.37514
ZMAT1	A_23_P125748	1.11e-05	-2.08193
ZMYND10	A_23_P29663	7.21e-05	-2.07105
ZMYND12	A_23_P160567	4.99e-05	-2.4231
ZNF540	A_23_P90542	2.1e-10	-2.37473
ZNF608	A_23_P169978	3.93e-06	-2.20165
ZNF880	A_24_P926783	0.000259	-2.06543

## Sheet: GSE33532
Gene symbol	ID	adj.P.Value	logFC
ABCA12	215465_at	3.78e-12	2.32123
ABCA13	1553605_a_at	1.73e-06	2.29801
ABCC5	209380_s_at	5.79e-12	2.21269
ABCC5	226363_at	4.53e-08	2.21397
ACTL6A	202666_s_at	6.21e-18	2.12911
ADAM12	213790_at	7.33e-11	3.26168
ADAM12	202952_s_at	1.14e-10	2.69877
ADAM23	244463_at	7.72e-07	2.30234
ADAMDEC1	206134_at	3.09e-08	3.64676
ADGRF4	237690_at	6.47e-16	2.42571
ADH7	210505_at	3.35e-11	2.60681
AHNAK2	1558378_a_at	1.66e-14	2.50208
AHNAK2	212992_at	3.83e-10	2.26121
AIM2	206513_at	3.97e-07	2.11528
AKR1B10	206561_s_at	2e-07	3.89579
ALDH3B2	204942_s_at	7.15e-18	2.85197
ANKRD22	239196_at	3.17e-17	2.87565
ANKRD22	238439_at	6.25e-15	3.60978
ANLN	222608_s_at	5e-20	4.96098
ANLN	1552619_a_at	2.41e-17	3.28097
ANP32E	208103_s_at	2.72e-16	2.29322
APOBEC3B	206632_s_at	8.22e-11	2.99356
ARNTL2	220658_s_at	6.28e-19	3.44038
ARNTL2	224204_x_at	2.33e-18	2.93055
ARNTL2	223586_at	9.76e-16	2.58871
ARTN	207675_x_at	2.17e-16	2.65615
ARTN	210237_at	7.67e-16	2.66859
ARTN	216052_x_at	1.98e-15	2.03774
ASF1B	218115_at	5.27e-11	2.04691
ASPM	219918_s_at	6.66e-18	3.70714
ASPM	239002_at	1.1e-16	2.6723
ASPM	232238_at	2.43e-14	2.15925
ATAD2	222740_at	5.34e-14	2.38544
ATAD2	218782_s_at	2.12e-13	2.29602
ATP11B	1564063_a_at	2.45e-14	3.09332
ATP11B	1554556_a_at	2.91e-12	3.1329
ATP11B	1564064_a_at	1.91e-11	2.59532
ATP11B	1554557_at	5.67e-11	3.2852
ATP11B	238811_at	1.8e-08	2.10828
AUNIP	220011_at	1.4e-12	2.0332
AURKA	204092_s_at	1.11e-15	2.70105
AURKA	208079_s_at	2.93e-14	3.0355
AURKB	209464_at	3.87e-13	2.82366
BCL11A	219497_s_at	6.25e-14	2.96854
BCL11A	222891_s_at	2.98e-12	2.66375
BCL11A	210347_s_at	3.42e-11	2.1129
BIRC5	202095_s_at	5.35e-18	4.1414
BIRC5	210334_x_at	2.07e-14	2.37469
BIRC5	202094_at	1.28e-13	3.00084
BMP7	209591_s_at	2.65e-18	3.68838
BNC1	1552487_a_at	3.35e-18	4.5588
BNC1	206581_at	2.31e-12	2.44147
BUB1	209642_at	6.71e-19	3.22209
C10orf99	227736_at	5.61e-13	4.49628
C10orf99	227735_s_at	2.98e-12	3.6862
C12orf54	240353_s_at	8.02e-15	2.73738
C12orf56	236840_at	5.16e-14	3.27969
C15orf48	223484_at	7.92e-09	2.58219
C2CD4A	241031_at	0.000363	2.02178
CA12	203963_at	3.74e-08	2.89474
CA12	214164_x_at	4.54e-08	2.33238
CA12	215867_x_at	1.27e-07	2.39588
CA12	204508_s_at	1.96e-07	2.74523
CA12	210735_s_at	5.77e-07	2.01239
CA9	205199_at	3.34e-08	2.05332
CALML3	210020_x_at	2.47e-24	6.35508
CBLC	220638_s_at	6.95e-18	2.53118
CCDC34	226287_at	3.55e-12	2.46693
CCDC58	235244_at	4.07e-14	2.2244
CCNA2	203418_at	5.93e-18	3.47395
CCNA2	213226_at	1.73e-12	2.35432
CCNB1	214710_s_at	1.76e-18	3.80134
CCNB1	228729_at	7.45e-17	3.17449
CCNB2	202705_at	3.39e-17	3.64049
CCNE2	205034_at	2.57e-11	2.92107
CD109	229900_at	4.65e-17	2.94736
CD79A	205049_s_at	6.04e-08	2.11665
CDC20	202870_s_at	2.17e-19	4.10219
CDC25A	204695_at	9.57e-15	2.20443
CDC45	204126_s_at	1.26e-18	2.47423
CDC6	203967_at	4.2e-16	3.02662
CDC6	203968_s_at	7.1e-14	2.58517
CDCA2	226661_at	1.3e-11	2.54923
CDCA3	221436_s_at	1.96e-15	2.32727
CDCA3	223307_at	2.59e-15	2.94898
CDCA5	224753_at	4.61e-18	2.53317
CDCA7	224428_s_at	1.53e-10	2.65681
CDCA8	221520_s_at	1.64e-15	2.65102
CDH3	203256_at	7.06e-18	4.40225
CDK1	210559_s_at	7.35e-15	3.23952
CDK1	203214_x_at	1.18e-14	2.93835
CDK1	203213_at	6.95e-13	3.01454
CDK5R1	204995_at	5.65e-17	2.86511
CDKN2A	209644_x_at	1.16e-13	2.66695
CDKN2A	207039_at	9.9e-09	2.16257
CDKN3	209714_s_at	3.49e-19	3.31786
CDKN3	1555758_a_at	1.49e-18	3.35985
CDT1	228868_x_at	8.39e-15	2.45063
CEL	1553970_s_at	1.09e-10	3.22518
CEL	205910_s_at	1.89e-10	3.13725
CEMIP	212942_s_at	6.94e-10	2.57572
CENPE	205046_at	4.31e-17	2.71614
CENPF	207828_s_at	1.59e-20	3.49651
CENPF	209172_s_at	4.23e-18	2.21057
CENPH	231772_x_at	1.24e-14	2.29469
CENPI	214804_at	1.67e-11	2.13803
CENPK	222848_at	3.11e-18	2.36834
CENPM	218741_at	2.51e-14	2.00452
CENPN	219555_s_at	2.59e-13	2.30624
CENPU	218883_s_at	2.18e-10	2.5841
CENPW	226936_at	8.92e-13	2.52756
CEP55	218542_at	6.13e-18	3.9414
CERS3	1554253_a_at	1.72e-15	2.55484
CERS3	1554252_a_at	5.49e-14	3.25025
CERS6	235463_s_at	2.67e-13	2.74006
CHAC2	235117_at	4.03e-10	2.39244
CHEK1	205394_at	4.37e-19	2.84635
CHEK1	205393_s_at	2.63e-16	2.2419
CKAP2L	229610_at	3.24e-17	2.05457
CKS1B	201897_s_at	1.02e-12	2.06699
CLCA2	217528_at	3.13e-19	6.21621
CLCA2	206165_s_at	1.55e-18	6.40522
CLCA2	206164_at	8.47e-18	5.51495
CLCA2	206166_s_at	2.79e-17	5.1168
CLCA4	220026_at	7.53e-14	4.20282
CLDN1	218182_s_at	4.14e-10	3.81253
CLDN1	222549_at	4.48e-10	3.0903
CLDN10	205328_at	5.69e-10	2.49308
CNFN	224329_s_at	1.62e-08	2.10916
COCH	205229_s_at	9.41e-09	2.79169
COCH	1554242_a_at	1.31e-07	2.28846
COL10A1	217428_s_at	7.52e-12	3.79591
COL10A1	205941_s_at	1.69e-11	3.39501
COL11A1	37892_at	2.04e-14	5.13792
COL11A1	204320_at	8.22e-14	4.16287
COL11A1	229271_x_at	3.38e-07	2.14178
COL17A1	204636_at	2.73e-17	3.27036
COL1A1	202311_s_at	4.67e-09	3.31233
COL1A1	202310_s_at	1.29e-08	2.47137
COL3A1	211161_s_at	3.21e-08	2.11028
COL3A1	201852_x_at	1.36e-07	2.02103
COL4A6	213992_at	2.15e-09	2.37986
COL5A2	221730_at	7.47e-11	2.37909
COL5A2	221729_at	3.92e-10	2.33968
COL7A1	204136_at	6.28e-14	2.89284
COL7A1	217312_s_at	2.11e-13	2.71135
CP	1558034_s_at	1.44e-07	2.23415
CP	204846_at	3.97e-06	2.10472
CRABP2	202575_at	1.16e-08	2.28466
CST1	206224_at	4.88e-11	3.09507
CSTA	204971_at	5.89e-19	3.06528
CTAG2	215733_x_at	6.41e-05	2.00159
CTHRC1	225681_at	1.21e-14	4.27717
CTTN	214073_at	7.91e-12	3.40183
CTTN	214074_s_at	6.91e-09	2.10189
CXADR	239155_at	5.38e-14	2.67579
CXCL13	205242_at	7.96e-09	4.1541
CXCL14	218002_s_at	0.000254	2.31002
CXCL14	222484_s_at	0.000728	2.17182
CXCL6	206336_at	8.36e-12	4.23256
CYP2S1	223385_at	1.5e-12	2.40067
DAPL1	229290_at	1.56e-23	6.00132
DCUN1D1	222678_s_at	4.96e-13	2.60947
DEPDC1	220295_x_at	1.21e-17	2.65088
DEPDC1	222958_s_at	2.62e-16	3.28815
DEPDC1	232278_s_at	3.81e-15	2.89691
DEPDC1	235545_at	2.64e-11	2.01236
DEPDC1B	226980_at	2.89e-16	2.96615
DERL3	229721_x_at	5.66e-08	2.05868
DIO2	203700_s_at	3.91e-10	2.08497
DIO2	203699_s_at	1.36e-09	2.22112
DLGAP5	203764_at	1.89e-20	4.22097
DLK2	220262_s_at	2.55e-11	2.02921
DLX5	213707_s_at	5.73e-17	2.36108
DNAH14	242283_at	3.6e-15	2.60501
DSC2	204750_s_at	4.78e-12	2.47479
DSC2	204751_x_at	4.5e-11	2.65458
DSC3	206033_s_at	2.35e-22	5.83129
DSC3	206032_at	1.02e-20	5.72201
DSG2	217901_at	5.41e-16	2.70554
DSG2	1553105_s_at	5.1e-13	2.61071
DSG3	235075_at	3.19e-28	7.79734
DSG3	205595_at	2.35e-22	5.48939
DSP	200606_at	7.62e-22	3.46195
DST	204455_at	4.37e-19	5.92437
DST	216918_s_at	8.33e-14	3.35785
DTL	222680_s_at	2.73e-08	2.23667
DTL	218585_s_at	2.12e-06	2.1404
E2F7	228033_at	3.69e-14	3.61057
ECE2	227103_s_at	2.84e-17	2.81216
ECT2	219787_s_at	3.17e-17	3.27541
EGLN3	222847_s_at	6.71e-10	3.17388
EGLN3	219232_s_at	2.78e-07	2.34592
EIF4EBP1	221539_at	1.44e-13	2.78971
EPN3	220318_at	3.11e-18	2.12845
EPN3	223895_s_at	1.16e-16	2.5338
EPT1	1555274_a_at	8.22e-20	2.43609
ERO1A	222646_s_at	1.09e-16	3.11811
ESPL1	38158_at	7.51e-13	2.14193
ESRP1	219121_s_at	1.1e-09	2.00746
EXO1	204603_at	5.83e-17	2.49198
EZH2	203358_s_at	4.71e-13	2.32988
FAM64A	221591_s_at	8.48e-12	2.10441
FAM83B	1563900_at	2.98e-14	2.3414
FAM83C	1556793_a_at	2.42e-10	3.02242
FAM83D	225687_at	3.09e-12	3.08986
FAM83F	235269_at	1.49e-17	2.39207
FANCI	213007_at	7.38e-18	3.11957
FANCI	213008_at	2.17e-15	2.07979
FAP	209955_s_at	8.28e-08	2.01654
FAT2	208153_s_at	8.47e-18	3.96067
FBXO32	225803_at	5.53e-13	2.50518
FCRL5	231647_s_at	2.28e-11	2.14049
FCRL5	224404_s_at	4.66e-11	2.61538
FEN1	204767_s_at	3.89e-15	2.04069
FERMT1	218796_at	1.07e-19	2.68695
FERMT1	60474_at	1.45e-19	3.02122
FERMT1	229545_at	8.91e-18	2.02823
FGFBP1	205014_at	9.37e-12	2.94366
FMO1	205666_at	8.22e-10	2.29804
FNDC1	226930_at	1.95e-06	2.54097
FOXD1	206307_s_at	3.83e-11	2.17314
FOXE1	206912_at	1.32e-09	3.21244
FOXM1	202580_x_at	4.61e-18	3.18539
FSCN1	201564_s_at	2.39e-13	2.18952
FST	204948_s_at	6.57e-12	2.35037
FST	207345_at	6.68e-11	2.26162
FST	226847_at	1.3e-10	2.63958
FZD10	219764_at	2.74e-10	2.00754
GALNT14	219271_at	4.3e-12	2.56434
GBP6	1559607_s_at	8.32e-16	4.48102
GBP6	1559606_at	3.47e-09	2.35644
GCLC	202923_s_at	5.25e-20	3.01589
GCLC	202922_at	7.67e-20	2.12482
GDA	224209_s_at	3.99e-10	3.08566
GGH	203560_at	5.02e-18	2.59622
GINS1	206102_at	9.28e-15	3.59456
GINS2	221521_s_at	1.6e-18	2.9009
GJB2	223278_at	3.22e-17	6.11427
GJB3	205490_x_at	1.22e-21	2.84295
GJB3	215243_s_at	2.49e-21	2.67795
GJB5	206156_at	1.61e-16	3.14495
GJB6	231771_at	5.8e-18	6.63761
GMNN	218350_s_at	5.48e-16	2.36172
GPC1	202756_s_at	9.45e-10	2.52048
GPNMB	1554018_at	9.72e-13	2.48854
GPR87	219936_s_at	8.78e-24	5.68653
GPX2	202831_at	8.47e-23	4.50893
GREM1	218468_s_at	6.98e-16	5.06461
GREM1	218469_at	2.02e-15	5.12055
GRHL1	222830_at	3.39e-11	2.17918
GRHL3	232116_at	3.28e-14	2.63602
GTSE1	204318_s_at	8.61e-20	2.59954
GTSF1	227711_at	2.62e-06	2.71488
HELLS	223556_at	1.05e-12	2.8636
HILPDA	1554452_a_at	3.36e-07	2.00782
HIST1H2BJ///HIST1H2BG	210387_at	3.11e-07	2.14481
HIST1H4J	214463_x_at	6.28e-11	2.0326
HJURP	218726_at	7.64e-18	2.85094
HMGA1	206074_s_at	6.32e-17	2.19961
HMGA2	208025_s_at	3.37e-15	4.80882
HMGB3	203744_at	4.45e-12	2.15292
HMMR	207165_at	2.57e-18	3.13023
HMMR	209709_s_at	5.74e-18	2.69673
HN1	217755_at	6.12e-13	2.14453
HOOK1	219976_at	3.87e-10	2.01553
HOXA1	214639_s_at	1.17e-17	2.44885
HOXA10	213150_at	3.11e-18	3.11792
HOXC10	218959_at	1.15e-08	2.17569
HOXD10	229400_at	3.14e-19	3.06937
HOXD11	214604_at	3.16e-17	2.27831
HRASLS	219983_at	3.69e-09	2.20015
HS6ST2	1552767_a_at	1.29e-08	2.75052
HS6ST2	230030_at	2e-08	2.63373
HSPA4L	205543_at	3.61e-18	2.77063
IGF2BP3	203820_s_at	3.8e-11	3.91534
IGF2BP3	203819_s_at	6.68e-11	3.77251
IGFBP2	202718_at	1.28e-08	2.58969
IGFL2	231148_at	5.3e-12	2.31894
IGHM///IGHG1	211640_x_at	5.35e-13	2.33787
IGHM///IGHG1	216541_x_at	7.37e-13	2.45403
IGK///IGKC	217157_x_at	1.67e-08	2.1551
IGK///IGKC	216576_x_at	1.83e-08	2.52278
IGKC	216517_at	4.72e-10	2.04805
IGKC	214777_at	5.13e-09	2.69818
IGKV1OR2-118	217480_x_at	9.26e-09	2.03655
IGSF11	228375_at	6.48e-11	2.03974
IGSF9	229276_at	1.49e-15	2.81257
IL12RB2	206999_at	2.58e-12	2.28041
IL1R2	205403_at	1.4e-08	2.22461
IL1RAP	210233_at	6.16e-10	2.41169
IL20RB	228575_at	1.52e-07	3.10412
IL36G	220322_at	3.91e-11	3.41565
IQGAP3	229538_s_at	8.22e-13	2.27525
IRF6	202597_at	1.83e-16	2.57916
IRF6	1552477_a_at	3.42e-16	3.44759
ITGB4	204990_s_at	1.69e-14	2.45488
ITGB8	205816_at	9.57e-13	3.04563
IVL	214599_at	2.22e-07	2.64815
JAG1	209098_s_at	8.21e-13	2.13538
KCTD1	226245_at	1.66e-13	2.23022
KCTD1	226246_at	1.9e-12	2.0032
KIAA0101	202503_s_at	2.82e-17	3.80451
KIF11	204444_at	3.1e-14	3.08565
KIF14	206364_at	7e-19	2.54028
KIF14	236641_at	9.1e-18	2.91517
KIF15	219306_at	1.98e-12	2.39457
KIF18B	222039_at	8.2e-17	2.60377
KIF20A	218755_at	3.02e-16	3.02968
KIF23	204709_s_at	7.89e-17	3.1453
KIF2C	209408_at	2.11e-16	2.91591
KIF2C	211519_s_at	1.61e-14	2.20329
KIF4A	218355_at	2.05e-18	3.33015
KLC3	239853_at	2.15e-17	2.16043
KLHDC7B	236285_at	0.000218	2.25983
KLHL13	227875_at	1.42e-09	2.71931
KNL1	228323_at	6.99e-18	3.13694
KNL1	1552680_a_at	2.68e-14	2.34285
KRT13	207935_s_at	2.07e-17	7.10892
KRT14	209351_at	1.17e-18	7.71701
KRT15	204734_at	9.71e-17	5.47416
KRT16	209800_at	2.97e-16	5.03616
KRT17///JUP	212236_x_at	4.6e-17	4.55899
KRT17///JUP	205157_s_at	9.1e-16	4.9778
KRT19	201650_at	7.36e-13	2.35868
KRT23	218963_s_at	7.42e-07	2.31855
KRT31	206677_at	1.56e-11	2.85693
KRT5	201820_at	8.47e-23	6.72493
KRT6B	213680_at	2.47e-24	7.03817
KRT6B	209126_x_at	6.73e-22	4.89766
KRT6C///KRT6B///KRT6A	214580_x_at	1.13e-30	6.50347
LAD1	203287_at	3.57e-16	2.5347
LAD1	216641_s_at	2.31e-15	2.09607
LAMA1	227048_at	7.97e-06	2.07321
LINC01116	228564_at	1.49e-11	2.17747
LMNB1	203276_at	2.73e-14	2.42278
LOC101928076	240382_at	1.38e-10	2.87466
LOC101930400///AKR1C2	209699_x_at	4.13e-08	2.00351
LOC728613	1569110_x_at	2.97e-12	2.01944
LRRC15	213909_at	1.82e-06	2.20325
LY6D	206276_at	9.35e-10	3.26092
LY6K	223687_s_at	1.06e-19	3.708
LYPD3	204952_at	9.39e-18	3.50529
LYPD6B	228360_at	5.33e-11	2.09794
MAD2L1	203362_s_at	2.5e-19	3.79648
MAD2L1	1554768_a_at	3.21e-17	3.3655
MAGEA1	207325_x_at	2.82e-10	3.12112
MAGEA10-MAGEA5///MAGEA5	214642_x_at	1.96e-13	2.81027
MAGEA11	210503_at	2.08e-17	4.38211
MAGEA12	210467_x_at	1.3e-07	2.97158
MAGEA4	214254_at	2.28e-08	3.68294
MAP7D2	228262_at	6.4e-09	2.20421
MARK1	221047_s_at	1.36e-16	2.61684
MCM10	220651_s_at	2.95e-13	3.03835
MCM2	202107_s_at	5.43e-17	2.76348
MCM4	212141_at	3.91e-15	2.4978
MCM4	222037_at	4.35e-14	2.9578
MCM4	222036_s_at	1.18e-12	2.61953
MELK	204825_at	6.73e-16	3.70002
MELTF	223723_at	3e-17	2.57986
MIR205HG	226755_at	2.15e-10	2.50664
MIR3658///UCK2	209825_s_at	2.53e-16	2.51465
MIR3934///UQCC2	224448_s_at	1.65e-18	2.00678
MKI67	212020_s_at	1.73e-14	2.21481
MKI67	212022_s_at	7.15e-14	2.60889
MKI67	212023_s_at	1.27e-12	2.32207
MKI67	212021_s_at	1.31e-12	2.08195
MLLT11	211071_s_at	5.55e-09	2.35836
MMP1	204475_at	3.7e-15	6.50696
MMP10	205680_at	2.8e-08	4.67406
MMP11	203878_s_at	9.05e-14	2.67708
MMP12	204580_at	5.8e-18	6.23408
MMP13	205959_at	4.34e-07	2.23351
MMP3	205828_at	7.63e-11	4.39879
MMP9	203936_s_at	6.54e-10	2.83446
MND1	223700_at	2.4e-12	2.65704
MPP6	205429_s_at	2.24e-15	2.07167
MSI2	1552364_s_at	3.79e-18	2.39506
MTFR2	228069_at	6.25e-09	2.21626
MZB1	221286_s_at	1.16e-09	2.1776
MZB1	223565_at	3.35e-09	2.41768
NCAPG	218662_s_at	2.2e-17	3.09939
NCAPG	218663_at	2.67e-17	2.62823
NCAPH	212949_at	7.97e-15	2.52098
NDC80	204162_at	1.29e-12	3.2928
NECTIN1	225211_at	1.36e-16	2.38795
NECTIN1	211846_s_at	7.74e-13	2.07178
NEK2	204641_at	1.92e-19	3.94365
NMU	206023_at	6.89e-14	3.63385
NPM3	205129_at	3.74e-12	2.02671
NTS	206291_at	2.81e-10	6.34193
NUF2	223381_at	2.27e-17	3.54621
OIP5	213599_at	5.27e-13	3.03154
P3H4	204078_at	2.73e-12	2.13999
PADI3	220779_at	4.04e-10	2.68722
PAICS	201014_s_at	3.69e-14	2.43462
PBK	219148_at	8.98e-19	4.49358
PCDH19	227282_at	2.08e-07	2.53034
PCDH7	205534_at	9.07e-13	3.02281
PCDH7	205535_s_at	6.68e-10	2.05637
PDIA4	211048_s_at	6.11e-17	2.01352
PDK1	226452_at	6.7e-16	2.42451
PDK1	206686_at	9.21e-15	2.0463
PERP	217744_s_at	2.19e-18	2.53905
PFN2	204992_s_at	4.08e-19	2.41259
PGM2	225366_at	2.24e-16	2.00379
PI15	229947_at	2.97e-08	2.87278
PI3	41469_at	3.47e-10	3.98367
PI3	203691_at	5.91e-10	3.61501
PIGX	1563111_a_at	1.14e-13	2.53418
PIGX	1552291_at	2.26e-12	2.30209
PITX1	208502_s_at	1.13e-17	4.79075
PITX1	209587_at	4.43e-15	3.49256
PITX2	207558_s_at	2.17e-14	3.46759
PKP1	221854_at	4.25e-22	5.39885
PKP1	205724_at	1.03e-17	3.21179
PKP2	207717_s_at	1.93e-09	2.11388
PLAU	205479_s_at	1.77e-10	2.18497
PLAU	211668_s_at	7.95e-10	2.10168
PLOD2	202619_s_at	2.38e-11	2.42227
PLOD2	202620_s_at	2.68e-11	2.28589
POF1B	219756_s_at	8.68e-11	2.36426
POLQ	219510_at	7.95e-12	2.08976
POSTN	1555778_a_at	7.68e-07	2.36701
POU2AF1	205267_at	2.8e-07	2.49164
PPP2R2C	228010_at	2.45e-05	2.39006
PRAME	204086_at	1.27e-15	2.41395
PRC1	218009_s_at	4.59e-18	3.31929
PSAT1	223062_s_at	1.02e-15	4.31776
PSAT1	220892_s_at	5.31e-10	2.22607
PSPH	205048_s_at	0.000891	2.83796
PTGFRN	224950_at	1.79e-16	2.4426
PTHLH	211756_at	8.03e-16	5.67366
PTHLH	210355_at	8.23e-15	4.53176
PTHLH	206300_s_at	1.92e-13	4.80153
PTPRZ1	204469_at	6.36e-18	4.7729
PTTG1	203554_x_at	7.77e-20	2.93629
RAB38	219412_at	6.49e-11	2.15007
RACGAP1	222077_s_at	5.25e-15	2.52974
RAD51	205024_s_at	2.39e-14	2.44868
RAD51AP1	204146_at	1.61e-13	2.67643
RASSF6	235638_at	6.66e-13	2.13635
RFC4	204023_at	6.88e-16	2.66733
RGMA	223468_s_at	2.75e-10	2.22406
RHCG	219554_at	2.88e-08	3.05404
RHOV	241990_at	3.61e-13	2.54486
RMI2	226456_at	2.18e-11	2.49972
RNASEH2A	203022_at	1.35e-11	2.25275
RPL39L	210115_at	8.73e-10	2.39878
RPP40	213427_at	7.76e-15	2.04268
RRM2	201890_at	1.76e-19	4.23939
RRM2	209773_s_at	3.39e-17	4.08415
RSRC1	1555501_s_at	6.29e-15	2.05893
S100A2	204268_at	5.89e-21	6.48307
S100A7	205916_at	4.48e-09	4.34871
S100A9	203535_at	4.59e-11	2.34458
SEMA4B	234725_s_at	3.38e-14	2.49733
SERPINB13	217272_s_at	8.22e-20	6.83481
SERPINB13	211361_s_at	2.76e-15	5.51454
SERPINB13	211362_s_at	1.22e-09	3.03027
SERPINB13	216258_s_at	2.64e-07	2.36579
SERPINB2	204614_at	1.83e-08	3.39774
SERPINB3	209720_s_at	3.18e-18	5.98475
SERPINB3	209719_x_at	4.55e-17	5.6583
SERPINB4	211906_s_at	4.39e-25	5.77428
SERPINB4///SERPINB3	210413_x_at	2.2e-20	4.98624
SERPINB5	204855_at	2.65e-23	6.33092
SERPINE2	212190_at	2.08e-13	2.86283
SESN3	235683_at	1.25e-17	4.9833
SESN3	235684_s_at	5.43e-12	2.77663
SFN	209260_at	9.18e-13	3.14622
SFN	33322_i_at	1.12e-10	2.36422
SFN	33323_r_at	2.48e-10	2.55899
SGPP2	238567_at	1.24e-09	2.74371
SIX1	228347_at	3.01e-08	2.27895
SIX2	206510_at	5.65e-07	2.30623
SKP2	203625_x_at	3.6e-10	2.11637
SLC12A8	219874_at	2.82e-18	2.33178
SLC16A1	202236_s_at	8.92e-14	3.4429
SLC16A1	209900_s_at	5.25e-11	2.92699
SLC16A1	202234_s_at	8.32e-10	2.80299
SLC16A1	1557918_s_at	4.41e-07	2.16436
SLC16A1	202235_at	2.02e-06	2.13258
SLC2A1	201250_s_at	1.03e-15	4.82641
SLC2A1	201249_at	3.48e-08	2.52119
SLC2A5	204430_s_at	3.85e-11	2.41621
SLC35F6///CENPA	204962_s_at	2.02e-15	3.70944
SLC44A5	235763_at	1.04e-06	2.10822
SLC6A15	206376_at	6.5e-10	2.4199
SLC6A8	213843_x_at	1.84e-17	3.70252
SLC6A8	210854_x_at	6.32e-17	3.59297
SLC6A8	202219_at	1.32e-15	3.32604
SLC7A11	209921_at	1.1e-05	2.10282
SLC7A5	201195_s_at	1.58e-09	2.58731
SPC25	209891_at	7.77e-20	3.03891
SPP1	209875_s_at	2.86e-09	3.99968
SPRR1A	214549_x_at	5.87e-22	5.02096
SPRR1A	213796_at	1.25e-18	7.24796
SPRR1B	205064_at	5.3e-34	7.84193
SPRR2B	208539_x_at	6.71e-25	6.8774
SPRR2C	220664_at	1.05e-09	4.04097
SPRR3	218990_s_at	2.63e-16	6.46396
SRD5A1	204675_at	3.41e-16	2.61718
SRD5A1	211056_s_at	2.84e-15	2.02171
STEAP1	205542_at	1.71e-12	2.7281
STEAP1B	217553_at	3.55e-17	2.35406
STIL	205339_at	1.68e-13	2.32533
STYK1	220030_at	2.15e-10	2.4018
SULF1	212344_at	1.22e-14	2.96343
SULF1	212353_at	1.47e-14	3.2943
SULF1	212354_at	1.81e-14	3.17553
SUSD4	219389_at	7.43e-14	2.03227
SUSD4	223821_s_at	5.76e-13	2.5432
SUSD4	223822_at	6.97e-13	2.22498
TDO2	205943_at	8.62e-06	2.11012
TENM2	231867_at	0.000274	2.3703
TENM4	213273_at	5.06e-14	2.36351
TFAP2A	204653_at	7.38e-18	4.15455
TFAP2A	204654_s_at	1.05e-14	2.11802
THBS2	203083_at	7.63e-10	2.72052
TK1	202338_at	5.52e-16	3.06244
TK1	1554408_a_at	2.07e-15	3.35369
TMEM117	223594_at	2.17e-19	2.15642
TMEM132A	218834_s_at	5.43e-14	2.43401
TMEM158	213338_at	6.81e-12	2.32774
TMEM40	222892_s_at	6.75e-17	2.02991
TMPRSS11D	207602_at	7.2e-15	3.30028
TMPRSS11E	220431_at	2.74e-16	3.09807
TMPRSS4	218960_at	4.47e-21	4.48292
TNFRSF17	206641_at	2.41e-05	2.06836
TNS4	230398_at	4.05e-18	2.94567
TOP2A	201291_s_at	1.64e-19	4.8061
TOP2A	201292_at	1.85e-18	4.50172
TP63	209863_s_at	2.37e-20	5.09716
TP63	211195_s_at	1.12e-15	2.28341
TP63	211194_s_at	7.43e-15	3.77548
TP63	207382_at	4.65e-13	2.22137
TPBG	203476_at	9.29e-16	2.35148
TPX2	210052_s_at	1.06e-19	3.98951
TRIM29	202504_at	2.81e-20	4.06354
TRIM29	211002_s_at	7.77e-20	3.30465
TRIM59	227801_at	5.07e-15	2.43858
TRIM59///IFT80	235476_at	5.06e-18	2.44693
TRIP13	204033_at	3.05e-12	2.97837
TROAP	1568596_a_at	6.25e-15	2.11834
TTK	204822_at	6.47e-14	3.55961
TWIST1	213943_at	3.06e-11	3.20551
TYMS	202589_at	2.09e-14	2.839
TYMS	1554696_s_at	3.2e-12	2.52133
UBD///GABBR1	205890_s_at	4.03e-09	2.24381
UBE2C	202954_at	7.77e-20	3.8721
UBE2S	202779_s_at	2.17e-16	2.26727
UBE2T	223229_at	1.64e-18	3.7247
UCHL1	201387_s_at	4.38e-06	2.14486
ULBP2	238542_at	2.61e-10	2.49199
UPK1B	210065_s_at	2.45e-11	4.72174
UPK1B	210064_s_at	4.67e-11	4.96588
VSNL1	203798_s_at	5.99e-17	3.18817
VSNL1	203797_at	1.91e-16	2.3585
VTCN1	219768_at	1.99e-10	3.01224
WDR66	230193_at	5.73e-08	2.51244
WDR72	227174_at	7.04e-19	5.25539
WDR72	236741_at	7.01e-16	3.55749
WFDC5	242204_at	2.28e-07	2.06255
WISP1	235821_at	3.6e-07	2.16507
ZIC1	206373_at	5.38e-05	2.02097
ZIC2	223642_at	2.17e-13	3.592
ZNF750	219995_s_at	9.93e-13	2.91527
ZWINT	204026_s_at	1.58e-14	2.98899
ABCA3	204343_at	6.56e-15	-3.22814
ABCA6	217504_at	6.02e-14	-2.22674
ABCA8	204719_at	9.46e-22	-5.23121
ABCG2	209735_at	4.43e-15	-2.18985
ABI3BP	223395_at	1.11e-15	-2.9456
ACACB	49452_at	5.13e-18	-2.34759
ACACB	43427_at	5.7e-17	-2.05814
ACADL	206069_s_at	1.54e-19	-3.75309
ACADL	206068_s_at	9.3e-18	-3.46438
ACE	227463_at	4.89e-15	-2.08927
ACKR1	208335_s_at	2.86e-08	-2.41153
ACOXL	240189_at	1.06e-14	-2.30949
ACSL5	218322_s_at	1.19e-11	-2.32646
ACSS3	229222_at	8.82e-15	-2.38068
ACVRL1	226950_at	4.09e-16	-2.49249
ADAMTS8	220677_s_at	4.04e-23	-3.54628
ADAMTS8	235649_at	9.67e-22	-4.17664
ADAMTSL3	213974_at	1.02e-16	-3.42607
ADAMTSL4	226071_at	9.22e-10	-2.30455
ADARB1	203865_s_at	7.35e-16	-3.24075
ADGRB3	205638_at	6.77e-17	-2.15271
ADGRD1	232267_at	5.45e-18	-3.98146
ADGRF5	212951_at	1.66e-14	-3.21652
ADGRF5	212950_at	3.85e-14	-3.28941
ADGRG6	213094_at	3.71e-09	-2.34193
ADH1B	209614_at	8e-20	-3.66441
ADH1B	209612_s_at	4.06e-16	-6.06903
ADH1B	209613_s_at	4.09e-15	-6.43062
ADIRF	203571_s_at	5.49e-14	-3.20179
ADRA1A	237390_at	4.75e-16	-3.2183
ADRB1	229309_at	1.49e-15	-4.30884
ADRB2	206170_at	2.44e-14	-2.54743
AFAP1L1	226955_at	5.07e-12	-2.12665
AFF3	227198_at	1.88e-18	-4.13134
AGER	210081_at	5.89e-21	-5.57232
AGER	217046_s_at	5.89e-21	-4.27414
AGR3	228241_at	3.75e-07	-2.57243
AGTR1	205357_s_at	4.22e-16	-3.51547
AGTR1	208016_s_at	1.71e-15	-2.32785
AGTR2	207294_at	9.82e-08	-2.83671
AGTR2	222321_at	2.73e-06	-2.02347
AHCYL2	212814_at	3.35e-13	-2.15036
AIF1L	223075_s_at	1.24e-11	-2.45387
AKAP12	227529_s_at	3.69e-13	-3.03771
AKAP12	227530_at	5.19e-11	-2.15499
AKAP12	210517_s_at	1.21e-08	-2.01768
ALDH3B1	205640_at	3.36e-17	-2.31751
ALOX5	214366_s_at	3.95e-15	-2.55187
ALOX5	204446_s_at	1.18e-13	-2.29765
ANGPT1	205608_s_at	1.27e-13	-2.51138
ANGPT1	205609_at	6.95e-13	-2.83966
ANGPTL1	224339_s_at	1.35e-15	-2.05481
ANGPTL1	239183_at	2.24e-14	-2.02357
ANGPTL1	231773_at	2.42e-14	-2.4607
ANK2	202920_at	5.19e-11	-2.40187
ANKRD29	238332_at	1.67e-13	-3.21247
ANOS1	205206_at	1.86e-08	-2.24004
ANXA3	209369_at	1.57e-10	-2.88698
AOC3	204894_s_at	5.49e-16	-2.9717
AOX1	205083_at	4.31e-15	-2.54253
APOH	205216_s_at	5.21e-14	-2.337
AQP1	207542_s_at	7.68e-14	-3.38685
AQP1	209047_at	6.02e-12	-3.08262
AQP3	39248_at	2.42e-08	-2.05512
AQP4	210067_at	1.93e-15	-3.51511
AQP4	210066_s_at	4.84e-14	-3.52275
AQP4	210906_x_at	1.28e-11	-3.62296
AQP4	210068_s_at	4.39e-11	-3.84735
AQP4	226228_at	1.43e-10	-5.42357
ARFGEF3	228051_at	2.08e-09	-2.33995
ARHGAP29	203910_at	1.32e-12	-2.87975
ARHGAP44	205414_s_at	2.42e-16	-2.65051
ARHGAP6	206167_s_at	1.51e-19	-3.29766
ARHGEF10	216620_s_at	2.48e-16	-2.07916
ARHGEF15	205507_at	1.02e-16	-2.03119
ARHGEF26	227197_at	5.5e-13	-2.35622
ARHGEF26	233903_s_at	3.09e-12	-2.55948
ARHGEF26	222121_at	1.56e-10	-2.54101
ARMCX4	1552327_at	2.35e-16	-2.01691
ARRB1	222912_at	1.74e-20	-2.80089
ARRB1	218832_x_at	9.6e-18	-2.19655
ASPA	206030_at	1.55e-19	-2.83283
ATOH8	228890_at	9.31e-14	-2.27235
ATP11A	230875_s_at	4.6e-15	-2.3703
ATP13A4	1557136_at	1.14e-12	-2.39463
ATP1A2	203296_s_at	1.31e-18	-3.00451
ATP8A1	213106_at	1.36e-13	-2.91545
AZGP1	209309_at	0.00011	-2.20429
B3GNT7	1555962_at	1.96e-14	-2.00159
B3GNT7	1555963_x_at	5.52e-14	-2.23248
B4GALT1	238987_at	5.84e-10	-2.49165
BDNF	206382_s_at	1.01e-12	-2.32191
BEND7	227341_at	7.19e-12	-2.15815
BMP2	205289_at	1.45e-11	-2.90376
BMP2	205290_s_at	7.13e-11	-2.93784
BPIFB1	226067_at	0.00343	-2.27003
BTNL9	228434_at	2.37e-20	-4.60842
C14orf132	218820_at	4.5e-11	-2.46353
C16orf89	229177_at	6.61e-13	-3.60265
C1orf116	219476_at	4.43e-15	-3.7877
C1orf116	228865_at	1.99e-12	-2.33879
C1orf116	219856_at	2.22e-12	-2.02042
C1orf168	238625_at	1.56e-12	-2.69724
C1QTNF7	239349_at	2.39e-20	-3.31593
C20orf85	229542_at	8.02e-07	-2.88346
C2orf40	223623_at	6.75e-16	-4.33692
C4BPA	205654_at	9.26e-10	-4.15421
C7	202992_at	4.33e-11	-3.29724
C8orf34-AS1	1556421_at	1.85e-10	-2.51667
C9orf135	243610_at	6.53e-06	-2.32814
C9orf152	229964_at	1.42e-09	-2.60086
C9orf24	229012_at	4.55e-06	-2.36522
CA3	204865_at	3.16e-10	-2.53004
CA4	206209_s_at	7.95e-20	-5.19581
CA4	206208_at	5.06e-17	-3.11373
CAB39L	225915_at	1.85e-17	-2.79145
CABLES1	225531_at	2.15e-17	-2.14656
CACNA1D	210108_at	1.22e-21	-3.00658
CACNA2D2	204811_s_at	6.32e-17	-3.87203
CADM1	209031_at	2.29e-16	-3.14276
CADM1	209032_s_at	2.76e-14	-2.86362
CALCRL	234996_at	7.05e-13	-2.5578
CALCRL	210815_s_at	1.37e-12	-2.92088
CALCRL	206331_at	1.1e-10	-2.17814
CAMK2N1	228302_x_at	2.18e-16	-2.63161
CAMK2N1	218309_at	8.34e-16	-2.95428
CAMTA1	213268_at	1.04e-13	-2.00451
CAMTA1	1555370_a_at	4.42e-13	-2.08493
CAPN3	214475_x_at	9.67e-22	-3.01507
CAPN3	211890_x_at	1.47e-21	-2.35865
CAPN3	210944_s_at	2.08e-19	-2.93143
CAPN8	229030_at	3.32e-12	-3.23029
CAT	211922_s_at	8.91e-14	-2.16701
CAV1	203065_s_at	6.1e-14	-2.47364
CAV1	212097_at	8.61e-14	-2.52098
CCBE1	242324_x_at	4.59e-21	-2.6735
CCDC50	226713_at	4.14e-15	-2.04164
CCDC68	220180_at	1.95e-15	-2.99585
CCDC85A	235228_at	7.69e-19	-3.26022
CCL23	210549_s_at	2.43e-12	-2.09215
CCM2L	231991_at	4.55e-21	-2.81151
CD300LG	1552509_a_at	9.08e-11	-3.23315
CD36	228766_at	5.73e-14	-4.49418
CD36	206488_s_at	1.14e-11	-3.39412
CD36	209555_s_at	2.23e-10	-3.15313
CD55	201925_s_at	8.41e-16	-2.88453
CD93	202877_s_at	2.86e-12	-2.05407
CD93	202878_s_at	7.25e-12	-2.2525
CDH19	206898_at	2.57e-14	-2.57423
CDH5	204677_at	2.97e-16	-2.90939
CDKL2	236331_at	2.47e-16	-2.9887
CDKN1C	213348_at	3.36e-13	-2.07265
CDO1	204154_at	4.14e-14	-2.74776
CEACAM6	203757_s_at	6.79e-08	-2.2632
CELF2	227178_at	4.95e-15	-2.34972
CELF2	242268_at	1.65e-10	-2.22579
CFAP43	231084_at	1.26e-06	-2.22655
CFAP70	229170_s_at	7.91e-12	-2.78822
CFD	205382_s_at	8.5e-17	-3.01619
CFLAR	239629_at	2.31e-10	-2.54266
CGN	223233_s_at	1.32e-15	-2.41461
CHI3L2	213060_s_at	2.63e-08	-2.07903
CHIA	220630_s_at	3.5e-08	-2.25777
CHRDL1	209763_at	4.15e-15	-4.2939
CLDN11	228335_at	5.49e-12	-2.54992
CLDN18	232578_at	6.67e-18	-6.38803
CLDN18	221133_s_at	7.98e-18	-4.73379
CLDN18	214135_at	1.11e-17	-5.96027
CLDN18	221132_at	2.46e-17	-4.19167
CLEC12A	1552398_a_at	5.98e-08	-2.04018
CLEC14A	226244_at	6.59e-16	-2.09049
CLIC3	219529_at	4.82e-15	-3.34423
CLIC5	217628_at	3.13e-18	-2.67209
CLIC5	213317_at	3.44e-18	-5.69801
CLIC5	219866_at	6.26e-17	-3.73556
CLU	222043_at	8.42e-12	-2.22176
CNR1	213436_at	3.91e-09	-2.07683
COBL	213050_at	8.22e-20	-3.98266
COBL	1552496_a_at	4.58e-18	-2.41159
COL13A1	211343_s_at	6.28e-14	-2.44389
COL4A3	222073_at	4.8e-17	-4.53362
COL4A3	214641_at	2.9e-12	-2.32173
COL4A4	229779_at	2.67e-14	-2.96289
COL4A4	214602_at	6.39e-14	-2.64383
COL6A6	230867_at	5.06e-16	-3.84097
CORO2B	209789_at	4.53e-15	-2.25795
CPB2	206651_s_at	2.49e-16	-4.53361
CPED1	228728_at	2.62e-16	-2.39413
CPM	235019_at	8.27e-14	-2.48366
CPM	241765_at	2.23e-12	-2.45352
CPM	206100_at	8.41e-11	-2.21195
CRIP1	205081_at	1.38e-13	-2.34703
CRIP2	208978_at	2.87e-14	-2.03166
CRTAC1	221204_s_at	1.52e-09	-2.31382
CSRNP1	225557_at	6.09e-08	-2.11886
CST6	206595_at	3.43e-08	-2.08919
CX3CR1	205898_at	9.96e-14	-2.96882
CXCL2	1569203_at	4.03e-09	-2.14733
CXCL2	209774_x_at	5.79e-06	-2.65047
CYBRD1	222453_at	4.89e-12	-2.23229
CYP2B7P	210272_at	6.74e-16	-4.03084
CYP2B7P///CYP2B6	206754_s_at	1.28e-15	-4.93816
CYP3A5	205765_at	3.52e-10	-2.48158
CYP4B1	1555497_a_at	1.15e-17	-4.81444
CYP4B1	210096_at	8.73e-15	-6.2874
CYP4V2	228391_at	6.75e-10	-2.03533
CYS1	228739_at	3.57e-10	-2.37198
CYYR1	228665_at	8.27e-15	-2.31355
CYYR1	235044_at	3.5e-12	-2.22453
DAAM2	212793_at	1.18e-14	-2.21773
DACH1	228915_at	1.44e-14	-3.18496
DACH1	205471_s_at	1.74e-13	-2.78681
DAPK1	203139_at	1.67e-14	-2.47948
DAPK2	215184_at	2.21e-13	-2.11837
DDAH1	209094_at	2.82e-10	-2.13142
DIRAS3	215506_s_at	1.41e-13	-2.01455
DISP1	228184_at	4.48e-15	-2.51549
DLC1	224822_at	1.31e-16	-3.15733
DLC1	210762_s_at	1.49e-16	-3.38706
DNAH12	243802_at	1.3e-06	-2.1845
DNALI1	227081_at	7.33e-16	-3.25067
DNASE1L3	205554_s_at	9.49e-08	-2.5573
DOCK4	205003_at	6.86e-19	-2.64739
DOCK9	232874_at	7.27e-09	-2.02584
DPEP2	219452_at	9.29e-15	-2.4123
DPYSL2	200762_at	2.16e-17	-2.26114
DRAM1	218627_at	7.96e-14	-2.20577
DSEL	232235_at	1.3e-08	-2.0199
DST	232098_at	9.8e-11	-2.33283
DUOX1	219597_s_at	4.46e-12	-2.28126
DUOX1	215800_at	3e-10	-2.0357
DYNLRB2	238116_at	2.16e-08	-2.94784
EDNRB	206701_x_at	2.22e-15	-3.61032
EDNRB	204271_s_at	1.71e-14	-3.43353
EDNRB	204273_at	6.49e-14	-4.00956
EFEMP1	201843_s_at	1.02e-08	-2.15316
EMCN	227874_at	8.61e-19	-4.25306
EMCN	219436_s_at	8.79e-17	-3.48781
EMCN	222885_at	1.11e-16	-3.12775
EML1	204796_at	5.24e-12	-2.27069
EMP1	1564796_at	6.16e-06	-2.38417
EMP2	225078_at	7.02e-12	-2.82568
EMP2	204975_at	6.7e-10	-2.24154
EMP2	225079_at	8.92e-10	-2.38934
ENPP4	204161_s_at	1.78e-14	-2.0793
ENPP4	204160_s_at	5.86e-14	-2.09845
EPAS1	200879_s_at	9e-14	-2.36938
EPB41L5	225855_at	6.57e-21	-3.25416
EPB41L5	230951_at	5.8e-14	-2.78833
ERBB4	214053_at	4.66e-14	-2.1785
ERG	213541_s_at	5.83e-12	-2.2075
ERG	241926_s_at	1.5e-11	-2.07182
ESAM	225369_at	6.32e-17	-2.38393
ESYT3	239770_at	8e-18	-2.48342
EXOSC7///CLEC3B	205200_at	7e-19	-4.36489
F8	205756_s_at	2.51e-10	-2.16603
FABP4	203980_at	1.19e-15	-4.69016
FAM107A	207547_s_at	1.81e-17	-3.39015
FAM107A	209074_s_at	1.85e-17	-4.38835
FAM13C	1554547_at	2.16e-15	-2.739
FAM150B	238018_at	1e-13	-3.53342
FAM162B	228875_at	5.69e-14	-2.88215
FAM184A	1558523_at	1.34e-16	-2.25825
FAM184A	220150_s_at	3.46e-16	-2.16109
FAM189A2	213900_at	9.39e-18	-3.28019
FAM81B	240065_at	6.99e-06	-2.21679
FAR2	239108_at	3.1e-14	-2.23991
FAT3	236029_at	5.36e-20	-3.31613
FAT4	219427_at	5.22e-13	-2.12199
FAXDC2	220751_s_at	6.22e-17	-2.87695
FBLN5	203088_at	2.59e-14	-2.75985
FBP1	209696_at	1.04e-13	-2.89124
FCER1A	211734_s_at	9.88e-10	-2.39228
FCN3	205866_at	4.53e-12	-3.98032
FERMT2	209209_s_at	4.39e-11	-2.49249
FERMT2	209210_s_at	8.35e-11	-2.04826
FGD5	226985_at	1.64e-19	-2.46263
FGF18	231382_at	2.13e-13	-2.04139
FGFR4	204579_at	8.47e-23	-3.47544
FGFR4	211237_s_at	3.11e-18	-2.27646
FGG	219612_s_at	0.000273	-3.04479
FHL1	210298_x_at	1.91e-20	-3.80184
FHL1	214505_s_at	1.97e-20	-3.89848
FHL1	210299_s_at	2.64e-20	-4.82258
FHL1	201539_s_at	3.73e-20	-3.87137
FHL1	201540_at	2.17e-19	-3.96836
FHL5	220170_at	7.18e-18	-3.28139
FHL5	1555191_a_at	2.55e-13	-2.14365
FIBIN	226769_at	3e-07	-2.02368
FILIP1	1556325_at	2.03e-19	-3.52576
FILIP1	1570515_a_at	5.16e-14	-2.75598
FLI1	210786_s_at	1.63e-12	-2.01531
FLRT3	219250_s_at	2.95e-07	-2.99412
FLRT3	222853_at	3.1e-07	-3.17922
FMO2	228268_at	3.65e-15	-3.38912
FMO2	211726_s_at	1.65e-13	-3.01903
FMO5	205776_at	3.31e-13	-2.82465
FOLR1	204437_s_at	1.46e-12	-4.23428
FOS	209189_at	2.31e-06	-2.17161
FOSB	202768_at	7.46e-07	-3.17565
FOXA2	210103_s_at	2.25e-16	-3.02748
FOXA2	40284_at	2.9e-16	-2.94086
FOXF1	205935_at	1.46e-15	-2.90707
FREM2	230964_at	6.71e-09	-2.44783
FRMD3	229893_at	2.19e-18	-2.31414
FRMD3	230645_at	1.21e-17	-2.46118
FRY	204072_s_at	2e-17	-3.5363
FRY	214318_s_at	1.56e-15	-2.51823
FXYD1	205384_at	1.12e-17	-2.5378
FXYD6	217897_at	5.44e-14	-2.02438
GABRB2	242344_at	5.63e-13	-2.1307
GATA6	210002_at	2.8e-13	-2.71643
GDF10	206159_at	8.47e-23	-4.30776
GGTLC1	211416_x_at	2.59e-12	-2.10142
GIMAP1	1552318_at	1.58e-11	-2.29123
GIMAP6	229367_s_at	8.34e-11	-2.14608
GIMAP6	219777_at	2.29e-10	-2.06762
GIMAP8	235306_at	9.16e-15	-2.82419
GKN2	238222_at	2.17e-16	-4.27648
GLDN	230360_at	5.18e-11	-3.13667
GLS	203159_at	2.35e-15	-2.06226
GNA14	220108_at	1.37e-13	-2.17698
GNG11	204115_at	3.96e-15	-2.52041
GPA33	205929_at	1.25e-12	-2.19579
GPD1	213706_at	1.3e-14	-2.61061
GPD1L	212510_at	3.53e-15	-2.16256
GPIHBP1	238062_at	2.31e-18	-3.49555
GPM6A	209470_s_at	2.9e-22	-5.3721
GPM6A	209469_at	2.27e-21	-4.77597
GPM6B	209169_at	4.71e-15	-2.43224
GPM6B	209168_at	1.26e-14	-2.256
GPM6B	209170_s_at	1.44e-11	-2.19622
GPM6B	209167_at	4.07e-10	-2.09273
GPR146	228770_at	7.33e-16	-2.46309
GPR39	229105_at	4.14e-12	-2.09311
GPRC5A	203108_at	2.49e-12	-2.75209
GPX3	214091_s_at	1.61e-12	-3.1375
GPX3	201348_at	2.97e-12	-3.13545
GRAMD2	229616_s_at	1.08e-15	-2.82905
GRIA1	209793_at	1.54e-12	-2.46729
GRK5	204396_s_at	1.08e-18	-2.68271
GSAP	213142_x_at	6.33e-12	-2.23633
GSAP	222150_s_at	9.69e-12	-2.19311
GSPT1	234975_at	1.11e-15	-2.16827
GSPT1	240452_at	7.68e-12	-2.2928
HBA2///HBA1	217414_x_at	2.49e-10	-2.69475
HBA2///HBA1	211745_x_at	4.7e-10	-2.74432
HBA2///HBA1	214414_x_at	1.21e-09	-2.51561
HBB	217232_x_at	2.67e-10	-2.98747
HBB	211696_x_at	4.51e-10	-2.83481
HBB	209116_x_at	1.14e-09	-2.9908
HECW2	232080_at	3.71e-13	-2.33061
HHIP	1556037_s_at	9.29e-15	-3.27493
HHIP	237466_s_at	2.7e-14	-3.11672
HHIP	223775_at	1.98e-12	-2.75535
HIGD1B	219719_at	1.04e-16	-2.31356
HLA-DRB4	209728_at	0.012	-2.18955
HLF	204754_at	2.93e-14	-2.46012
HLF	204755_x_at	2.31e-10	-2.12351
HOPX	211597_s_at	3.88e-12	-2.20705
HPGD	211548_s_at	4.48e-12	-3.7471
HPGD	203914_x_at	1.48e-11	-3.56181
HPGD	211549_s_at	6.96e-11	-2.73397
HPGD	203913_s_at	2.32e-09	-3.19737
HSD17B6	205700_at	2.45e-16	-3.62915
HSD17B6	37512_at	6.42e-16	-3.9787
HSPA12B	229172_at	2.16e-17	-2.21822
HSPB8	221667_s_at	7.08e-10	-2.30043
HYAL1	210619_s_at	3.97e-17	-2.76177
ID4	209292_at	9.6e-13	-3.40026
ID4	209291_at	2.61e-09	-2.37384
IFT57	222520_s_at	2.17e-18	-3.02185
IGSF10	1556579_s_at	3.59e-15	-2.86751
IGSF10	230670_at	5.95e-15	-2.36667
IL33	209821_at	4.81e-08	-2.35588
ITGA1	214660_at	3.4e-10	-2.08544
ITGA8	214265_at	2.02e-15	-2.34601
ITGA9	227297_at	3.32e-11	-2.33868
ITIH5	1553243_at	1.55e-19	-2.98771
ITIH5	219064_at	7.44e-18	-2.85035
JAM2	219213_at	3.28e-15	-2.35073
JMJD1C	228793_at	2.93e-10	-2.72343
KANK2	218418_s_at	2.66e-14	-2.14491
KANK3	213715_s_at	3.62e-19	-2.57028
KANSL1L	230561_s_at	1.09e-15	-2.07896
KANSL1L	215046_at	3.11e-15	-2.0048
KCNK3	205952_at	5.13e-14	-3.9165
KCNT2	244455_at	9.63e-16	-2.87913
KDR	203934_at	3.56e-17	-2.48849
KIAA1211L	228067_at	6.62e-11	-2.18279
KIAA1462	231841_s_at	1.47e-13	-2.72136
KIAA1462	231842_at	7.42e-13	-2.32641
KIAA1462	213316_at	3.77e-12	-2.7815
KL	205978_at	1.33e-16	-2.74385
KLB	244276_at	1e-10	-2.21256
KLB	235708_at	2.68e-08	-2.11347
KLF2	219371_s_at	3.51e-11	-2.13538
KLK11	205470_s_at	3.74e-09	-2.19346
KLRF1	220646_s_at	4.03e-11	-2.1719
KRT4	213240_s_at	1.38e-10	-2.49851
KRT7	209016_s_at	5.97e-08	-2.08664
LDB2	206481_s_at	7.32e-15	-2.78882
LEPROT///LEPR	211355_x_at	4.07e-17	-2.4416
LEPROT///LEPR	211354_s_at	7.95e-17	-2.52938
LEPROT///LEPR	211356_x_at	3.65e-16	-2.59204
LEPROT///LEPR	209894_at	5.48e-16	-3.1411
LIFR	225575_at	1.04e-15	-3.28793
LIFR	225571_at	1.02e-14	-3.67635
LIFR	227771_at	2.59e-12	-2.37397
LIMCH1	212328_at	5.09e-19	-4.38907
LIMCH1	212327_at	3.79e-18	-4.67861
LIMCH1	212325_at	3.6e-15	-3.68041
LINC00261	228004_at	6.27e-18	-2.51324
LINC00312	220244_at	4.92e-10	-2.28686
LMO2	204249_s_at	3.71e-14	-2.11651
LMO3	204424_s_at	2.4e-11	-3.65934
LMO7	202674_s_at	4.79e-19	-3.21199
LMO7	242722_at	2.58e-13	-2.13466
LMOD1	203766_s_at	7.58e-14	-2.26275
LOC100506990	227917_at	2.98e-14	-2.06512
LOC100653057///CES1	209616_s_at	2.46e-05	-2.54207
LOC101928635///ALDH1A2	207016_s_at	6.34e-11	-2.31694
LOC101930322///ABCC6	215559_at	7.99e-17	-2.85351
LOC101930349///LOC101930344///CGNL1	225817_at	2.27e-12	-2.78598
LOC202025	236079_at	2.2e-17	-2.04613
LOC285043	1559605_a_at	7.75e-14	-2.00456
LOC643733	240890_at	1.49e-12	-2.00704
LOC729966///PDE4C	231478_at	3.36e-14	-2.54677
LPL	203548_s_at	3.54e-17	-4.20356
LPL	203549_s_at	5.38e-17	-3.51695
LRCH2	227688_at	2.16e-14	-2.29113
LRP2	230863_at	6.82e-11	-2.29521
LRRC32	203835_at	8.1e-13	-2.13749
LRRC36	220003_at	5.09e-19	-3.59754
LRRFIP1	223492_s_at	1.29e-16	-2.25995
LRRFIP1	238534_at	7.34e-10	-2.32775
LRRK2	229584_at	1.67e-11	-3.44386
LRRN3	209841_s_at	1.08e-20	-3.33441
LRRN3	209840_s_at	2.02e-19	-3.4768
LRRN4	1553171_x_at	1.38e-16	-2.77603
LRRN4	1553169_at	7.12e-16	-2.05924
LSAMP	228218_at	2.24e-10	-2.0191
LTBP4	204442_x_at	2.88e-17	-2.34978
LY75-CD302///CD302///LY75	203799_at	1.44e-13	-2.67106
LYVE1	220037_s_at	3.33e-12	-2.64491
LYVE1	219059_s_at	1.79e-11	-2.53862
MACC1	232151_at	6.82e-12	-2.0322
MACROD2	235278_at	2.6e-07	-2.66325
MACROD2	1563209_a_at	5.67e-07	-2.29381
MAGI1	225474_at	1.84e-16	-2.01909
MAGI1	222372_at	3.02e-13	-2.11279
MAMDC2	228885_at	9.42e-21	-5.32125
MAOB	204041_at	3.09e-13	-2.20687
MAP2	225540_at	1.3e-10	-3.32624
MARC2	227417_at	2.02e-15	-2.34243
MARCO	205819_at	1.35e-15	-3.28775
MASP1	232224_at	3.36e-17	-2.35083
MCEMP1	235568_at	3.13e-13	-3.74342
MEOX2	206201_s_at	2.58e-09	-2.54231
MFAP4	212713_at	3.19e-14	-3.5392
MFSD4A	229254_at	4.57e-08	-2.01001
MICU3	238458_at	2.25e-14	-2.31066
MIR22///MIR22HG	214696_at	1.1e-11	-2.23461
MIR29C///MIR29B2	228528_at	1.27e-08	-2.36361
MIR4738///H3F3B///H3F3A	211998_at	1.63e-15	-2.18659
MIR6872///SEMA3B	203071_at	1.37e-16	-2.17174
MLPH	218211_s_at	1.81e-15	-3.04202
MME	203435_s_at	1.43e-10	-2.03334
MMP28	219909_at	1.22e-17	-2.84886
MMP28	239273_s_at	5.26e-14	-2.05969
MMP28	239272_at	1.5e-13	-2.56029
MMRN1	205612_at	2.54e-11	-2.47173
MMRN2	236262_at	2.08e-17	-2.62862
MMRN2	219091_s_at	2.17e-16	-2.47241
MS4A15	1564194_a_at	7.37e-13	-3.10721
MS4A7	224358_s_at	2.39e-14	-2.66733
MS4A7	223344_s_at	2.51e-12	-2.00738
MSLN	204885_s_at	4.76e-07	-2.18726
MSR1	211887_x_at	2.96e-15	-2.07195
MSR1	208423_s_at	1.08e-14	-2.06235
MSR1	214770_at	1.37e-14	-2.687
MSRB3	225790_at	8.32e-12	-2.03674
MT1M	217546_at	2.82e-05	-2.31164
MTURN	226018_at	2.54e-16	-2.82943
MUC15	227238_at	4.23e-13	-2.85179
MUC15	227241_at	1.42e-10	-2.13713
MYADM	224920_x_at	5.8e-14	-2.28124
MYADM	225673_at	1.63e-13	-2.18301
MYCT1	231947_at	9.9e-16	-2.34034
MYH11	201497_x_at	3.81e-16	-2.8861
MYH11	201496_x_at	9.63e-16	-2.66049
MYLIP	228097_at	3.28e-13	-2.36354
MYO5C	218966_at	2.47e-12	-2.35344
MYRF	204073_s_at	3.6e-16	-2.83432
MYZAP	228568_at	2.03e-19	-3.42583
NAPSA	223806_s_at	8.47e-10	-3.42685
NCKAP5	239650_at	2.46e-17	-3.32305
NDNF	219747_at	4.07e-15	-3.92527
NDRG2	214279_s_at	3.46e-18	-2.30367
NEBL	241782_at	9.46e-22	-3.20169
NEBL	203961_at	1.46e-18	-3.03729
NEBL	203962_s_at	4.6e-17	-2.70938
NEDD4L	212448_at	3.43e-14	-2.64637
NEDD4L	226974_at	7.11e-14	-3.45916
NEGR1	229461_x_at	3.14e-19	-3.40101
NEGR1	243357_at	7.68e-17	-2.22157
NFASC	213438_at	1.11e-16	-2.47724
NFIA	226806_s_at	1.66e-16	-2.01565
NFIB	213029_at	7.01e-16	-2.11505
NHSL2	227618_at	8.5e-15	-2.03286
NME5	206197_at	1.46e-09	-2.272
NOSTRIN	226992_at	1.16e-18	-3.66004
NPR1	32625_at	1.01e-17	-2.04759
NR2F1	209505_at	4.74e-16	-2.40089
NR3C1	232431_at	5.69e-12	-2.03145
NR3C2	205259_at	1.62e-17	-3.10314
NR4A1	202340_x_at	1.3e-07	-2.34837
NR4A2	204621_s_at	6.66e-07	-2.55889
NR4A2	204622_x_at	9.89e-07	-2.52459
NR4A2	216248_s_at	3.76e-06	-2.40269
NRGN	204081_at	2.32e-09	-2.36455
NTN4	223315_at	1.59e-15	-2.85048
NTNG1	236088_at	3.94e-16	-2.21812
NUP58	241425_at	9.02e-12	-2.27622
OGN	218730_s_at	6.99e-18	-3.74343
OGN	222722_at	2.28e-16	-4.18992
OLFML1	217525_at	2.66e-11	-2.11276
OLR1	210004_at	3.08e-15	-3.34293
OR7E47P	222304_x_at	3.11e-18	-2.05654
OSCAR	1554503_a_at	9.39e-14	-2.43256
PALMD	222725_s_at	6.15e-12	-2.08811
PALMD	218736_s_at	1.01e-10	-2.18549
PAPSS2	203058_s_at	2.95e-14	-2.18005
PAQR5	242871_at	1.51e-13	-2.23886
PARD6B	235165_at	2.79e-15	-2.49536
PCAT19	230132_at	4.56e-16	-2.37816
PCDH9	219737_s_at	1.16e-13	-2.3996
PCDH9	238919_at	5.55e-13	-2.44606
PCM1	228905_at	5.88e-17	-2.04183
PCOLCE2	219295_s_at	5.52e-11	-3.07915
PDE1C	239218_at	1.06e-14	-2.22479
PDE5A	227088_at	4.27e-14	-2.65636
PDE8B	213228_at	6.77e-17	-2.26616
PDE8B	1554789_a_at	7.97e-15	-2.30211
PDK4	205960_at	1.94e-11	-2.64364
PDK4	225207_at	2.02e-09	-3.67955
PDZD2	233025_at	6.2e-15	-2.35347
PDZD2	209493_at	1.42e-11	-3.08026
PEAR1	228618_at	7.5e-15	-2.14722
PEBP4	227848_at	2.41e-13	-4.09438
PECAM1	208983_s_at	7.2e-15	-2.18793
PGC	1555236_a_at	7.2e-12	-3.26902
PGC	205261_at	7.29e-11	-3.61384
PGM5	226303_at	3.11e-22	-3.49791
PGR	228554_at	2.5e-16	-2.37006
PID1	219093_at	2.98e-16	-2.28373
PIGR	226147_s_at	2.37e-08	-3.05492
PIK3C2A	241905_at	2.85e-13	-2.09723
PIP5K1B	205632_s_at	2.5e-14	-3.02069
PIR-FIGF///FIGF	206742_at	3.24e-20	-5.08139
PKNOX2	63305_at	2.98e-17	-2.25962
PLA1A	219584_at	2.55e-13	-2.79986
PLA2G16	209581_at	2.19e-12	-2.02386
PLA2G1B	206311_s_at	2.64e-15	-3.61792
PLAC9	227419_x_at	1.65e-17	-2.69567
PLCB4	203895_at	3.63e-12	-2.43211
PLEKHB1	209504_s_at	1.83e-12	-2.28122
PLEKHH2	239568_at	3.82e-12	-2.77931
PLEKHH2	227148_at	1.13e-11	-2.94374
PNISR	212179_at	1.98e-16	-2.09465
PNMA2	209598_at	5.48e-12	-2.43598
PODXL	201578_at	4.39e-15	-2.0781
PPARG	208510_s_at	4.01e-18	-2.39849
PPBP	214146_s_at	8.46e-12	-3.38975
PPP1R14A	227006_at	2.72e-15	-2.62798
PPP1R9A	221088_s_at	2.73e-13	-2.10325
PPP1R9A	228494_at	1.3e-12	-3.26397
PRDM16	232424_at	7e-19	-2.87938
PRELP	204223_at	8.93e-13	-2.2809
PRTG	229178_at	3.41e-13	-2.38167
PSMA3-AS1	241774_at	1.11e-17	-2.62557
PSMA3-AS1	239432_at	9.9e-16	-2.02256
PTPN21	226380_at	3.59e-15	-3.34682
PTPRB	217177_s_at	1.77e-19	-3.05812
PTPRB	205846_at	5.45e-18	-2.91707
PTPRB	230250_at	2.19e-17	-3.8019
PTPRD	214043_at	3.22e-11	-2.35911
PTPRM	1555579_s_at	8.08e-18	-2.49153
QKI	236154_at	6.81e-19	-2.62271
QKI	212636_at	3.23e-16	-2.05134
RAB11FIP1	225177_at	7.12e-11	-2.26939
RAI2	219440_at	8.95e-12	-2.14125
RALGAPA2	232500_at	2.62e-11	-2.27264
RALGAPA2	239660_at	6.49e-10	-2.01799
RAMP2	205779_at	1.46e-15	-2.16658
RAMP3	205326_at	5.01e-15	-3.05127
RAPH1	225189_s_at	5.08e-14	-2.21587
RASAL2	1557432_at	3.7e-09	-2.18124
RASGRF1	210550_s_at	2.27e-13	-2.37359
RASIP1	220027_s_at	9.71e-14	-2.48119
RASL12	219167_at	2.11e-14	-2.03286
RBMS2	225776_at	5.19e-15	-2.06861
RBMS3	238447_at	5.24e-17	-2.69135
RBP4	219140_s_at	1.12e-14	-3.38059
RECK	205407_at	4.33e-12	-2.33887
REEP1	204364_s_at	1.75e-13	-2.15515
REPS2	227425_at	3.58e-12	-2.24602
REV3L	238736_at	2.93e-12	-2.15761
RGCC	218723_s_at	6.22e-17	-2.3987
RHOJ	243481_at	8.76e-16	-2.21089
RHOJ	238906_s_at	4.64e-15	-2.17479
RHOJ	235489_at	1.36e-14	-3.08945
RHOJ	1555233_at	4.41e-12	-2.0546
RIMKLB	226164_x_at	2.31e-14	-2.02739
RNASE4	205158_at	6.9e-18	-2.37189
RNASE4	213397_x_at	5.41e-16	-2.18496
RNF125	235199_at	4.61e-15	-2.00376
RNF180	242033_at	1.18e-18	-2.09063
RNF182	230720_at	4.23e-18	-3.12224
ROBO2	226766_at	1.45e-12	-2.48287
ROBO4	226028_at	2.51e-19	-3.24789
RPH3AL	221614_s_at	2.98e-14	-2.09012
RPS6KA2	212912_at	3.49e-14	-2.4762
RRAD	204802_at	1.72e-07	-2.40432
RSPH1	230093_at	2.08e-07	-2.63175
RSPO2	1554012_at	9.65e-16	-2.76263
RTKN2	230469_at	3.22e-20	-4.45807
RUFY2	219957_at	1.77e-14	-2.48396
RUNX1T1	205528_s_at	7.56e-12	-2.24762
RXFP1	231804_at	6.7e-13	-2.36355
RXFP1	238206_at	9.81e-13	-2.57763
RXFP1	1552715_a_at	3.31e-12	-2.46549
S100A10	238909_at	8.17e-08	-2.29798
S1PR1	204642_at	1.05e-13	-2.28536
SCAI	228174_at	2.31e-18	-2.47858
SCARA5	229839_at	1.85e-17	-3.59279
SCARA5	235849_at	1.62e-16	-2.96049
SCEL	232056_at	1.42e-15	-3.72281
SCEL	206884_s_at	2.74e-13	-3.44817
SCEL	1554921_a_at	2.36e-12	-2.45377
SCGB1A1	205725_at	8.8e-08	-3.55166
SCGB3A1	230378_at	2.99e-08	-3.68124
SCGB3A2	228782_at	8.19e-05	-2.8036
SCN1A	210383_at	3.6e-15	-2.8949
SCN4B	236359_at	2.9e-12	-2.75914
SCN7A	207864_at	1.06e-14	-2.14316
SDPR	222717_at	9.67e-17	-3.36512
SDPR	218711_s_at	2.72e-16	-3.35145
SELENBP1	214433_s_at	7e-16	-3.87304
SEMA3E	206941_x_at	7.14e-11	-2.206
SEMA3G	219689_at	1.27e-10	-2.44726
SEMA5A	213169_at	9.51e-11	-2.49728
SEMA6A	215028_at	1.69e-09	-2.64718
SEPP1	229620_at	6.34e-16	-2.14511
SEPT8	226627_at	5.35e-18	-2.19782
SERTM1	241672_at	1.24e-13	-3.1696
SESTD1	228088_at	1.06e-14	-2.03006
SFTA1P	243818_at	2.19e-18	-3.33322
SFTA2	244056_at	2.2e-11	-4.88596
SFTA3	228979_at	3.46e-10	-4.99798
SFTPB	214354_x_at	1.54e-08	-3.11208
SFTPB	213936_x_at	3.66e-08	-3.3679
SFTPB	209810_at	1.78e-05	-2.73897
SFTPB	37004_at	4.19e-05	-2.71572
SFTPC	215454_x_at	2.82e-17	-4.14593
SFTPC	205982_x_at	1.95e-11	-5.71804
SFTPC	211735_x_at	3.31e-11	-5.7732
SFTPC	214387_x_at	4.03e-11	-5.71409
SFTPC	38691_s_at	1.7e-09	-4.94064
SFTPD	214199_at	5.79e-10	-4.28024
SGCG	207302_at	8.34e-11	-2.43382
SGMS2	227038_at	1.41e-09	-2.38262
SH2D3C	1552667_a_at	3.93e-15	-2.127
SH3BGRL2	225354_s_at	1.95e-12	-2.34275
SH3BP5	201810_s_at	1.55e-15	-2.15629
SHANK2	213307_at	1.25e-14	-2.34884
SHANK2	243681_at	2.18e-14	-2.16127
SHANK3	227923_at	5.95e-15	-2.24284
SHE	229910_at	1.71e-17	-2.8721
SHROOM3	228400_at	9e-15	-2.58909
SHROOM3	225548_at	1.59e-14	-2.03758
SHROOM4	232404_at	2.63e-16	-2.27554
SLC14A1	229151_at	8.08e-12	-3.23117
SLC14A1	205856_at	1.12e-11	-2.80752
SLC16A5	206600_s_at	1.38e-12	-2.2126
SLC1A1	213664_at	1.11e-13	-3.2767
SLC22A3	205421_at	4.02e-09	-2.46613
SLC25A27	230624_at	3.01e-16	-2.73729
SLC26A9	242271_at	1.18e-13	-2.79937
SLC34A2	204124_at	2.2e-07	-3.01211
SLC39A8	219869_s_at	2.66e-16	-3.19862
SLC39A8	209267_s_at	2.68e-15	-2.81292
SLC44A4	205597_at	8.42e-09	-2.02326
SLC46A2	223816_at	3.1e-16	-2.57678
SLC4A4	203908_at	1.64e-14	-3.51247
SLC6A14	219795_at	1.98e-06	-2.4405
SLC6A4	242009_at	3.97e-12	-4.89538
SLC6A4	207519_at	5.36e-10	-3.48692
SLCO2A1	204368_at	5.01e-13	-2.6053
SLIT2	209897_s_at	1.74e-15	-3.04545
SLIT3	203813_s_at	5.89e-12	-2.19504
SMAD6	207069_s_at	3.63e-12	-3.16464
SNTN	239150_at	4.72e-07	-3.03519
SNX1	213364_s_at	2.98e-16	-2.03594
SNX25	1555388_s_at	1.53e-14	-2.01469
SORBS1	218087_s_at	3.92e-15	-3.36255
SORBS2	238751_at	5.05e-19	-3.40142
SORBS2	227827_at	3.79e-18	-4.07757
SORBS2	227826_s_at	1.62e-17	-3.87096
SORBS2	225728_at	3.87e-17	-3.58328
SORBS2	204288_s_at	8.89e-17	-2.68394
SOX17	230943_at	5.53e-12	-2.49392
SOX17	219993_at	6.81e-12	-2.54998
SOX7	228698_at	6.89e-11	-2.5793
SOX7	224013_s_at	4e-10	-2.45739
SPAG6	210033_s_at	2.64e-06	-2.18195
SPOCK2	202524_s_at	7.56e-13	-2.29943
SPTBN1	215918_s_at	7.09e-12	-2.24408
SRI	208920_at	1.75e-13	-2.00945
SSTR1	235591_at	5.56e-15	-3.3839
STARD13	213103_at	1.81e-13	-2.16101
STARD9	227108_at	3.55e-17	-2.41626
STEAP4	225987_at	2.89e-12	-3.55146
STEAP4	220187_at	8.3e-09	-2.26759
STX11	235670_at	4.17e-16	-3.18189
STXBP1	202260_s_at	8.01e-14	-2.30137
STXBP6	230560_at	1.95e-15	-3.91712
SUSD2	234310_s_at	1.71e-17	-2.5585
SUSD2	227480_at	6.24e-16	-4.4724
SVEP1	213247_at	2.26e-14	-2.20096
SYNE1	232027_at	7.95e-15	-2.09133
SYNE1	209447_at	5.27e-12	-2.38176
SYNE1	215350_at	9.78e-10	-2.232
SYNPO2	225720_at	1.46e-15	-2.21756
SYNPO2	225895_at	2.17e-14	-2.21221
SYNPO2	227662_at	4.72e-11	-2.27422
TAL1	206283_s_at	5.69e-18	-3.03153
TBX2	40560_at	7.47e-16	-2.68436
TBX2	213417_at	3.85e-15	-2.28658
TBX3	219682_s_at	1.96e-11	-2.1954
TBX5-AS1	233947_s_at	3.84e-16	-2.75001
TBX5-AS1	239919_at	4.28e-15	-2.17131
TCEAL2	211276_at	3.49e-13	-2.5825
TCF21	204931_at	1.19e-19	-4.52579
TCF21	229529_at	6.22e-18	-3.33957
TEK	206702_at	4.1e-19	-3.34578
TGFB2	228121_at	3.92e-14	-2.26737
TGFBR2	208944_at	5.49e-13	-2.06294
TGFBR3	226625_at	1.98e-16	-2.3537
TGFBR3	204731_at	1.35e-14	-2.19758
TIE1	204468_s_at	1.22e-13	-2.50343
TIMP3	201150_s_at	8.53e-12	-2.09209
TM4SF18	230061_at	7.49e-09	-2.15697
TMC5	219580_s_at	3.3e-11	-3.08243
TMC5	240304_s_at	1.51e-09	-2.42168
TMEM100	219230_at	2.54e-17	-5.51338
TMEM108	223523_at	3.51e-19	-2.60692
TMEM110-MUSTN1///MUSTN1///TMEM110	226856_at	1.05e-17	-2.6299
TMEM125	225822_at	4.03e-16	-3.63795
TMEM139	227753_at	3.97e-15	-2.70415
TMEM139	229634_at	1.81e-12	-2.19223
TMEM163	223503_at	2.5e-11	-2.43117
TMEM178A	229302_at	1.39e-06	-2.42627
TMEM47	209655_s_at	3.47e-11	-2.09028
TNNC1	209904_at	3e-18	-4.12743
TNS1	221747_at	1.17e-15	-2.87195
TNS1	221748_s_at	2.1e-13	-2.54139
TNS2	212494_at	2.17e-16	-2.28573
TPPP	230104_s_at	1.4e-09	-2.10472
TPPP3	218876_at	1.23e-11	-2.35016
TREM1	219434_at	4.19e-09	-2.11279
TRHDE	219937_at	2.82e-14	-2.26317
TSPAN12	219274_at	2.44e-13	-3.12579
TSPAN7	202242_at	1.72e-09	-2.23951
TSPAN8	203824_at	1.4e-09	-2.4568
TTC28	213058_at	1.02e-14	-2.13193
TTN	208195_at	5.81e-14	-2.23202
UACA	238868_at	3.71e-13	-2.09432
UNC13B	202893_at	2.72e-12	-2.12595
VAPA	228480_at	1.09e-19	-3.31523
VEPH1	232122_s_at	1.85e-17	-4.06622
VEPH1	229759_s_at	2.97e-14	-2.26963
VGLL3	220327_at	1.09e-11	-2.97567
VIM	1555938_x_at	3.14e-11	-2.55309
VIPR1	205019_s_at	6.28e-14	-3.58027
VSIG2	228232_s_at	1.1e-17	-2.79169
VSIG4	204787_at	1.36e-12	-2.13233
VWA3B	1562371_s_at	4.75e-06	-2.03529
VWF	202112_at	4.16e-15	-2.28686
WASF3	204042_at	2.44e-14	-2.2112
WFDC1	219478_at	5.05e-14	-2.6642
WIF1	204712_at	4.97e-06	-3.16413
WISP2	205792_at	3.83e-13	-2.62612
WSB1	201295_s_at	2.05e-10	-2.20326
WWC2///CLDN22	222738_at	1.12e-17	-3.09905
WWC2///CLDN22	218775_s_at	1.13e-13	-2.84738
ZBBX	220269_at	1.83e-06	-2.2254
ZBTB16	205883_at	1.35e-07	-2.91491
ZBTB20	213156_at	1.82e-09	-2.05959
ZFPM2	219778_at	5.19e-11	-2.21513
ZMAT1	226344_at	7.72e-19	-2.82208
ZNF331	227613_at	6.7e-10	-2.19125
ZNF385B	1555800_at	6.08e-15	-4.34727
ZNF385B	1555801_s_at	6.43e-14	-4.34948
ZNF385B	229019_at	3.07e-13	-3.55714
ZNF677	228974_at	1.03e-17	-2.45475
