# Supplementary material for: Identification of key genes associated with progression and prognosis for lung squamous cell carcinoma
Source: PeerJ. 2020 May 6;8:e9086. doi: 10.7717/peerj.9086 (PMC7210810; doi:10.7717/peerj.9086)
Supplement: Supplemental Information 5 [file peerj-08-9086-s005.xlsx]

## Sheet: P < 0.05
id	HR	HR.95L	HR.95H	P value
FLRT3	1.04865	1.02289	1.07506	0.000181301
RRAD	1.00831	1.0009	1.01578	0.0277954
PPP2R2C	1.03361	1.00243	1.06575	0.0344277
FAM107A	1.03158	1.00556	1.05827	0.0170522
RRM2	0.98648	0.974812	0.998288	0.024943
MMP3	1.0067	1.00184	1.01158	0.006818
MMP12	1.00316	1.0011	1.00522	0.00258346
CAPN8	1.05249	1.01866	1.08746	0.00215085
C7	1.00884	1.0023	1.01543	0.00804
MACROD2	1.16013	1.0334	1.30241	0.0118458
FILIP1	1.12295	1.03204	1.22188	0.00710262
EDNRB	1.05126	1.01432	1.08955	0.00615939
PEBP4	1.01807	1.00442	1.03191	0.00932695
C12orf56	0.826417	0.713105	0.957735	0.0112798
TCF21	1.10667	1.01839	1.20261	0.0168725
SYNE1	1.25325	1.03747	1.51392	0.0192083
AKAP12	1.03376	1.01189	1.05611	0.00234304
OIP5	0.945681	0.898172	0.995703	0.0336946
SPP1	1.00024	1.00004	1.00045	0.021698
TNNC1	1.02719	1.00087	1.05419	0.0427889
GPIHBP1	1.0814	1.01689	1.14999	0.0126385
ATOH8	1.10361	1.0244	1.18894	0.00947612
CDC45	0.977536	0.956014	0.999543	0.0454807

## Sheet: P >= 0.05
id	HR	HR.95L	HR.95H	P value
SORBS1	1.11761	0.984035	1.26932	0.0868702
PRC1	0.986076	0.967067	1.00546	0.15798
RAD51AP1	0.990089	0.96367	1.01723	0.470422
LRRC15	1.00454	0.98986	1.01944	0.546501
MELTF	0.996759	0.98236	1.01137	0.661962
CHRDL1	1.0206	0.993016	1.04895	0.144679
NOSTRIN	1.16448	0.991045	1.36827	0.0642211
KIF15	0.947945	0.864324	1.03966	0.256552
WFDC1	1.15345	0.768067	1.7322	0.491402
LIFR	0.990286	0.963721	1.01758	0.48169
DSG3	0.999864	0.997496	1.00224	0.910421
ZBTB16	1.11019	0.891045	1.38323	0.351479
HJURP	0.990611	0.958036	1.02429	0.580312
SPRR3	0.999892	0.999252	1.00053	0.742086
BIRC5	0.995459	0.985139	1.00589	0.392009
CDK1	0.989873	0.97528	1.00468	0.179176
ARNTL2	0.997366	0.985488	1.00939	0.666131
SNTN	0.994948	0.897826	1.10258	0.923006
FOLR1	1.00607	0.998586	1.01361	0.11217
RAD51	0.95514	0.907389	1.0054	0.0794322
S100A7	1.00011	0.999945	1.00027	0.197871
PBK	0.986337	0.962563	1.0107	0.269082
MELK	0.995798	0.977951	1.01397	0.648156
BUB1	0.985076	0.941721	1.03043	0.512602
UCHL1	0.999898	0.998371	1.00143	0.895396
SCGB1A1	1.00006	0.999896	1.00023	0.450133
AURKA	0.996043	0.97146	1.02125	0.755799
RBMS3	1.02091	0.870852	1.19683	0.798598
COCH	0.982561	0.962628	1.00291	0.0925083
MKI67	0.994011	0.970142	1.01847	0.628094
GPM6A	1.03703	0.881527	1.21995	0.660929
ITGA8	1.06848	0.97741	1.16803	0.145045
LIMCH1	1.02457	0.999973	1.04976	0.0502533
CENPF	0.992525	0.966042	1.01973	0.586575
TMEM100	0.998207	0.973269	1.02378	0.889457
IGSF10	0.910111	0.813421	1.01829	0.100255
KRT6B	1.00044	0.999872	1.001	0.129543
MMP1	1.00016	0.999652	1.00066	0.541355
CDKN2A	0.993753	0.982467	1.00517	0.282236
MAD2L1	0.994558	0.957965	1.03255	0.775404
AURKB	0.988681	0.970089	1.00763	0.239905
LY6K	1.0135	0.989577	1.03799	0.271263
PTHLH	0.999264	0.997477	1.00106	0.420571
CENPE	0.954242	0.855298	1.06463	0.401691
PGM5	1.0147	0.832324	1.23704	0.885203
SLC7A11	0.99911	0.988918	1.00941	0.864808
CDC6	0.979602	0.949663	1.01048	0.193139
FAXDC2	1.02338	0.989026	1.05892	0.18466
ARHGAP6	0.990147	0.75043	1.30644	0.944184
FXYD1	1.39985	0.931613	2.10342	0.105446
SCN7A	1.12015	0.971858	1.29108	0.117349
TOP2A	0.996658	0.989916	1.00345	0.333636
DEPDC1	0.94271	0.872219	1.0189	0.136795
CDCA2	0.948572	0.877535	1.02536	0.183716
TK1	0.998295	0.994382	1.00222	0.394482
TPX2	0.999752	0.993098	1.00645	0.941998
CDCA3	0.956492	0.903505	1.01259	0.12606
PKP1	0.999117	0.997886	1.00035	0.160536
APOBEC3B	0.987344	0.97425	1.00061	0.0614987
CCNB2	0.991194	0.973555	1.00915	0.334291
DNALI1	1.00212	0.989825	1.01458	0.736279
ABI3BP	0.99662	0.957863	1.03694	0.867116
TTK	0.976189	0.932913	1.02147	0.297561
DSC3	0.998136	0.994101	1.00219	0.366566
TMPRSS11E	1.00035	0.995315	1.00541	0.891682
CDKN3	0.983066	0.957745	1.00906	0.199563
CCNE2	0.972981	0.887807	1.06633	0.557863
RNASE4	1.1464	0.719637	1.82626	0.565221
KNL1	0.937633	0.820917	1.07094	0.342402
C20orf85	1.00082	0.991769	1.00996	0.859028
SPRR1B	1.00006	0.999731	1.00038	0.732082
FOXM1	1.00077	0.989992	1.01166	0.88949
GJB6	1.00032	0.998491	1.00216	0.730796
TRIP13	0.990695	0.972602	1.00912	0.320143
TYMS	1.00134	0.989421	1.0134	0.826592
SPC25	0.971952	0.927792	1.01821	0.23047
POLQ	0.893533	0.796838	1.00196	0.0540506
PRDM16	1.13672	0.960131	1.34579	0.136842
ERO1A	1.00154	0.996849	1.00625	0.521245
SCARA5	1.05277	0.920941	1.20346	0.451239
LYPD3	0.998179	0.995949	1.00041	0.110323
CXCL13	0.999487	0.998574	1.0004	0.271144
SFTA3	1.0083	0.996985	1.01974	0.15113
C16orf89	1.00544	0.997904	1.01304	0.157501
AGR3	1.00471	0.997519	1.01196	0.199656
FMO2	1.00327	0.990436	1.01628	0.618804
ADAM23	0.996612	0.991017	1.00224	0.237453
FHL1	1.01548	0.993616	1.03782	0.166627
ADAM12	0.988547	0.959586	1.01838	0.447655
IGF2BP3	0.960066	0.911924	1.01075	0.12052
ULBP2	1.00081	0.988071	1.01371	0.901451
DLGAP5	0.968037	0.935977	1.0012	0.0586971
ITIH5	1.01541	0.992717	1.03862	0.184806
WDR72	0.973036	0.944315	1.00263	0.0737651
SCGB3A1	1.00085	0.99947	1.00223	0.22775
AKR1B10	0.999946	0.999532	1.00036	0.798018
ADH1B	1.02097	0.99931	1.0431	0.0578443
FSCN1	1.00109	0.99944	1.00274	0.195878
LMO3	1.00688	0.977934	1.03668	0.64503
KIF2C	0.998496	0.977451	1.01999	0.889859
CHEK1	0.949357	0.880667	1.0234	0.17502
COL10A1	1.00081	0.992243	1.00946	0.85279
ADAMDEC1	0.998008	0.981586	1.0147	0.813734
GINS2	0.985303	0.955893	1.01562	0.338259
ATP1A2	1.02577	0.813868	1.29285	0.829353
MMP11	0.999293	0.995339	1.00326	0.726545
MMP9	1.00074	0.999684	1.0018	0.169394
GTSE1	0.983808	0.938032	1.03182	0.501892
JAM2	1.045	0.939482	1.16237	0.417655
KIF4A	0.981467	0.944597	1.01978	0.338294
GINS1	1.00144	0.970004	1.03389	0.929614
CYP4B1	1.00667	0.998782	1.01461	0.0976936
COL11A1	1.00164	0.992525	1.01084	0.725218
CDCA7	0.991901	0.969941	1.01436	0.476499
HMMR	0.981737	0.935308	1.03047	0.455866
NDC80	0.978676	0.938733	1.02032	0.310637
WISP2	1.04781	0.989554	1.1095	0.109556
KIF14	1.00479	0.914728	1.10372	0.920543
SLC16A1	0.995044	0.985617	1.00456	0.30634
NUF2	0.979749	0.948482	1.01205	0.216342
PIGR	1.00108	0.997117	1.00507	0.592612
CCNA2	0.990982	0.974368	1.00788	0.293658
ANOS1	0.993174	0.959591	1.02793	0.696341
CDO1	1.00763	0.90939	1.11649	0.884467
GREM1	1.01059	0.994388	1.02706	0.201393
CTHRC1	1.00113	0.99716	1.00512	0.576686
C1QTNF7	1.34806	0.936134	1.94124	0.108439
KIF11	0.979967	0.949438	1.01148	0.210117
ATAD2	0.997449	0.969482	1.02622	0.860273
ABCC5	0.99565	0.991066	1.00025	0.0640521
KRT16	1.00025	0.999992	1.00051	0.0578408
GDF10	1.05618	0.968136	1.15223	0.218401
CPED1	0.969552	0.859435	1.09378	0.615173
ASPM	0.964206	0.900136	1.03284	0.298812
MCM10	0.987419	0.915644	1.06482	0.742284
CEP55	0.990497	0.971434	1.00993	0.335548
KIF23	0.974311	0.928847	1.022	0.285797
MFAP4	1.00194	0.999311	1.00458	0.147974
OGN	1.0647	0.972922	1.16514	0.172845
FOXA2	1.03469	0.99145	1.07982	0.117407
CCBE1	1.0316	0.950746	1.11934	0.454995
NEK2	0.992478	0.961544	1.02441	0.640229
MCM2	0.99879	0.991765	1.00586	0.736596
CENPU	0.987318	0.962991	1.01226	0.316026
SPRR1A	1.00008	0.999805	1.00036	0.567433
C2orf40	0.983495	0.905519	1.06819	0.692927
KIF20A	0.976372	0.946696	1.00698	0.128911
ABCA8	1.1191	0.885614	1.41414	0.34594
CDT1	1.00082	0.976543	1.0257	0.94795
WIF1	0.999182	0.996562	1.00181	0.541379
NCAPG	0.982513	0.926197	1.04225	0.558029
LINC00261	1.05073	0.978259	1.12857	0.174741
DTL	0.976434	0.940378	1.01387	0.21413
FANCI	0.981648	0.954082	1.01001	0.202486
CDCA5	0.993683	0.970402	1.01752	0.600332
FMO5	1.03636	0.940489	1.142	0.470855
S100A2	0.99996	0.999708	1.00021	0.758375
ANLN	0.995833	0.976186	1.01587	0.681248
ADAMTSL3	1.02513	0.914904	1.14864	0.668911
NR3C2	1.01215	0.880518	1.16347	0.86507
ZWINT	0.995669	0.983181	1.00832	0.500369
SSTR1	1.08554	0.955792	1.23289	0.206321
KIF18B	0.979007	0.9459	1.01327	0.226746
CENPN	0.991293	0.948872	1.03561	0.695153
